# Supplementary material for: Proteomic analysis reveals different composition of extracellular vesicles released by two Trypanosoma cruzi strains associated with their distinct interaction with host cells
Source: J Extracell Vesicles. 2018 Apr 17;7(1):1463779. doi: 10.1080/20013078.2018.1463779 (PMC5912195; doi:10.1080/20013078.2018.1463779)
Supplement: Suppl._Tables.zip [file ZJEV_A_1463779_SM5412.zip]

Archive with 2 entries (2 files):
- Suppl. Table 1A-B_Proteins_Final_26_10.xlsx
- Suppl. Table 2_Peptides_Final.xlsx
