# Supplementary material for: Proteomic analysis reveals different composition of extracellular vesicles released by two Trypanosoma cruzi strains associated with their distinct interaction with host cells
Source: J Extracell Vesicles. 2018 Apr 17;7(1):1463779. doi: 10.1080/20013078.2018.1463779 (PMC5912195; doi:10.1080/20013078.2018.1463779)
Supplement: Suppl._Tables.zip [file ZJEV_A_1463779_SM5412.zip › Suppl. Table 1A-B_Proteins_Final_26_10.xlsx]

## Sheet: 1A
Suppl. Table 1A. Protein hits identified in the proteome of EVs and VF fractions of YuYu and Y strains. *
						Y-VF (Weighed Normalized Spectral Counts)							YuYu-VF (Weighed Normalized Spectral Counts)									Y-Evs (Weighed Normalized Spectral Counts)								YuYu-EVs (Weighed Normalized Spectral Counts)											Total Weighed Normalized Spectral Counts per Protein
TS family group	Protein ID	Accession Number	Molecular Weight	ANOVA Test (p-value) (p < 0.01907) (significance between Y-VF, YuYu-VF, Y- EVs and YuYu-EVs)	Quantitative Profile	Y- VF Biosample 1 Tech Repl 1	Y- VF Biosample 1 Tech Repl 2	Y- VF Biosample 2 Tech Repl 1	Y- VF Biosample 2 Tech Repl 2	Total Spectral Counts	Average Spectral Count		YuYu-VF Biosample 1 Tech Repl 1	YuYu-VF Biosample 1 Tech Repl 2	YuYu-VF Biosample 2 Tech Repl 1	YuYu-VF Biosample 2 Tech Repl 2	YuYu-VF Biosample 3 Tech Repl 1	YuYu-VF Biosample 3 Tech Repl 2	Total Spectral Counts	Average Spectral Count		Y-EVs Biosample 1	Y-EVs Biosample 2	Y-EVs Biosample 3	Y-EVs Biosample 4	Y-EVs Biosample 5	Total Spectral Counts	Average Spectral Count		YuYu-EVs Biosample 1	YuYu-EVs Biosample 2	YuYu-EVs Biosample 3	YuYu-EVs Biosample 4	YuYu-EVs Biosample 5	YuYu-EVs Biosample 6	YuYu-EVs Biosample 7	YuYu-EVs Biosample 8	Total Spectral Counts	Average Spectral Count
Group V	Cluster of Trans-sialidase, putative OS=Trypanosoma cruzi marinkellei GN=MOQ_006939 PE=4 SV=1 (K2N3Q0_TRYCR)	K2N3Q0_TRYCR [897]	89 kDa	0.93		158	153	28	29	368	92		160	145	110	111	212	208	946	157.667		108	1303	306	385	438	2540	508		18	96	489	345	356	558	977	1303	4142	517.75
	Trans-sialidase, putative (Fragment) OS=Trypanosoma cruzi (strain CL Brener) GN=Tc00.1047053508165.430 PE=4 SV=1	Q4E1H2_TRYCC	41 kDa	0.031		9	9	2	2	22	5.5		0	0	0	0	0	0	0	0		0	0	15	12	17	44	8.8		0	0	0	4	0	0	0	0	4	0.5		70
	Trans-sialidase, putative OS=Trypanosoma cruzi (strain CL Brener) GN=Tc00.1047053510163.60 PE=4 SV=1	Q4CXW0_TRYCC	83 kDa	0.087		10	8	0	0	18	4.5		0	0	1	0	0	0	1	0.166667		0	0	5	15	16	36	7.2		2	0	0	0	0	0	0	0	2	0.25		57
	Trans-sialidase, putative OS=Trypanosoma cruzi (strain CL Brener) GN=Tc00.1047053509157.170 PE=4 SV=1	Q4DTD3_TRYCC	107 kDa	0.032		5	6	2	1	14	3.5		4	4	2	3	5	4	22	3.66667		22	0	8	8	12	50	10		0	0	0	0	0	0	0	0	0	0		86
	Trans-sialidase, putative OS=Trypanosoma cruzi (strain CL Brener) GN=Tc00.1047053506409.170 PE=4 SV=1	Q4DV25_TRYCC	99 kDa	0.15		6	5	1	1	13	3.25		0	1	0	0	1	0	2	0.333333		0	0	5	15	16	36	7.2		0	0	0	1	0	0	0	0	1	0.125		52
	Trans-sialidase, putative OS=Trypanosoma cruzi (strain CL Brener) GN=Tc00.1047053503907.10 PE=4 SV=1	Q4CRT3_TRYCC	100 kDa	0.0017	Y_Strain low, Y_Strain_VF high, Yuyu_Strain low, Yuyu_Strain_VF low	4	5	1	1	11	2.75		1	1	1	1	0	1	5	0.833333		0	0	4	4	7	15	3		0	0	0	0	0	0	0	0	0	0		31
	Trans-sialidase, putative OS=Trypanosoma cruzi (strain CL Brener) GN=Tc00.1047053506973.10 PE=4 SV=1	Q4DTW9_TRYCC	98 kDa	0.076		4	4	0	0	8	2		0	0	0	0	0	0	0	0		0	0	10	5	7	22	4.4		0	0	0	0	0	0	0	0	0	0		30
	Trans-sialidase, putative OS=Trypanosoma cruzi (strain CL Brener) GN=Tc00.1047053506757.60 PE=4 SV=1	Q4DQA2_TRYCC	87 kDa	0.19		5	4	1	1	11	2.75		2	2	2	1	2	2	11	1.83333		0	0	25	22	22	69	13.8		0	0	0	0	0	0	0	0	0	0		91
	Trans-sialidase, putative OS=Trypanosoma cruzi (strain CL Brener) GN=Tc00.1047053511603.450 PE=4 SV=1	Q4E2A1_TRYCC	83 kDa	0.24		3	4	0	0	7	1.75		0	0	1	0	1	0	2	0.333333		0	0	5	5	13	23	4.6		1	0	0	0	0	0	0	0	1	0.125		33
	Trans-sialidase, putative OS=Trypanosoma cruzi (strain CL Brener) GN=Tc00.1047053509549.10 PE=4 SV=1	Q4DLR5_TRYCC	85 kDa	0.17		2	3	1	1	7	1.75		1	1	0	0	1	1	4	0.666667		8	0	14	19	34	75	15		2	0	0	0	0	0	0	0	2	0.25		88
	Trans-sialidase, putative OS=Trypanosoma cruzi (strain CL Brener) GN=Tc00.1047053508627.40 PE=4 SV=1	Q4D1A3_TRYCC	114 kDa	0.0052	Y_Strain low, Y_Strain_VF high, Yuyu_Strain low, Yuyu_Strain_VF low	4	3	1	1	9	2.25		1	1	1	1	1	2	7	1.16667		0	0	0	8	4	12	2.4		0	0	0	0	0	0	0	0	0	0		28
	Trans-sialidase, putative OS=Trypanosoma cruzi (strain CL Brener) GN=Tc00.1047053506499.170 PE=4 SV=1	Q4DU07_TRYCC	83 kDa	0.093		5	3	0	1	9	2.25		1	1	0	1	1	1	5	0.833333		7	0	16	12	16	51	10.2		0	0	0	0	0	0	0	0	0	0		65
	Trans-sialidase, putative OS=Trypanosoma cruzi (strain CL Brener) GN=Tc00.1047053506609.30 PE=4 SV=1	Q4CZA0_TRYCC	87 kDa	0.16		3	3	0	0	6	1.5		0	0	0	0	0	0	0	0		0	0	9	5	2	16	3.2		0	0	0	0	0	0	0	0	0	0		22
	Trans-sialidase, putative OS=Trypanosoma cruzi (strain CL Brener) GN=Tc00.1047053507357.100 PE=4 SV=1	Q4DCY7_TRYCC	86 kDa	0.14		3	3	1	1	8	2		1	1	1	1	1	1	6	1		7	0	8	14	20	49	9.8		0	0	0	0	0	0	0	0	0	0		63
	Trans-sialidase, putative OS=Trypanosoma cruzi (strain CL Brener) GN=Tc00.1047053511603.90 PE=4 SV=1	Q4E2C0_TRYCC	97 kDa	0.18		2	2	0	0	4	1		0	0	0	0	0	0	0	0		0	0	9	7	12	28	5.6		0	0	0	0	0	0	0	0	0	0		32
	Trans-sialidase, putative OS=Trypanosoma cruzi (strain CL Brener) GN=Tc00.1047053510125.20 PE=4 SV=1	Q4D0T2_TRYCC	114 kDa	0.00044	Y_Strain low, Y_Strain_VF high, Yuyu_Strain low, Yuyu_Strain_VF low	2	2	0	0	4	1		0	0	0	0	1	1	2	0.333333		0	0	0	0	2	2	0.4		0	1	0	0	0	0	0	0	1	0.125		9
	Trans-sialidase, putative OS=Trypanosoma cruzi (strain CL Brener) GN=Tc00.1047053503601.10 PE=4 SV=1	Q4CSS7_TRYCC	85 kDa	0.53		2	2	0	0	4	1		0	0	0	0	0	0	0	0		0	0	13	13	10	36	7.2		0	0	0	0	0	0	326	326	652	81.5		692
	Trans-sialidase, putative OS=Trypanosoma cruzi (strain CL Brener) GN=Tc00.1047053510279.230 PE=4 SV=1	Q4E377_TRYCC	104 kDa	0.16		2	2	1	0	5	1.25		0	0	0	0	0	0	0	0		0	0	2	5	10	17	3.4		0	0	0	0	0	0	0	0	0	0		22
	Trans-sialidase, putative OS=Trypanosoma cruzi (strain CL Brener) GN=Tc00.1047053507875.70 PE=4 SV=1	Q4DWV4_TRYCC	94 kDa	0.0014	Y_Strain low, Y_Strain_VF high, Yuyu_Strain low, Yuyu_Strain_VF low	3	2	1	0	6	1.5		1	0	1	0	1	1	4	0.666667		0	0	3	3	1	7	1.4		0	0	0	1	0	0	0	0	1	0.125		18
	Trans-sialidase, putative OS=Trypanosoma cruzi (strain CL Brener) GN=Tc00.1047053509785.50 PE=4 SV=1	Q4DEK8_TRYCC	88 kDa	0.34		2	2	0	1	5	1.25		1	1	1	1	1	1	6	1		0	0	4	5	9	18	3.6		0	0	0	4	0	0	0	0	4	0.5		33
	Trans-sialidase, putative OS=Trypanosoma cruzi (strain CL Brener) GN=Tc00.1047053506341.50 PE=4 SV=1	Q4CYW2_TRYCC	112 kDa	0.0048	Y_Strain low, Y_Strain_VF high, Yuyu_Strain low, Yuyu_Strain_VF low	3	2	1	1	7	1.75		1	0	0	0	1	1	3	0.5		0	0	0	0	0	0	0		0	0	0	5	0	0	0	0	5	0.625		15
	Trans-sialidase, putative OS=Trypanosoma cruzi (strain CL Brener) GN=Tc00.1047053509527.120 PE=4 SV=1	Q4DH72_TRYCC	98 kDa	0.15		2	2	0	0	4	1		0	0	0	0	0	0	0	0		0	0	4	7	6	17	3.4		0	0	0	0	0	0	0	0	0	0		21
	Trans-sialidase, putative OS=Trypanosoma cruzi (strain CL Brener) GN=Tc00.1047053504427.230 PE=4 SV=1	Q4DYM3_TRYCC	109 kDa	0.023		3	2	1	1	7	1.75		1	1	1	1	1	2	7	1.16667		0	0	7	4	3	14	2.8		0	0	0	0	0	0	0	0	0	0		28
	Trans-sialidase, putative OS=Trypanosoma cruzi (strain CL Brener) GN=Tc00.1047053511797.110 PE=4 SV=1	Q4DVS2_TRYCC	94 kDa	0.14		2	2	0	0	4	1		0	0	0	0	0	0	0	0		0	0	6	5	3	14	2.8		0	0	0	0	0	0	0	0	0	0		18
	Trans-sialidase, putative OS=Trypanosoma cruzi (strain CL Brener) GN=Tc00.1047053505609.40 PE=4 SV=1	Q4D2F9_TRYCC	83 kDa	0.18		2	2	0	0	4	1		0	0	0	0	0	0	0	0		0	0	7	3	2	12	2.4		0	0	0	1	0	0	0	0	1	0.125		17
	Trans-sialidase, putative OS=Trypanosoma cruzi (strain CL Brener) GN=Tc00.1047053509931.20 PE=4 SV=1	Q4CTU4_TRYCC	114 kDa	0.28		1	2	0	1	4	1		1	1	1	1	2	2	8	1.33333		0	0	8	8	3	19	3.8		0	1	0	2	0	0	0	0	3	0.375		34
	Trans-sialidase, putative OS=Trypanosoma cruzi (strain CL Brener) GN=Tc00.1047053511401.120 PE=4 SV=1	Q4DDR1_TRYCC	97 kDa	0.16		1	2	0	0	3	0.75		0	0	0	0	0	0	0	0		0	0	4	4	2	10	2		0	0	0	0	0	0	0	0	0	0		13
	Trans-sialidase, putative OS=Trypanosoma cruzi (strain CL Brener) GN=Tc00.1047053511173.80 PE=4 SV=1	Q4E443_TRYCC	99 kDa	0.26		1	2	0	0	3	0.75		0	0	0	0	0	0	0	0		0	0	5	5	0	10	2		0	0	0	0	0	0	0	0	0	0		13
	Trans-sialidase, putative (Fragment) OS=Trypanosoma cruzi (strain CL Brener) GN=Tc00.1047053511123.11 PE=4 SV=1	Q4CTZ4_TRYCC	54 kDa	0.14		1	2	0	0	3	0.75		0	0	0	0	0	0	0	0		0	0	6	5	5	16	3.2		0	0	0	0	0	0	0	0	0	0		19
	Trans-sialidase, putative OS=Trypanosoma cruzi (strain CL Brener) GN=Tc00.1047053472357.10 PE=4 SV=1	Q4CQY9_TRYCC	88 kDa	0.48		1	2	0	0	3	0.75		2	2	2	2	4	2	14	2.33333		0	0	1	2	2	5	1		1	6	0	21	0	0	0	0	28	3.5		50
	Trans-sialidase, putative OS=Trypanosoma cruzi (strain CL Brener) GN=Tc00.1047053507163.70 PE=4 SV=1	Q4D5F2_TRYCC	98 kDa	0.00066	Y_Strain low, Y_Strain_VF high, Yuyu_Strain low, Yuyu_Strain_VF high	1	2	0	0	3	0.75		0	1	0	0	1	1	3	0.5		0	0	1	1	1	3	0.6		0	0	0	0	0	0	0	0	0	0		9
	Trans-sialidase, putative OS=Trypanosoma cruzi (strain CL Brener) GN=Tc00.1047053510025.50 PE=4 SV=1	Q4DTC3_TRYCC	94 kDa	0.011	Y_Strain low, Y_Strain_VF high, Yuyu_Strain low, Yuyu_Strain_VF high	2	2	1	1	6	1.5		2	2	2	1	3	3	13	2.16667		0	0	5	8	3	16	3.2		0	0	0	2	0	0	0	0	2	0.25		37
	Trans-sialidase, putative (Fragment) OS=Trypanosoma cruzi (strain CL Brener) GN=Tc00.1047053508903.110 PE=4 SV=1	Q4DAA5_TRYCC	112 kDa	< 0.00010	Y_Strain low, Y_Strain_VF high, Yuyu_Strain low, Yuyu_Strain_VF high	1	1	0	0	2	0.5		1	0	0	0	1	1	3	0.5		0	0	0	0	0	0	0		0	0	0	0	0	0	0	0	0	0		5
	Trans-sialidase, putative OS=Trypanosoma cruzi (strain CL Brener) GN=Tc00.1047053511625.130 PE=4 SV=1	Q4DGI9_TRYCC	96 kDa	0.11		1	1	0	0	2	0.5		0	0	0	0	0	0	0	0		0	0	3	4	4	11	2.2		0	0	0	0	0	0	0	0	0	0		13
	Trans-sialidase, putative OS=Trypanosoma cruzi (strain CL Brener) GN=Tc00.1047053506757.120 PE=4 SV=1	Q4DQA0_TRYCC	88 kDa	0.0076	Y_Strain low, Y_Strain_VF high, Yuyu_Strain low, Yuyu_Strain_VF high	1	1	1	0	3	0.75		1	1	1	1	1	1	6	1		0	0	2	2	2	6	1.2		0	0	0	0	0	0	0	0	0	0		15
	Trans-sialidase, putative (Fragment) OS=Trypanosoma cruzi (strain CL Brener) GN=Tc00.1047053511399.24 PE=4 SV=1	Q4CR60_TRYCC	93 kDa	0.27		1	1	0	0	2	0.5		0	0	0	0	0	0	0	0		0	0	2	6	1	9	1.8		0	0	0	0	0	0	0	0	0	0		11
	Trans-sialidase, putative OS=Trypanosoma cruzi marinkellei GN=MOQ_006457 PE=4 SV=1	K2MVK9_TRYCR	55 kDa	0.1		1	1	0	0	2	0.5		0	0	0	0	0	0	0	0		0	0	3	1	0	4	0.8		0	0	0	0	0	0	0	0	0	0		6
	Trans-sialidase, putative OS=Trypanosoma cruzi (strain CL Brener) GN=Tc00.1047053508977.120 PE=4 SV=1	Q4DD57_TRYCC	97 kDa	0.17		1	1	0	0	2	0.5		0	0	0	0	0	0	0	0		0	0	1	2	4	7	1.4		0	0	0	0	0	0	0	0	0	0		9
	Trans-sialidase, putative OS=Trypanosoma cruzi (strain CL Brener) GN=Tc00.1047053511401.90 PE=4 SV=1	Q4DDR3_TRYCC	97 kDa	0.01	Y_Strain low, Y_Strain_VF high, Yuyu_Strain low, Yuyu_Strain_VF low	1	1	0	0	2	0.5		0	0	0	0	0	0	0	0		0	0	1	1	0	2	0.4		0	0	0	0	0	0	0	0	0	0		4
	Trans-sialidase, putative OS=Trypanosoma cruzi (strain CL Brener) GN=Tc00.1047053510503.50 PE=4 SV=1	Q4DN58_TRYCC	95 kDa	0.0023	Y_Strain low, Y_Strain_VF high, Yuyu_Strain low, Yuyu_Strain_VF low	1	1	0	0	2	0.5		0	0	0	0	0	0	0	0		0	0	0	0	1	1	0.2		0	0	0	0	0	0	0	0	0	0		3
	Trans-sialidase, putative OS=Trypanosoma cruzi (strain CL Brener) GN=Tc00.1047053510359.530 PE=4 SV=1	Q4E533_TRYCC	87 kDa	0.0029	Y_Strain low, Y_Strain_VF high, Yuyu_Strain low, Yuyu_Strain_VF low	1	1	0	0	2	0.5		0	0	0	0	0	0	0	0		0	0	0	0	0	0	0		0	0	0	0	0	0	0	0	0	0		2
	Trans-sialidase, putative OS=Trypanosoma cruzi (strain CL Brener) GN=Tc00.1047053511401.30 PE=4 SV=1	Q4DDR4_TRYCC	97 kDa	0.24		1	1	0	0	2	0.5		0	0	0	0	0	0	0	0		0	0	3	5	2	10	2		0	0	0	0	0	0	0	0	0	0		12
	Trans-sialidase, putative OS=Trypanosoma cruzi (strain CL Brener) GN=Tc00.1047053511173.470 PE=4 SV=1	Q4E424_TRYCC	99 kDa	0.12		1	1	0	0	2	0.5		0	0	0	0	0	0	0	0		0	0	1	2	0	3	0.6		0	0	0	0	0	0	0	0	0	0		5
	Trans-sialidase, putative OS=Trypanosoma cruzi marinkellei GN=MOQ_006825 PE=4 SV=1	K2M315_TRYCR	34 kDa	0.024		1	1	0	0	2	0.5		0	0	0	0	0	0	0	0		0	0	0	2	0	2	0.4		0	0	0	0	0	0	0	0	0	0		4
	Trans-sialidase, putative OS=Trypanosoma cruzi (strain CL Brener) GN=Tc00.1047053511173.370 PE=4 SV=1	Q4E431_TRYCC	100 kDa	0.25		0	1	0	0	1	0.25		0	0	0	0	0	0	0	0		0	0	0	0	2	2	0.4		0	0	0	0	0	0	0	0	0	0		3
	Trans-sialidase, putative OS=Trypanosoma cruzi (strain CL Brener) GN=Tc00.1047053506973.120 PE=4 SV=1	Q4DTW4_TRYCC	97 kDa	0.038		1	1	0	0	2	0.5		0	0	0	0	0	0	0	0		0	0	0	1	1	2	0.4		0	0	0	0	0	0	0	0	0	0		4
	Trans-sialidase, putative OS=Trypanosoma cruzi (strain CL Brener) GN=Tc00.1047053506603.40 PE=4 SV=1	Q4D349_TRYCC	82 kDa	0.015	Y_Strain low, Y_Strain_VF high, Yuyu_Strain low, Yuyu_Strain_VF low	1	1	0	0	2	0.5		0	0	0	0	0	0	0	0		0	0	0	1	0	1	0.2		0	0	0	0	0	0	0	0	0	0		3
	Trans-sialidase, putative OS=Trypanosoma cruzi (strain CL Brener) GN=Tc00.1047053508047.60 PE=4 SV=1	Q4DCP9_TRYCC	98 kDa	0.064		1	1	0	0	2	0.5		0	0	0	0	0	0	0	0		0	0	1	1	3	5	1		0	0	0	0	0	0	0	0	0	0		7
	Trans-sialidase, putative OS=Trypanosoma cruzi (strain CL Brener) GN=Tc00.1047053510275.350 PE=4 SV=1	Q4E283_TRYCC	96 kDa	0.8		1	1	0	0	2	0.5		0	0	1	0	1	1	3	0.5		0	0	0	1	19	20	4		0	0	0	4	0	0	0	0	4	0.5		29
	Trans-sialidase, putative OS=Trypanosoma cruzi (strain CL Brener) GN=Tc00.1047053508753.20 PE=4 SV=1	Q4CXC1_TRYCC	90 kDa	0.7		0	1	0	0	1	0.25		0	0	0	0	0	0	0	0		0	0	0	2	2	4	0.8		0	0	0	0	0	0	0	0	0	0		5
	Trans-sialidase OS=Trypanosoma cruzi Dm28c GN=TCDM_01097 PE=4 SV=1	V5BQA7_TRYCR	67 kDa	0.021		1	1	0	0	2	0.5		3	3	1	2	4	3	16	2.66667		11	0	0	1	7	19	3.8		0	0	0	0	0	0	0	0	0	0		37
	Trans-sialidase, putative OS=Trypanosoma cruzi (strain CL Brener) GN=Tc00.1047053510021.180 PE=4 SV=1	Q4DUY4_TRYCC	90 kDa	0.07		1	1	0	0	2	0.5		0	0	0	0	0	0	0	0		0	0	0	2	1	3	0.6		0	0	0	0	0	0	0	0	0	0		5
	Trans-sialidase, putative OS=Trypanosoma cruzi (strain CL Brener) GN=Tc00.1047053511839.40 PE=4 SV=1	Q4CW95_TRYCC	92 kDa	< 0.00010	Y_Strain low, Y_Strain_VF low, Yuyu_Strain low, Yuyu_Strain_VF high	0	1	0	0	1	0.25		1	1	1	0	1	1	5	0.833333		0	0	0	0	0	0	0		0	0	0	0	0	0	0	0	0	0		6
	Trans-sialidase OS=Trypanosoma cruzi Dm28c GN=TCDM_04944 PE=4 SV=1	V5BFB7_TRYCR	92 kDa	< 0.00010	Y_Strain low, Y_Strain_VF low, Yuyu_Strain low, Yuyu_Strain_VF high	0	1	0	0	1	0.25		3	4	2	2	6	3	20	3.33333		0	0	0	1	0	1	0.2		0	3	0	0	0	0	0	0	3	0.375		25
	Trans-sialidase, putative OS=Trypanosoma cruzi (strain CL Brener) GN=Tc00.1047053509979.320 PE=4 SV=1	Q4E2C9_TRYCC	83 kDa	0.71		1	1	0	0	2	0.5		1	1	0	1	0	1	4	0.666667		0	0	0	2	0	2	0.4		0	7	0	19	0	0	0	0	26	3.25		34
	Trans-sialidase, putative (Fragment) OS=Trypanosoma cruzi marinkellei GN=MOQ_009563 PE=4 SV=1	K2LVI8_TRYCR	79 kDa	0.0028	Y_Strain low, Y_Strain_VF high, Yuyu_Strain low, Yuyu_Strain_VF high	0	1	0	0	1	0.25		0	0	0	0	0	0	0	0		0	0	0	0	0	0	0		0	0	0	0	0	0	0	0	0	0		1
	Trans-sialidase, putative OS=Trypanosoma cruzi (strain CL Brener) GN=Tc00.1047053510307.240 PE=4 SV=1	Q4E0M8_TRYCC	114 kDa	< 0.00010	Y_Strain low, Y_Strain_VF low, Yuyu_Strain low, Yuyu_Strain_VF high	0	1	0	0	1	0.25		1	1	0	0	1	1	4	0.666667		0	0	0	0	1	1	0.2		0	0	0	0	0	0	0	0	0	0		6
	Trans-sialidase, putative (Fragment) OS=Trypanosoma cruzi (strain CL Brener) GN=Tc00.1047053511197.10 PE=4 SV=1	Q4CWB0_TRYCC	66 kDa	0.22		1	1	0	0	2	0.5		0	0	0	0	0	0	0	0		0	0	4	5	2	11	2.2		0	0	0	0	0	0	0	0	0	0		13
	Trans-sialidase, putative OS=Trypanosoma cruzi (strain CL Brener) GN=Tc00.1047053503717.10 PE=4 SV=1	Q4DEA0_TRYCC	99 kDa	0.3		0	1	0	0	1	0.25		0	0	0	0	0	0	0	0		0	0	0	1	0	1	0.2		0	0	0	0	0	0	0	0	0	0		2
	Trans-sialidase, putative (Fragment) OS=Trypanosoma cruzi (strain CL Brener) GN=Tc00.1047053511777.10 PE=4 SV=1	Q4CLR6_TRYCC	40 kDa	0.46		0	1	0	0	1	0.25		0	0	0	0	0	0	0	0		0	0	7	3	0	10	2		0	0	0	0	0	0	0	0	0	0		11
	Trans-sialidase OS=Trypanosoma cruzi Dm28c GN=TCDM_11262 PE=4 SV=1	V5B0V2_TRYCR	97 kDa	< 0.00010	Y_Strain low, Y_Strain_VF high, Yuyu_Strain low, Yuyu_Strain_VF high	0	1	0	0	1	0.25		0	0	0	0	0	0	0	0		0	0	0	0	0	0	0		0	0	0	0	0	0	0	0	0	0		1
	Trans-sialidase, putative OS=Trypanosoma cruzi (strain CL Brener) GN=Tc00.1047053507091.60 PE=4 SV=1	Q4DGV0_TRYCC	98 kDa	0.31		1	0	0	0	1	0.25		0	0	0	0	0	0	0	0		0	0	1	1	4	6	1.2		0	0	0	0	0	0	0	0	0	0		7
	Trans-sialidase, putative OS=Trypanosoma cruzi (strain CL Brener) GN=Tc00.1047053511221.60 PE=4 SV=1	Q4D781_TRYCC	97 kDa	0.16		1	0	0	0	1	0.25		0	0	0	0	0	0	0	0		0	0	0	2	0	2	0.4		0	0	0	0	0	0	0	0	0	0		3
	Trans-sialidase, putative OS=Trypanosoma cruzi (strain CL Brener) GN=Tc00.1047053508977.40 PE=4 SV=1	Q4DD60_TRYCC	97 kDa	0.44		0	0	0	0	0	0		0	0	0	0	0	0	0	0		0	0	1	3	0	4	0.8		0	0	0	0	0	0	0	0	0	0		4
	Trans-sialidase, putative OS=Trypanosoma cruzi (strain CL Brener) GN=Tc00.1047053504031.50 PE=4 SV=1	Q4D038_TRYCC	98 kDa	0.097		1	0	0	0	1	0.25		0	0	0	0	0	0	0	0		0	0	0	1	0	1	0.2		0	0	0	0	0	0	0	0	0	0		2
	Trans-sialidase, putative OS=Trypanosoma cruzi marinkellei GN=MOQ_008586 PE=4 SV=1	K2LYH4_TRYCR	84 kDa	0.59		0	0	0	0	0	0		0	0	0	0	0	0	0	0		0	0	3	0	0	3	0.6		0	0	0	0	0	0	0	0	0	0		3
	Trans-sialidase, putative OS=Trypanosoma cruzi (strain CL Brener) GN=Tc00.1047053509699.40 PE=4 SV=1	Q4DSG4_TRYCC	96 kDa	0.67		0	0	0	0	0	0		0	0	0	0	0	0	0	0		0	479	0	0	0	479	95.8		0	0	0	0	0	0	0	0	0	0		479
	Trans-sialidase, putative OS=Trypanosoma cruzi (strain CL Brener) GN=Tc00.1047053508103.30 PE=4 SV=1	Q4CQL8_TRYCC	92 kDa	0.5		0	0	0	0	0	0		0	0	0	0	0	0	0	0		0	0	3	0	0	3	0.6		0	0	0	0	0	0	0	0	0	0		3
	Trans-sialidase, putative OS=Trypanosoma cruzi (strain CL Brener) GN=Tc00.1047053505365.60 PE=4 SV=1	Q4DEB7_TRYCC	113 kDa	< 0.00010	Y_Strain low, Y_Strain_VF low, Yuyu_Strain low, Yuyu_Strain_VF high	1	0	0	0	1	0.25		1	1	1	1	1	1	6	1		0	0	0	0	0	0	0		0	0	0	0	0	0	0	0	0	0		7
	Trans-sialidase OS=Trypanosoma cruzi Dm28c GN=TCDM_13695 PE=4 SV=1	V5AS24_TRYCR	51 kDa	< 0.00010	Y_Strain low, Y_Strain_VF low, Yuyu_Strain low, Yuyu_Strain_VF high	0	0	0	0	0	0		1	1	1	1	1	1	6	1		0	0	0	1	2	3	0.6		0	0	0	0	0	0	0	0	0	0		9
	Trans-sialidase, putative OS=Trypanosoma cruzi (strain CL Brener) GN=Tc00.1047053511185.80 PE=4 SV=1	Q4DPD2_TRYCC	92 kDa	0.3		0	0	0	0	0	0		0	0	0	0	0	0	0	0		0	0	0	2	0	2	0.4		0	0	0	0	0	0	0	0	0	0		2
	Trans-sialidase, putative OS=Trypanosoma cruzi marinkellei GN=MOQ_009983 PE=4 SV=1	K2LUA5_TRYCR	91 kDa	0.014	Y_Strain low, Y_Strain_VF high, Yuyu_Strain low, Yuyu_Strain_VF high	0	0	0	0	0	0		0	0	0	0	1	1	2	0.333333		0	0	0	0	0	0	0		0	0	0	0	0	0	0	0	0	0		2
	Trans-sialidase, putative OS=Trypanosoma cruzi marinkellei GN=MOQ_006524 PE=4 SV=1	K2MVG8_TRYCR	91 kDa	0.049		0	0	0	0	0	0		0	0	0	0	0	0	0	0		0	0	0	0	1	1	0.2		0	0	0	0	0	0	0	0	0	0		1
	Trans-sialidase, putative OS=Trypanosoma cruzi (strain CL Brener) GN=Tc00.1047053511833.10 PE=4 SV=1	Q4CRY9_TRYCC	113 kDa	0.44		0	0	0	0	0	0		0	0	0	0	1	1	2	0.333333		0	0	0	0	3	3	0.6		0	0	0	0	0	0	0	0	0	0		5
	Trans-sialidase, putative OS=Trypanosoma cruzi (strain CL Brener) GN=Tc00.1047053510205.40 PE=4 SV=1	Q4D3Q8_TRYCC	84 kDa	0.5		0	0	0	0	0	0		0	0	0	0	0	0	0	0		0	0	0	0	2	2	0.4		0	0	0	0	0	0	0	0	0	0		2
	Trans-sialidase, putative OS=Trypanosoma cruzi (strain CL Brener) GN=Tc00.1047053507145.60 PE=4 SV=1	Q4D1G3_TRYCC	88 kDa	< 0.00010	Y_Strain low, Y_Strain_VF high, Yuyu_Strain low, Yuyu_Strain_VF high	1	0	0	0	1	0.25		0	0	0	0	0	0	0	0		0	0	0	1	0	1	0.2		0	0	0	0	0	0	0	0	0	0		2
	Trans-sialidase, putative OS=Trypanosoma cruzi (strain CL Brener) GN=Tc00.1047053506667.160 PE=4 SV=1	Q4DMA4_TRYCC	87 kDa	0.5		0	0	0	0	0	0		0	0	0	0	0	0	0	0		0	0	3	0	0	3	0.6		0	0	0	0	0	0	0	0	0	0		3
	Trans-sialidase, putative OS=Trypanosoma cruzi (strain CL Brener) GN=Tc00.1047053511587.90 PE=4 SV=1	Q4DFH1_TRYCC	113 kDa	0.0067	Y_Strain low, Y_Strain_VF low, Yuyu_Strain low, Yuyu_Strain_VF high	0	0	0	0	0	0		0	0	0	0	0	1	1	0.166667		0	0	0	1	1	2	0.4		0	0	0	0	0	0	0	0	0	0		3
	Trans-sialidase OS=Trypanosoma cruzi Dm28c GN=TCDM_11120 PE=4 SV=1	V5B172_TRYCR	85 kDa	< 0.00010	Y_Strain low, Y_Strain_VF low, Yuyu_Strain low, Yuyu_Strain_VF high	0	0	0	0	0	0		3	2	2	2	4	4	17	2.83333		0	0	0	1	3	4	0.8		0	4	0	0	0	0	0	0	4	0.5		25
	Trans-sialidase OS=Trypanosoma cruzi Dm28c GN=TCDM_10544 PE=4 SV=1	V5BBS0_TRYCR	95 kDa	< 0.00010	Y_Strain low, Y_Strain_VF low, Yuyu_Strain low, Yuyu_Strain_VF high	0	0	0	0	0	0		2	2	2	2	4	3	15	2.5		0	0	0	0	0	0	0		0	0	0	0	0	0	0	0	0	0		15
	Trans-sialidase, putative (Fragment) OS=Trypanosoma cruzi (strain CL Brener) GN=Tc00.1047053509031.20 PE=4 SV=1	Q4CX76_TRYCC	54 kDa	0.15		0	0	0	0	0	0		0	0	0	0	0	0	0	0		0	0	0	1	0	1	0.2		0	0	0	0	0	0	0	0	0	0		1
	Trans-sialidase, putative OS=Trypanosoma cruzi (strain CL Brener) GN=Tc00.1047053508355.80 PE=4 SV=1	Q4E3C3_TRYCC	102 kDa	< 0.00010	Y_Strain low, Y_Strain_VF low, Yuyu_Strain low, Yuyu_Strain_VF high	0	0	0	0	0	0		1	1	1	1	1	1	6	1		0	0	0	1	0	1	0.2		0	0	0	0	0	0	0	0	0	0		7
	Trans-sialidase, putative OS=Trypanosoma cruzi (strain CL Brener) GN=Tc00.1047053503717.120 PE=4 SV=1	Q4DE94_TRYCC	87 kDa	0.02		1	0	0	0	1	0.25		0	0	0	0	0	0	0	0		0	0	1	1	0	2	0.4		0	0	0	0	0	0	0	0	0	0		3
	Trans-sialidase, putative OS=Trypanosoma cruzi (strain CL Brener) GN=Tc00.1047053504787.40 PE=4 SV=1	Q4D387_TRYCC	88 kDa	< 0.00010	Y_Strain low, Y_Strain_VF high, Yuyu_Strain low, Yuyu_Strain_VF high	1	0	0	0	1	0.25		1	1	0	0	0	1	3	0.5		0	0	0	0	0	0	0		0	0	0	0	0	0	0	0	0	0		4
	Trans-sialidase, putative OS=Trypanosoma cruzi (strain CL Brener) GN=Tc00.1047053507747.180 PE=4 SV=1	Q4DVH9_TRYCC	94 kDa	0.24		0	0	0	0	0	0		0	0	0	0	0	0	0	0		0	0	1	4	4	9	1.8		0	0	0	0	0	0	0	0	0	0		9
	Trans-sialidase OS=Trypanosoma cruzi Dm28c GN=TCDM_10329 PE=4 SV=1	V5B7T7_TRYCR	84 kDa	0.51		0	0	0	0	0	0		1	1	1	1	1	1	6	1		0	0	0	0	0	0	0		0	0	244	0	0	0	0	163	407	50.875		413
	Trans-sialidase OS=Trypanosoma cruzi Dm28c GN=TCDM_06251 PE=4 SV=1	V5AWW5_TRYCR	112 kDa	0.74		0	0	0	0	0	0		3	3	2	2	6	6	22	3.66667		0	0	0	0	1	1	0.2		0	5	0	11	0	140	0	0	156	19.5		179
	Trans-sialidase OS=Trypanosoma cruzi Dm28c GN=TCDM_11219 PE=4 SV=1	V5D172_TRYCR	113 kDa	< 0.00010	Y_Strain low, Y_Strain_VF low, Yuyu_Strain low, Yuyu_Strain_VF high	0	0	0	0	0	0		5	4	4	3	5	3	24	4		0	0	0	1	0	1	0.2		0	0	0	2	0	0	0	0	2	0.25		27
	Trans-sialidase OS=Trypanosoma cruzi Dm28c GN=TCDM_12094 PE=4 SV=1	V5AYS0_TRYCR	84 kDa	0.15		0	0	0	0	0	0		0	0	0	0	0	0	0	0		0	0	1	1	2	4	0.8		0	0	0	0	0	0	0	0	0	0		4
	Trans-sialidase, putative OS=Trypanosoma cruzi (strain CL Brener) GN=Tc00.1047053511875.20 PE=4 SV=1	Q4DA40_TRYCC	99 kDa	0.0019	Y_Strain low, Y_Strain_VF high, Yuyu_Strain low, Yuyu_Strain_VF high	0	0	0	0	0	0		0	0	0	0	1	1	2	0.333333		0	0	0	0	0	0	0		0	0	0	0	0	0	0	0	0	0		2
	Trans-sialidase, putative OS=Trypanosoma cruzi (strain CL Brener) GN=Tc00.1047053510279.320 PE=4 SV=1	Q4E373_TRYCC	99 kDa	0.18		0	0	0	0	0	0		0	0	0	0	0	0	0	0		0	0	0	1	0	1	0.2		0	0	0	0	0	0	0	0	0	0		1
	Trans-sialidase, putative OS=Trypanosoma cruzi (strain CL Brener) GN=Tc00.1047053507953.140 PE=4 SV=1	Q4DR16_TRYCC	82 kDa	0.021		0	0	0	0	0	0		0	0	0	0	1	0	1	0.166667		0	0	0	1	1	2	0.4		0	0	0	0	0	0	0	0	0	0		3
	Trans-sialidase, putative (Fragment) OS=Trypanosoma cruzi (strain CL Brener) GN=Tc00.1047053421173.4 PE=4 SV=1	Q4CP99_TRYCC	90 kDa	< 0.00010	Y_Strain low, Y_Strain_VF low, Yuyu_Strain low, Yuyu_Strain_VF high	0	0	0	0	0	0		1	0	1	0	0	1	3	0.5		0	0	0	0	0	0	0		0	0	0	0	0	0	0	0	0	0		3
	Trans-sialidase OS=Trypanosoma cruzi Dm28c GN=TCDM_10786 PE=4 SV=1	V5BB57_TRYCR	114 kDa	< 0.00010	Y_Strain low, Y_Strain_VF low, Yuyu_Strain low, Yuyu_Strain_VF high	0	0	0	0	0	0		1	2	1	1	2	2	9	1.5		0	0	0	0	0	0	0		0	0	0	0	0	0	0	0	0	0		9
	Trans-sialidase, putative OS=Trypanosoma cruzi (strain CL Brener) GN=Tc00.1047053509897.270 PE=4 SV=1	Q4E0I8_TRYCC	93 kDa	0.11		0	0	0	0	0	0		0	0	0	0	0	0	0	0		0	0	0	0	1	1	0.2		0	0	0	0	0	0	0	0	0	0		1
	Trans-sialidase, putative OS=Trypanosoma cruzi (strain CL Brener) GN=Tc00.1047053506975.90 PE=4 SV=1	Q4DGV8_TRYCC	113 kDa	< 0.00010	Y_Strain low, Y_Strain_VF low, Yuyu_Strain low, Yuyu_Strain_VF high	0	0	0	0	0	0		2	1	1	1	1	2	8	1.33333		0	0	0	0	0	0	0		0	0	0	0	0	0	0	0	0	0		8
	Trans-sialidase OS=Trypanosoma cruzi Dm28c GN=TCDM_11627 PE=4 SV=1	V5D006_TRYCR	84 kDa	< 0.00010	Y_Strain low, Y_Strain_VF low, Yuyu_Strain low, Yuyu_Strain_VF high	0	0	0	0	0	0		1	0	1	0	0	0	2	0.333333		0	0	1	0	0	1	0.2		0	0	0	0	0	0	0	0	0	0		3
	Trans-sialidase, putative OS=Trypanosoma cruzi (strain CL Brener) GN=Tc00.1047053506961.150 PE=4 SV=1	Q4DVI7_TRYCC	114 kDa	0.17		1	0	0	0	1	0.25		0	0	0	0	0	0	0	0		0	0	0	1	1	2	0.4		0	0	0	0	0	0	0	0	0	0		3
	Trans-sialidase, putative OS=Trypanosoma cruzi (strain CL Brener) GN=Tc00.1047053509529.40 PE=4 SV=1	Q4DDZ1_TRYCC	94 kDa	< 0.00010	Y_Strain low, Y_Strain_VF low, Yuyu_Strain low, Yuyu_Strain_VF high	0	0	0	0	0	0		1	1	0	0	1	1	4	0.666667		0	0	0	0	0	0	0		0	0	0	0	0	0	0	0	0	0		4
	Trans-sialidase, putative OS=Trypanosoma cruzi (strain CL Brener) GN=Tc00.1047053508759.20 PE=4 SV=1	Q4D129_TRYCC	95 kDa	0.62		0	0	0	0	0	0		0	0	0	0	0	0	0	0		0	0	0	2	0	2	0.4		0	0	0	0	0	0	0	0	0	0		2
	Putative trans-sialidase OS=Trypanosoma cruzi Dm28c GN=TCDM_12353 PE=4 SV=1	V5AYY6_TRYCR	47 kDa	0.4		0	0	0	0	0	0		0	0	0	0	0	0	0	0		0	0	2	1	0	3	0.6		0	0	0	0	0	0	0	0	0	0		3
	Trans-sialidase OS=Trypanosoma cruzi Dm28c GN=TCDM_11594 PE=4 SV=1	V5B004_TRYCR	83 kDa	< 0.00010	Y_Strain low, Y_Strain_VF low, Yuyu_Strain low, Yuyu_Strain_VF high	0	0	0	0	0	0		4	3	4	4	6	4	25	4.16667		0	0	0	0	0	0	0		0	0	0	0	0	0	0	0	0	0		25
	Trans-sialidase OS=Trypanosoma cruzi Dm28c GN=TCDM_10263 PE=4 SV=1	V5B7Y8_TRYCR	113 kDa	0.0085	Y_Strain low, Y_Strain_VF low, Yuyu_Strain low, Yuyu_Strain_VF high	0	0	0	0	0	0		1	1	0	0	1	1	4	0.666667		0	0	0	0	0	0	0		0	0	0	2	0	0	0	0	2	0.25		6
	Trans-sialidase, putative OS=Trypanosoma cruzi (strain CL Brener) GN=Tc00.1047053507953.100 PE=4 SV=1	Q4DR18_TRYCC	84 kDa	0.28		0	0	0	0	0	0		0	0	0	0	0	0	0	0		0	0	1	1	0	2	0.4		0	0	0	0	0	0	0	0	0	0		2
	Trans-sialidase OS=Trypanosoma cruzi Dm28c GN=TCDM_09181 PE=4 SV=1	V5BF68_TRYCR	83 kDa	< 0.00010	Y_Strain low, Y_Strain_VF low, Yuyu_Strain low, Yuyu_Strain_VF high	0	0	0	0	0	0		1	1	1	1	0	1	5	0.833333		0	0	0	0	0	0	0		0	0	0	0	0	0	0	0	0	0		5
	Trans-sialidase OS=Trypanosoma cruzi Dm28c GN=TCDM_12323 PE=4 SV=1	V5AZ79_TRYCR	50 kDa	< 0.00010	Y_Strain low, Y_Strain_VF low, Yuyu_Strain low, Yuyu_Strain_VF high	0	0	0	0	0	0		1	2	1	1	3	2	10	1.66667		0	0	0	0	0	0	0		0	0	0	3	0	0	0	0	3	0.375		13
	Putative trans-sialidase OS=Trypanosoma cruzi Dm28c GN=TCDM_12897 PE=4 SV=1	V5A4E3_TRYCR	49 kDa	0.4		0	0	0	0	0	0		0	0	0	0	0	0	0	0		0	0	1	1	0	2	0.4		0	0	0	0	0	0	0	0	0	0		2
	Trans-sialidase, putative OS=Trypanosoma cruzi (strain CL Brener) GN=Tc00.1047053510979.40 PE=4 SV=1	Q4D2L1_TRYCC	92 kDa	0.93		1	0	0	0	1	0.25		0	0	0	0	0	0	0	0		0	0	3	1	0	4	0.8		0	0	0	9	0	0	0	0	9	1.125		14
	Trans-sialidase OS=Trypanosoma cruzi Dm28c GN=TCDM_09630 PE=4 SV=1	V5B4Z5_TRYCR	74 kDa	0.6		1	0	0	0	1	0.25		0	0	0	0	1	1	2	0.333333		0	0	1	7	0	8	1.6		0	0	0	0	0	0	0	0	0	0		11
	Trans-sialidase OS=Trypanosoma cruzi Dm28c GN=TCDM_13404 PE=4 SV=1	V5CIG1_TRYCR	82 kDa	< 0.00010	Y_Strain low, Y_Strain_VF low, Yuyu_Strain low, Yuyu_Strain_VF high	1	0	0	0	1	0.25		2	3	2	2	2	3	14	2.33333		0	0	0	0	0	0	0		0	0	0	0	0	0	0	0	0	0		15
	Trans-sialidase, putative (Fragment) OS=Trypanosoma cruzi (strain CL Brener) GN=Tc00.1047053507219.9 PE=4 SV=1	Q4CUD0_TRYCC	91 kDa	0.00033	Y_Strain low, Y_Strain_VF high, Yuyu_Strain low, Yuyu_Strain_VF high	1	0	0	0	1	0.25		0	0	1	0	0	0	1	0.166667		0	0	0	0	0	0	0		0	0	0	0	0	0	0	0	0	0		2
	Trans-sialidase, putative OS=Trypanosoma cruzi (strain CL Brener) GN=Tc00.1047053508013.40 PE=4 SV=1	Q4D2P3_TRYCC	101 kDa	0.29		0	0	0	0	0	0		0	0	0	0	0	0	0	0		0	0	1	1	0	2	0.4		0	0	0	0	0	0	0	0	0	0		2
	Trans-sialidase OS=Trypanosoma cruzi Dm28c GN=TCDM_11870 PE=4 SV=1	V5B3S7_TRYCR	78 kDa	< 0.00010	Y_Strain low, Y_Strain_VF low, Yuyu_Strain low, Yuyu_Strain_VF high	0	0	0	0	0	0		0	1	0	0	0	0	1	0.166667		0	0	0	0	0	0	0		0	0	0	0	0	0	0	0	0	0		1
	C71 surface protein OS=Trypanosoma cruzi GN=sp1 PE=4 SV=1	Q6WAZ7_TRYCR	82 kDa	< 0.00010	Y_Strain low, Y_Strain_VF low, Yuyu_Strain low, Yuyu_Strain_VF high	0	0	0	0	0	0		1	1	1	1	1	1	6	1		0	0	0	0	0	0	0		0	0	0	0	0	0	0	0	0	0		6
	Trans-sialidase OS=Trypanosoma cruzi Dm28c GN=TCDM_13079 PE=4 SV=1	V5AJL9_TRYCR	88 kDa	< 0.00010	Y_Strain low, Y_Strain_VF low, Yuyu_Strain low, Yuyu_Strain_VF high	0	0	0	0	0	0		1	2	2	2	2	1	10	1.66667		0	0	0	0	1	1	0.2		0	0	0	0	0	0	0	0	0	0		11
	Trans-sialidase, putative (Fragment) OS=Trypanosoma cruzi (strain CL Brener) GN=Tc00.1047053401961.10 PE=4 SV=1	Q4CKN8_TRYCC	50 kDa	0.17		1	0	0	0	1	0.25		0	0	0	0	0	0	0	0		0	0	1	1	1	3	0.6		0	0	0	0	0	0	0	0	0	0		4
	Trans-sialidase OS=Trypanosoma cruzi Dm28c GN=TCDM_08152 PE=4 SV=1	V5D8X6_TRYCR	85 kDa	0.0019	Y_Strain low, Y_Strain_VF low, Yuyu_Strain low, Yuyu_Strain_VF high	0	0	0	0	0	0		1	1	1	1	1	2	7	1.16667		0	0	0	0	0	0	0		0	0	0	3	0	0	0	0	3	0.375		10
	Trans-sialidase OS=Trypanosoma cruzi Dm28c GN=TCDM_07885 PE=4 SV=1	V5B913_TRYCR	55 kDa	0.11		0	0	0	0	0	0		1	3	1	1	2	2	10	1.66667		0	0	0	0	0	0	0		0	2	0	10	0	0	0	0	12	1.5		22
	Trans-sialidase, putative OS=Trypanosoma cruzi (strain CL Brener) GN=Tc00.1047053511599.80 PE=4 SV=1	Q4DKJ6_TRYCC	90 kDa	0.18		0	0	0	0	0	0		0	0	0	0	0	0	0	0		0	0	4	4	2	10	2		0	0	0	0	0	0	0	0	0	0		10
	Complement regulatory protein OS=Trypanosoma cruzi Dm28c GN=TCDM_10659 PE=4 SV=1	V5ALZ9_TRYCR	129 kDa	0.0019	Y_Strain low, Y_Strain_VF low, Yuyu_Strain low, Yuyu_Strain_VF high	0	0	0	0	0	0		2	2	0	1	4	3	12	2		0	0	0	0	0	0	0		0	0	0	6	0	0	0	0	6	0.75		18
	Putative trans-sialidase OS=Trypanosoma cruzi Dm28c GN=TCDM_11875 PE=4 SV=1	V5B3S3_TRYCR	51 kDa	0.17		0	0	0	0	0	0		0	0	0	0	0	0	0	0		0	0	0	0	1	1	0.2		0	0	0	0	0	0	0	0	0	0		1
	Trans-sialidase, putative OS=Trypanosoma cruzi (strain CL Brener) GN=Tc00.1047053508365.190 PE=4 SV=1	Q4DWF0_TRYCC	99 kDa	0.015	Y_Strain low, Y_Strain_VF high, Yuyu_Strain low, Yuyu_Strain_VF low	1	0	0	0	1	0.25		0	0	0	0	0	0	0	0		0	0	0	1	0	1	0.2		0	0	0	0	0	0	0	0	0	0		2
	Trans-sialidase OS=Trypanosoma cruzi Dm28c GN=TCDM_11874 PE=4 SV=1	V5CZG4_TRYCR	62 kDa	0.77		0	0	0	0	0	0		0	0	0	0	0	0	0	0		0	0	0	0	0	0	0		0	0	0	0	0	0	326	0	326	40.75		326
	Trans-sialidase OS=Trypanosoma cruzi Dm28c GN=TCDM_12567 PE=4 SV=1	V5AUX7_TRYCR	84 kDa	< 0.00010	Y_Strain low, Y_Strain_VF low, Yuyu_Strain low, Yuyu_Strain_VF high	0	0	0	0	0	0		1	1	1	1	2	1	7	1.16667		0	0	0	0	0	0	0		0	0	0	0	0	0	0	0	0	0		7
	Trans-sialidase OS=Trypanosoma cruzi Dm28c GN=TCDM_12021 PE=4 SV=1	V5AIJ7_TRYCR	114 kDa	< 0.00010	Y_Strain low, Y_Strain_VF low, Yuyu_Strain low, Yuyu_Strain_VF high	0	0	0	0	0	0		2	3	2	2	4	3	16	2.66667		0	0	0	0	0	0	0		0	0	0	0	0	0	0	0	0	0		16
	Trans-sialidase, putative OS=Trypanosoma cruzi (strain CL Brener) GN=Tc00.1047053509419.70 PE=4 SV=1	Q4DUE6_TRYCC	102 kDa	0.69		0	0	0	0	0	0		0	0	0	0	0	0	0	0		0	0	0	1	0	1	0.2		0	0	0	0	0	0	0	0	0	0		1
	Trans-sialidase OS=Trypanosoma cruzi Dm28c GN=TCDM_09518 PE=4 SV=1	V5BEC1_TRYCR	59 kDa	0.00011	Y_Strain low, Y_Strain_VF low, Yuyu_Strain low, Yuyu_Strain_VF high	0	0	0	0	0	0		1	1	1	1	1	1	6	1		0	0	0	0	0	0	0		0	2	0	0	0	0	0	0	2	0.25		8
	Trans-sialidase OS=Trypanosoma cruzi Dm28c GN=TCDM_11392 PE=4 SV=1	V5B511_TRYCR	99 kDa	< 0.00010	Y_Strain low, Y_Strain_VF low, Yuyu_Strain low, Yuyu_Strain_VF high	0	0	0	0	0	0		1	0	0	0	0	1	2	0.333333		0	0	0	0	0	0	0		0	0	0	0	0	0	0	0	0	0		2
	Trans-sialidase, putative OS=Trypanosoma cruzi (strain CL Brener) GN=Tc00.1047053506597.40 PE=4 SV=1	Q4D371_TRYCC	83 kDa	0.94		0	0	0	0	0	0		0	0	0	0	0	0	0	0		0	0	0	1	1	2	0.4		0	2	0	0	0	0	0	0	2	0.25		4
	Trans-sialidase OS=Trypanosoma cruzi Dm28c GN=TCDM_10642 PE=4 SV=1	V5D2N9_TRYCR	89 kDa	< 0.00010	Y_Strain low, Y_Strain_VF low, Yuyu_Strain low, Yuyu_Strain_VF high	0	0	0	0	0	0		1	1	0	1	1	0	4	0.666667		0	0	0	0	1	1	0.2		0	0	0	0	0	0	0	0	0	0		5
	Trans-sialidase, putative OS=Trypanosoma cruzi (strain CL Brener) GN=Tc00.1047053508979.50 PE=4 SV=1	Q4D9F2_TRYCC	99 kDa	< 0.00010	Y_Strain low, Y_Strain_VF low, Yuyu_Strain low, Yuyu_Strain_VF high	0	0	0	0	0	0		1	0	0	0	1	1	3	0.5		0	0	0	0	0	0	0		0	0	0	0	0	0	0	0	0	0		3
	Trans-sialidase OS=Trypanosoma cruzi Dm28c GN=TCDM_11552 PE=4 SV=1	V5B050_TRYCR	113 kDa	< 0.00010	Y_Strain low, Y_Strain_VF low, Yuyu_Strain low, Yuyu_Strain_VF high	0	0	0	0	0	0		2	1	2	1	3	4	13	2.16667		0	0	0	0	0	0	0		0	0	0	0	0	0	0	0	0	0		13
	Trans-sialidase, putative OS=Trypanosoma cruzi (strain CL Brener) GN=Tc00.1047053503861.40 PE=4 SV=1	Q4DSI1_TRYCC	113 kDa	< 0.00010	Y_Strain low, Y_Strain_VF low, Yuyu_Strain low, Yuyu_Strain_VF high	0	0	0	0	0	0		0	1	0	1	2	1	5	0.833333		0	0	0	0	0	0	0		0	0	0	0	0	0	0	0	0	0		5
	Trans-sialidase, putative OS=Trypanosoma cruzi (strain CL Brener) GN=Tc00.1047053506459.230 PE=4 SV=1	Q4E199_TRYCC	90 kDa	< 0.00010	Y_Strain low, Y_Strain_VF low, Yuyu_Strain low, Yuyu_Strain_VF high	0	0	0	0	0	0		1	1	1	1	1	1	6	1		0	0	0	0	0	0	0		0	0	0	0	0	0	0	0	0	0		6
	Complement regulatory protein OS=Trypanosoma cruzi Dm28c GN=TCDM_09678 PE=4 SV=1	V5APH8_TRYCR	113 kDa	< 0.00010	Y_Strain low, Y_Strain_VF low, Yuyu_Strain low, Yuyu_Strain_VF high	0	0	0	0	0	0		0	0	0	0	1	1	2	0.333333		0	0	0	0	0	0	0		0	0	0	0	0	0	0	0	0	0		2
	Trans-sialidase, putative OS=Trypanosoma cruzi (strain CL Brener) GN=Tc00.1047053508171.10 PE=4 SV=1	Q4CR72_TRYCC	111 kDa	0.76		0	0	0	0	0	0		0	0	0	0	0	0	0	0		0	0	0	0	0	0	0		0	1	0	0	0	0	0	0	1	0.125		1
	Trans-sialidase OS=Trypanosoma cruzi Dm28c GN=TCDM_13496 PE=4 SV=1	V5A2Q8_TRYCR	56 kDa	< 0.00010	Y_Strain low, Y_Strain_VF low, Yuyu_Strain low, Yuyu_Strain_VF high	0	0	0	0	0	0		1	1	1	1	1	1	6	1		0	0	0	0	0	0	0		0	0	0	0	0	0	0	0	0	0		6
	Trans-sialidase OS=Trypanosoma cruzi Dm28c GN=TCDM_09053 PE=4 SV=1	V5AQZ1_TRYCR	95 kDa	0.77		0	0	0	0	0	0		0	0	0	0	0	1	1	0.166667		0	0	0	0	0	0	0		0	0	0	0	178	0	0	0	178	22.25		179
	Trans-sialidase, putative OS=Trypanosoma cruzi marinkellei GN=MOQ_008182 PE=4 SV=1	K2N0J3_TRYCR	111 kDa	0.026		0	0	0	0	0	0		0	0	0	0	1	1	2	0.333333		0	0	0	0	0	0	0		0	0	0	0	0	0	0	0	0	0		2
	Trans-sialidase OS=Trypanosoma cruzi Dm28c GN=TCDM_12490 PE=4 SV=1	V5AVY3_TRYCR	78 kDa	0.00047	Y_Strain low, Y_Strain_VF low, Yuyu_Strain low, Yuyu_Strain_VF high	0	0	0	0	0	0		1	0	0	0	0	0	1	0.166667		0	0	0	0	0	0	0		0	0	0	0	0	0	0	0	0	0		1
	Trans-sialidase OS=Trypanosoma cruzi Dm28c GN=TCDM_11538 PE=4 SV=1	V5AJS9_TRYCR	58 kDa	0.69		0	0	0	0	0	0		0	0	0	0	0	0	0	0		0	0	0	2	0	2	0.4		0	0	0	0	0	0	0	0	0	0		2
	Trans-sialidase, putative (Fragment) OS=Trypanosoma cruzi marinkellei GN=MOQ_005432 PE=4 SV=1	K2M700_TRYCR	24 kDa	0.7		0	0	0	0	0	0		0	0	0	0	0	0	0	0		0	0	0	1	0	1	0.2		0	0	0	0	0	0	0	0	0	0		1
	Trans-sialidase, putative OS=Trypanosoma cruzi (strain CL Brener) GN=Tc00.1047053511255.10 PE=4 SV=1	Q4E4Z5_TRYCC	94 kDa	0.61		0	0	0	0	0	0		0	0	0	0	0	0	0	0		0	0	0	2	0	2	0.4		0	0	0	0	0	0	0	0	0	0		2
	Trans-sialidase OS=Trypanosoma cruzi Dm28c GN=TCDM_10667 PE=4 SV=1	V5D2M3_TRYCR	95 kDa	< 0.00010	Y_Strain low, Y_Strain_VF low, Yuyu_Strain low, Yuyu_Strain_VF high	0	0	0	0	0	0		1	0	1	0	1	1	4	0.666667		0	0	0	0	0	0	0		0	0	0	0	0	0	0	0	0	0		4
	Trans-sialidase, putative OS=Trypanosoma cruzi marinkellei GN=MOQ_002214 PE=4 SV=1	K2NRN1_TRYCR	50 kDa	0.00079	Y_Strain low, Y_Strain_VF high, Yuyu_Strain low, Yuyu_Strain_VF low	0	0	1	1	2	0.5		0	0	0	0	0	0	0	0		0	0	0	0	0	0	0		0	0	0	0	0	0	0	0	0	0		2
	Trans-sialidase OS=Trypanosoma cruzi Dm28c GN=TCDM_12180 PE=4 SV=1	V5B2U1_TRYCR	80 kDa	0.65		0	0	0	0	0	0		0	0	0	0	0	0	0	0		0	0	0	0	0	0	0		0	0	0	3	0	0	0	0	3	0.375		3
	Trans-sialidase OS=Trypanosoma cruzi Dm28c GN=TCDM_00914 PE=4 SV=1	V5BQQ1_TRYCR	63 kDa	< 0.00010	Y_Strain low, Y_Strain_VF low, Yuyu_Strain low, Yuyu_Strain_VF high	0	0	0	0	0	0		4	4	3	4	6	6	27	4.5		0	0	2	1	0	3	0.6		5	4	0	10	0	0	0	0	19	2.375		49
	Trans-sialidase OS=Trypanosoma cruzi Dm28c GN=TCDM_11598 PE=4 SV=1	V5B8Z1_TRYCR	92 kDa	< 0.00010	Y_Strain low, Y_Strain_VF low, Yuyu_Strain low, Yuyu_Strain_VF high	0	0	0	0	0	0		2	1	1	0	2	2	8	1.33333		0	0	0	0	0	0	0		0	0	0	0	0	0	0	0	0	0		8
	Trans-sialidase OS=Trypanosoma cruzi Dm28c GN=TCDM_11940 PE=4 SV=1	V5AZ73_TRYCR	72 kDa	0.13		0	0	0	0	0	0		0	0	0	0	0	0	0	0		0	0	0	1	0	1	0.2		0	0	0	0	0	0	0	0	0	0		1
	Trans-sialidase, putative OS=Trypanosoma cruzi (strain CL Brener) GN=Tc00.1047053511861.50 PE=4 SV=1	Q4DMZ9_TRYCC	114 kDa	< 0.00010	Y_Strain low, Y_Strain_VF low, Yuyu_Strain low, Yuyu_Strain_VF high	0	0	0	0	0	0		1	1	1	0	2	2	7	1.16667		0	0	0	0	1	1	0.2		0	0	0	0	0	0	0	0	0	0		8
	Trans-sialidase OS=Trypanosoma cruzi Dm28c GN=TCDM_11304 PE=4 SV=1	V5B581_TRYCR	106 kDa	< 0.00010	Y_Strain low, Y_Strain_VF low, Yuyu_Strain low, Yuyu_Strain_VF high	0	0	0	0	0	0		0	0	0	0	1	1	2	0.333333		0	0	0	0	0	0	0		0	0	0	0	0	0	0	0	0	0		2
	Complement regulatory protein OS=Trypanosoma cruzi Dm28c GN=TCDM_12575 PE=4 SV=1	V5A580_TRYCR	115 kDa	< 0.00010	Y_Strain low, Y_Strain_VF low, Yuyu_Strain low, Yuyu_Strain_VF high	0	0	0	0	0	0		0	0	0	0	1	0	1	0.166667		0	0	0	0	0	0	0		0	0	0	0	0	0	0	0	0	0		1
	Trans-sialidase, putative OS=Trypanosoma cruzi (strain CL Brener) GN=Tc00.1047053506139.120 PE=4 SV=1	Q4DT30_TRYCC	82 kDa	0.6		0	0	0	0	0	0		0	0	0	0	0	0	0	0		0	0	0	0	0	0	0		0	3	0	8	0	0	0	0	11	1.375		11
	Trans-sialidase OS=Trypanosoma cruzi Dm28c GN=TCDM_09163 PE=4 SV=1	V5AQR2_TRYCR	78 kDa	< 0.00010	Y_Strain low, Y_Strain_VF low, Yuyu_Strain low, Yuyu_Strain_VF high	0	0	0	0	0	0		0	0	1	1	1	1	4	0.666667		0	0	0	0	0	0	0		0	0	0	0	0	0	0	0	0	0		4
	Trans-sialidase, putative (Fragment) OS=Trypanosoma cruzi (strain CL Brener) GN=Tc00.1047053510209.9 PE=4 SV=1	Q4CNC4_TRYCC	15 kDa	0.61		0	0	0	0	0	0		0	0	0	0	1	0	1	0.166667		0	0	0	0	1	1	0.2		0	1	0	0	0	0	0	0	1	0.125		3
	Trans-sialidase OS=Trypanosoma cruzi Dm28c GN=TCDM_11068 PE=4 SV=1	V5B5S4_TRYCR	90 kDa	0.65		0	0	0	0	0	0		1	0	0	0	0	0	1	0.166667		0	0	0	0	5	5	1		0	0	0	0	0	0	0	0	0	0		6
	Trans-sialidase OS=Trypanosoma cruzi Dm28c GN=TCDM_07886 PE=4 SV=1	V5ATK5_TRYCR	61 kDa	0.69		0	0	0	0	0	0		0	0	0	0	0	0	0	0		0	0	0	0	4	4	0.8		0	1	0	0	0	0	0	0	1	0.125		5
	Trans-sialidase, putative OS=Trypanosoma cruzi (strain CL Brener) GN=Tc00.1047053506939.120 PE=4 SV=1	Q4DMQ7_TRYCC	102 kDa	0.68		0	0	0	0	0	0		0	0	0	0	0	0	0	0		0	0	0	2	0	2	0.4		0	0	0	0	0	0	0	0	0	0		2
	Trans-sialidase OS=Trypanosoma cruzi Dm28c GN=TCDM_10631 PE=4 SV=1	V5BBI1_TRYCR	86 kDa	0.00083	Y_Strain low, Y_Strain_VF low, Yuyu_Strain low, Yuyu_Strain_VF high	0	0	0	0	0	0		3	2	2	1	4	2	14	2.33333		0	0	0	0	0	0	0		0	1	0	7	0	0	0	0	8	1		22
	Trans-sialidase OS=Trypanosoma cruzi Dm28c GN=TCDM_12054 PE=4 SV=1	V5B7R8_TRYCR	113 kDa	< 0.00010	Y_Strain low, Y_Strain_VF low, Yuyu_Strain low, Yuyu_Strain_VF high	0	0	0	0	0	0		1	1	0	0	0	1	3	0.5		0	0	0	0	0	0	0		0	0	0	0	0	0	0	0	0	0		3
	Trans-sialidase, putative OS=Trypanosoma cruzi (strain CL Brener) GN=Tc00.1047053510377.330 PE=4 SV=1	Q4E3V0_TRYCC	87 kDa	< 0.00010	Y_Strain low, Y_Strain_VF low, Yuyu_Strain low, Yuyu_Strain_VF high	0	0	0	0	0	0		1	0	0	0	0	0	1	0.166667		0	0	0	1	0	1	0.2		0	0	0	0	0	0	0	0	0	0		2
	Trans-sialidase, putative OS=Trypanosoma cruzi (strain CL Brener) GN=Tc00.1047053511923.60 PE=4 SV=1	Q4DGZ1_TRYCC	92 kDa	0.00036	Y_Strain low, Y_Strain_VF low, Yuyu_Strain low, Yuyu_Strain_VF high	0	0	0	0	0	0		0	0	0	0	0	1	1	0.166667		0	0	0	0	0	0	0		0	0	0	0	0	0	0	0	0	0		1
	Trans-sialidase OS=Trypanosoma cruzi Dm28c GN=TCDM_10888 PE=4 SV=1	V5ALG6_TRYCR	101 kDa	0.036		0	0	0	0	0	0		0	0	0	0	1	0	1	0.166667		0	0	0	0	0	0	0		0	0	0	0	0	0	0	0	0	0		1
	Trans-sialidase, putative OS=Trypanosoma cruzi (strain CL Brener) GN=Tc00.1047053507313.20 PE=4 SV=1	Q4CW78_TRYCC	113 kDa	< 0.00010	Y_Strain low, Y_Strain_VF low, Yuyu_Strain low, Yuyu_Strain_VF high	0	0	0	0	0	0		0	0	0	0	1	0	1	0.166667		0	0	0	0	0	0	0		0	0	0	0	0	0	0	0	0	0		1
	Trans-sialidase OS=Trypanosoma cruzi Dm28c GN=TCDM_09253 PE=4 SV=1	V5BAB6_TRYCR	50 kDa	0.037		0	0	0	0	0	0		2	2	2	1	2	2	11	1.83333		0	0	0	0	2	2	0.4		0	4	0	7	0	0	0	0	11	1.375		24
	Trans-sialidase OS=Trypanosoma cruzi Dm28c GN=TCDM_12046 PE=4 SV=1	V5B386_TRYCR	97 kDa	< 0.00010	Y_Strain low, Y_Strain_VF low, Yuyu_Strain low, Yuyu_Strain_VF high	0	0	0	0	0	0		0	0	0	0	0	1	1	0.166667		0	0	0	0	0	0	0		0	0	0	0	0	0	0	0	0	0		1
	Trans-sialidase, putative OS=Trypanosoma cruzi (strain CL Brener) GN=Tc00.1047053510465.100 PE=4 SV=1	Q4DVF0_TRYCC	96 kDa	0.39		0	0	0	0	0	0		0	0	0	0	0	0	0	0		0	0	1	0	0	1	0.2		0	0	0	0	0	0	0	0	0	0		1
	Trans-sialidase OS=Trypanosoma cruzi Dm28c GN=TCDM_11808 PE=4 SV=1	V5CZL2_TRYCR	75 kDa	0.34		0	0	0	0	0	0		1	1	1	1	2	1	7	1.16667		0	0	0	0	0	0	0		0	0	0	10	0	0	0	0	10	1.25		17
	Trans-sialidase OS=Trypanosoma cruzi Dm28c GN=TCDM_13056 PE=4 SV=1	V5AJP1_TRYCR	60 kDa	< 0.00010	Y_Strain low, Y_Strain_VF low, Yuyu_Strain low, Yuyu_Strain_VF high	0	0	0	0	0	0		1	1	1	1	1	1	6	1		0	0	0	0	0	0	0		0	0	0	0	0	0	0	0	0	0		6
	Trans-sialidase OS=Trypanosoma cruzi Dm28c GN=TCDM_12770 PE=4 SV=1	V5AUG0_TRYCR	97 kDa	0.0046	Y_Strain low, Y_Strain_VF low, Yuyu_Strain low, Yuyu_Strain_VF high	0	0	0	0	0	0		0	1	1	1	1	1	5	0.833333		0	0	0	0	0	0	0		0	2	0	0	0	0	0	0	2	0.25		7
	Trans-sialidase OS=Trypanosoma cruzi Dm28c GN=TCDM_10475 PE=4 SV=1	V5AMH3_TRYCR	85 kDa	< 0.00010	Y_Strain low, Y_Strain_VF low, Yuyu_Strain low, Yuyu_Strain_VF high	0	0	0	0	0	0		1	2	1	1	1	1	7	1.16667		0	0	0	0	0	0	0		0	0	0	0	0	0	0	0	0	0		7
	Trans-sialidase OS=Trypanosoma cruzi Dm28c GN=TCDM_11028 PE=4 SV=1	V5B5V8_TRYCR	79 kDa	0.0029	Y_Strain low, Y_Strain_VF low, Yuyu_Strain low, Yuyu_Strain_VF high	0	0	0	0	0	0		2	1	1	1	2	2	9	1.5		0	0	0	0	0	0	0		0	1	0	6	0	0	0	0	7	0.875		16
	Trans-sialidase OS=Trypanosoma cruzi Dm28c GN=TCDM_10770 PE=4 SV=1	V5B250_TRYCR	71 kDa	0.28		0	0	0	0	0	0		0	0	0	0	0	0	0	0		0	0	0	0	0	0	0		0	0	0	0	0	279	326	326	931	116.375		931
	Trans-sialidase OS=Trypanosoma cruzi Dm28c GN=TCDM_11900 PE=4 SV=1	V5AIX4_TRYCR	94 kDa	< 0.00010	Y_Strain low, Y_Strain_VF low, Yuyu_Strain low, Yuyu_Strain_VF high	0	0	0	0	0	0		0	0	0	1	0	0	1	0.166667		0	0	0	0	0	0	0		0	0	0	0	0	0	0	0	0	0		1
	Trans-sialidase OS=Trypanosoma cruzi Dm28c GN=TCDM_11657 PE=4 SV=1	V5CZX6_TRYCR	85 kDa	< 0.00010	Y_Strain low, Y_Strain_VF low, Yuyu_Strain low, Yuyu_Strain_VF high	0	0	0	0	0	0		2	2	2	2	2	3	13	2.16667		0	0	0	0	0	0	0		0	1	0	0	0	0	0	0	1	0.125		14
	Trans-sialidase, putative OS=Trypanosoma cruzi (strain CL Brener) GN=Tc00.1047053511061.40 PE=4 SV=1	Q4CWQ4_TRYCC	91 kDa	< 0.00010	Y_Strain low, Y_Strain_VF low, Yuyu_Strain low, Yuyu_Strain_VF high	0	0	0	0	0	0		0	0	0	0	1	1	2	0.333333		0	0	0	0	0	0	0		0	0	0	0	0	0	0	0	0	0		2
	Trans-sialidase, putative OS=Trypanosoma cruzi (strain CL Brener) GN=Tc00.1047053508873.60 PE=4 SV=1	Q4E520_TRYCC	98 kDa	0.0001	Y_Strain low, Y_Strain_VF low, Yuyu_Strain low, Yuyu_Strain_VF high	0	0	0	0	0	0		0	0	0	0	1	1	2	0.333333		0	0	0	0	0	0	0		0	0	0	0	0	0	0	0	0	0		2
	Trans-sialidase OS=Trypanosoma cruzi Dm28c GN=TCDM_12794 PE=4 SV=1	V5A4N4_TRYCR	71 kDa	0.97		0	0	0	0	0	0		0	0	0	0	0	0	0	0		0	0	6	0	0	6	1.2		0	0	0	9	0	0	0	0	9	1.125		15
	Trans-sialidase OS=Trypanosoma cruzi Dm28c GN=TCDM_11631 PE=4 SV=1	V5B4A6_TRYCR	99 kDa	0.00041	Y_Strain low, Y_Strain_VF low, Yuyu_Strain low, Yuyu_Strain_VF high	0	0	0	0	0	0		0	0	0	0	0	1	1	0.166667		0	0	0	0	0	0	0		0	0	0	0	0	0	0	0	0	0		1
	Trans-sialidase, putative OS=Trypanosoma cruzi (strain CL Brener) GN=Tc00.1047053510483.360 PE=4 SV=1	Q4E1F4_TRYCC	92 kDa	0.77		0	0	0	0	0	0		0	0	0	0	0	0	0	0		0	0	0	0	0	0	0		0	0	0	0	178	0	0	0	178	22.25		178
	Trans-sialidase, putative OS=Trypanosoma cruzi (strain CL Brener) GN=Tc00.1047053508581.10 PE=4 SV=1	Q4CZ96_TRYCC	91 kDa	0.0063	Y_Strain low, Y_Strain_VF low, Yuyu_Strain low, Yuyu_Strain_VF high	0	0	0	0	0	0		1	0	0	0	1	1	3	0.5		0	0	0	0	0	0	0		0	0	0	1	0	0	0	0	1	0.125		4
	Trans-sialidase, putative OS=Trypanosoma cruzi (strain CL Brener) GN=Tc00.1047053511873.10 PE=4 SV=1	Q4D070_TRYCC	92 kDa	0.96		0	0	0	0	0	0		0	0	0	0	0	0	0	0		0	0	1	0	0	1	0.2		0	0	0	1	0	0	0	0	1	0.125		2
	Trans-sialidase OS=Trypanosoma cruzi Dm28c GN=TCDM_13064 PE=4 SV=1	V5AJN5_TRYCR	94 kDa	0.0097	Y_Strain low, Y_Strain_VF low, Yuyu_Strain low, Yuyu_Strain_VF high	0	0	0	0	0	0		0	0	0	0	0	1	1	0.166667		0	0	0	0	0	0	0		0	0	0	0	0	0	0	0	0	0		1
	Trans-sialidase OS=Trypanosoma cruzi Dm28c GN=TCDM_11177 PE=4 SV=1	V5AKP4_TRYCR	96 kDa	0.67		0	0	0	0	0	0		0	0	0	0	0	0	0	0		0	652	0	0	0	652	130.4		0	0	0	0	0	0	0	0	0	0		652
	Trans-sialidase, putative OS=Trypanosoma cruzi (strain CL Brener) GN=Tc00.1047053506459.180 PE=4 SV=1	Q4E193_TRYCC	83 kDa	0.77		0	0	0	0	0	0		0	0	0	0	0	0	0	0		0	0	0	0	0	0	0		0	0	0	9	0	0	0	0	9	1.125		9
	Trans-sialidase OS=Trypanosoma cruzi Dm28c GN=TCDM_12404 PE=4 SV=1	V5CRW9_TRYCR	67 kDa	0.19		0	0	0	0	0	0		0	0	0	0	1	1	2	0.333333		0	0	0	1	0	1	0.2		0	0	0	3	0	0	0	0	3	0.375		6
	Trans-sialidase, putative OS=Trypanosoma cruzi (strain CL Brener) GN=Tc00.1047053510847.10 PE=4 SV=1	Q4DF05_TRYCC	109 kDa	< 0.00010	Y_Strain low, Y_Strain_VF low, Yuyu_Strain low, Yuyu_Strain_VF high	0	0	0	0	0	0		0	0	0	0	1	0	1	0.166667		0	0	0	0	0	0	0		0	0	0	0	0	0	0	0	0	0		1
	Trans-sialidase OS=Trypanosoma cruzi Dm28c GN=TCDM_11646 PE=4 SV=1	V5AJI1_TRYCR	94 kDa	< 0.00010	Y_Strain low, Y_Strain_VF low, Yuyu_Strain low, Yuyu_Strain_VF high	0	0	0	0	0	0		0	0	0	1	1	1	3	0.5		0	0	0	0	0	0	0		0	0	0	0	0	0	0	0	0	0		3
	Putative trans-sialidase OS=Trypanosoma cruzi Dm28c GN=TCDM_10870 PE=4 SV=1	V5ALI0_TRYCR	45 kDa	0.00024	Y_Strain low, Y_Strain_VF low, Yuyu_Strain low, Yuyu_Strain_VF high	0	0	0	0	0	0		4	3	2	3	4	4	20	3.33333		0	0	0	0	0	0	0		0	1	0	9	0	0	0	0	10	1.25		30
	Trans-sialidase OS=Trypanosoma cruzi Dm28c GN=TCDM_09100 PE=4 SV=1	V5D6S1_TRYCR	50 kDa	0.024		0	0	0	0	0	0		0	0	0	0	1	1	2	0.333333		0	0	0	0	0	0	0		0	0	0	0	0	0	0	0	0	0		2
	Trans-sialidase, putative (Fragment) OS=Trypanosoma cruzi (strain CL Brener) GN=Tc00.1047053511831.10 PE=4 SV=1	Q4CPA0_TRYCC	110 kDa	0.69		0	0	0	0	0	0		0	0	0	0	0	0	0	0		0	0	0	0	0	0	0		0	1	0	10	0	0	0	0	11	1.375		11
	Trans-sialidase OS=Trypanosoma cruzi Dm28c GN=TCDM_00401 PE=4 SV=1	V5BSU0_TRYCR	49 kDa	< 0.00010	Y_Strain low, Y_Strain_VF low, Yuyu_Strain low, Yuyu_Strain_VF high	0	0	0	0	0	0		2	2	0	1	2	2	9	1.5		0	0	0	0	0	0	0		0	1	0	0	0	0	0	0	1	0.125		10
	Trans-sialidase OS=Trypanosoma cruzi Dm28c GN=TCDM_10549 PE=4 SV=1	V5D2X2_TRYCR	42 kDa	< 0.00010	Y_Strain low, Y_Strain_VF low, Yuyu_Strain low, Yuyu_Strain_VF high	0	0	0	0	0	0		1	1	0	0	1	0	3	0.5		0	0	0	0	0	0	0		0	0	0	0	0	0	0	0	0	0		3
	Trans-sialidase OS=Trypanosoma cruzi Dm28c GN=TCDM_11654 PE=4 SV=1	V5B8U9_TRYCR	78 kDa	< 0.00010	Y_Strain low, Y_Strain_VF low, Yuyu_Strain low, Yuyu_Strain_VF high	0	0	0	0	0	0		2	2	1	2	3	4	14	2.33333		0	0	0	1	0	1	0.2		0	0	0	0	0	0	0	0	0	0		15
	Trans-sialidase OS=Trypanosoma cruzi Dm28c GN=TCDM_10737 PE=4 SV=1	V5B6Q6_TRYCR	53 kDa	0.0062	Y_Strain low, Y_Strain_VF low, Yuyu_Strain low, Yuyu_Strain_VF high	0	0	0	0	0	0		0	0	0	0	0	1	1	0.166667		0	0	0	0	0	0	0		0	0	0	0	0	0	0	0	0	0		1
	Trans-sialidase OS=Trypanosoma cruzi Dm28c GN=TCDM_12159 PE=4 SV=1	V5CYL3_TRYCR	81 kDa	0.00071	Y_Strain low, Y_Strain_VF low, Yuyu_Strain low, Yuyu_Strain_VF high	0	0	0	0	0	0		0	0	0	0	1	1	2	0.333333		0	0	0	0	0	0	0		0	0	0	0	0	0	0	0	0	0		2
	Trans-sialidase, putative OS=Trypanosoma cruzi (strain CL Brener) GN=Tc00.1047053510713.160 PE=4 SV=1	Q4DUN8_TRYCC	93 kDa	0.67		0	0	0	0	0	0		0	0	0	0	0	0	0	0		0	0	0	1	0	1	0.2		0	0	0	0	0	0	0	0	0	0		1
	Trans-sialidase, putative OS=Trypanosoma cruzi (strain CL Brener) GN=Tc00.1047053506335.130 PE=4 SV=1	Q4DGB5_TRYCC	82 kDa	0.62		0	0	0	0	0	0		0	0	0	0	0	0	0	0		0	0	0	0	2	2	0.4		0	0	0	0	0	0	0	0	0	0		2
	Trans-sialidase, putative OS=Trypanosoma cruzi (strain CL Brener) GN=Tc00.1047053511669.10 PE=4 SV=1	Q4CRD4_TRYCC	113 kDa	< 0.00010	Y_Strain low, Y_Strain_VF low, Yuyu_Strain low, Yuyu_Strain_VF high	0	0	0	0	0	0		2	1	1	1	2	2	9	1.5		0	0	0	0	0	0	0		0	0	0	2	0	0	0	0	2	0.25		11
	Trans-sialidase, putative OS=Trypanosoma cruzi marinkellei GN=MOQ_003950 PE=4 SV=1	K2MAN9_TRYCR	53 kDa	0.67		0	0	0	0	0	0		0	0	0	0	0	0	0	0		0	0	0	2	0	2	0.4		0	0	0	0	0	0	0	0	0	0		2
	Trans-sialidase OS=Trypanosoma cruzi Dm28c GN=TCDM_09964 PE=4 SV=1	V5ANR6_TRYCR	90 kDa	0.78		0	0	0	0	0	0		0	0	0	0	1	1	2	0.333333		0	0	3	1	0	4	0.8		0	0	0	0	0	140	0	0	140	17.5		146
	Trans-sialidase OS=Trypanosoma cruzi Dm28c GN=TCDM_13010 PE=4 SV=1	V5APD4_TRYCR	98 kDa	0.37		0	0	0	0	0	0		1	1	1	1	1	1	6	1		0	0	0	0	0	0	0		0	0	0	6	0	0	0	0	6	0.75		12
	Trans-sialidase, putative OS=Trypanosoma cruzi (strain CL Brener) GN=Tc00.1047053511643.40 PE=4 SV=1	Q4DEI8_TRYCC	93 kDa	0.011	Y_Strain low, Y_Strain_VF low, Yuyu_Strain low, Yuyu_Strain_VF high	0	0	0	0	0	0		1	0	1	0	1	1	4	0.666667		0	0	0	0	1	1	0.2		0	2	0	0	0	0	0	0	2	0.25		7
	Trans-sialidase OS=Trypanosoma cruzi Dm28c GN=TCDM_12761 PE=4 SV=1	V5AQ33_TRYCR	99 kDa	0.46		0	0	0	0	0	0		0	0	0	0	0	0	0	0		0	0	0	0	0	0	0		0	2	0	0	0	0	0	0	2	0.25		2
	Trans-sialidase OS=Trypanosoma cruzi Dm28c GN=TCDM_11340 PE=4 SV=1	V5B561_TRYCR	71 kDa	< 0.00010	Y_Strain low, Y_Strain_VF low, Yuyu_Strain low, Yuyu_Strain_VF high	0	0	0	0	0	0		0	0	0	0	0	1	1	0.166667		0	0	0	0	0	0	0		0	0	0	0	0	0	0	0	0	0		1
	Trans-sialidase OS=Trypanosoma cruzi Dm28c GN=TCDM_13478 PE=4 SV=1	V5AN70_TRYCR	52 kDa	< 0.00010	Y_Strain low, Y_Strain_VF low, Yuyu_Strain low, Yuyu_Strain_VF high	0	0	0	0	0	0		1	1	1	0	1	1	5	0.833333		0	0	0	0	0	0	0		0	0	0	0	0	0	0	0	0	0		5
	Trans-sialidase OS=Trypanosoma cruzi Dm28c GN=TCDM_08750 PE=4 SV=1	V5ARN0_TRYCR	67 kDa	< 0.00010	Y_Strain low, Y_Strain_VF low, Yuyu_Strain low, Yuyu_Strain_VF high	0	0	0	0	0	0		1	1	1	1	1	1	6	1		0	0	0	0	0	0	0		0	0	0	0	0	0	0	0	0	0		6
	Trans-sialidase OS=Trypanosoma cruzi Dm28c GN=TCDM_10878 PE=4 SV=1	V5B1X1_TRYCR	90 kDa	< 0.00010	Y_Strain low, Y_Strain_VF low, Yuyu_Strain low, Yuyu_Strain_VF high	0	0	0	0	0	0		1	0	1	0	1	1	4	0.666667		0	0	0	0	0	0	0		0	0	0	0	0	0	0	0	0	0		4
	Trans-sialidase, putative (Fragment) OS=Trypanosoma cruzi marinkellei GN=MOQ_001714 PE=4 SV=1	K2NFN6_TRYCR	30 kDa	0.67		0	0	0	0	0	0		0	0	0	0	0	0	0	0		21	0	0	0	0	21	4.2		0	0	0	0	0	0	0	0	0	0		21
	Trans-sialidase OS=Trypanosoma cruzi Dm28c GN=TCDM_10071 PE=4 SV=1	V5ANI3_TRYCR	95 kDa	0.027		0	0	0	0	0	0		0	0	0	0	0	1	1	0.166667		0	0	0	0	0	0	0		0	1	0	1	0	0	0	0	2	0.25		3
	Trans-sialidase OS=Trypanosoma cruzi Dm28c GN=TCDM_12440 PE=4 SV=1	V5ATV7_TRYCR	77 kDa	0.014	Y_Strain low, Y_Strain_VF low, Yuyu_Strain low, Yuyu_Strain_VF high	0	0	0	0	0	0		0	0	0	0	1	1	2	0.333333		0	0	0	0	0	0	0		0	0	0	0	0	0	0	0	0	0		2
	Trans-sialidase, putative OS=Trypanosoma cruzi (strain CL Brener) GN=Tc00.1047053511643.70 PE=4 SV=1	Q4DEI7_TRYCC	97 kDa	0.77		0	0	0	0	0	0		0	0	0	0	1	1	2	0.333333		0	0	1	1	0	2	0.4		0	0	0	0	0	0	0	323	323	40.375		327
	Trans-sialidase OS=Trypanosoma cruzi Dm28c GN=TCDM_08845 PE=4 SV=1	V5BFW7_TRYCR	39 kDa	0.51		0	0	0	0	0	0		0	0	0	0	0	0	0	0		0	0	0	0	0	0	0		0	0	147	0	0	0	0	98	245	30.625		245
	Trans-sialidase OS=Trypanosoma cruzi Dm28c GN=TCDM_12933 PE=4 SV=1	V5A4B2_TRYCR	73 kDa	0.28		0	0	0	0	0	0		1	2	1	1	2	2	9	1.5		0	0	0	0	0	0	0		5	13	0	9	0	0	0	0	27	3.375		36
	Trans-sialidase, putative OS=Trypanosoma cruzi (strain CL Brener) GN=Tc00.1047053510093.20 PE=4 SV=1	Q4CQ85_TRYCC	114 kDa	< 0.00010	Y_Strain low, Y_Strain_VF low, Yuyu_Strain low, Yuyu_Strain_VF high	0	0	0	0	0	0		1	0	0	0	1	1	3	0.5		0	0	0	0	0	0	0		0	0	0	0	0	0	0	0	0	0		3
	Trans-sialidase OS=Trypanosoma cruzi Dm28c GN=TCDM_10811 PE=4 SV=1	V5B6J7_TRYCR	96 kDa	0.00055	Y_Strain low, Y_Strain_VF low, Yuyu_Strain low, Yuyu_Strain_VF high	0	0	0	0	0	0		0	0	0	0	0	1	1	0.166667		0	0	0	0	0	0	0		0	0	0	0	0	0	0	0	0	0		1
	Trans-sialidase, putative OS=Trypanosoma cruzi (strain CL Brener) GN=Tc00.1047053508229.40 PE=4 SV=1	Q4D098_TRYCC	86 kDa	0.77		0	0	0	0	0	0		0	0	0	0	0	0	0	0		0	0	0	0	0	0	0		0	0	0	10	0	0	0	0	10	1.25		10
	Trans-sialidase, putative OS=Trypanosoma cruzi (strain CL Brener) GN=Tc00.1047053505949.30 PE=4 SV=1	Q4DDV0_TRYCC	85 kDa	0.68		0	0	0	0	0	0		0	0	0	0	0	0	0	0		0	0	0	1	0	1	0.2		0	0	0	0	0	0	0	0	0	0		1
	Putative trans-sialidase OS=Trypanosoma cruzi Dm28c GN=TCDM_13282 PE=4 SV=1	V5AJ23_TRYCR	44 kDa	0.0001	Y_Strain low, Y_Strain_VF low, Yuyu_Strain low, Yuyu_Strain_VF high	0	0	0	0	0	0		1	1	1	0	1	0	4	0.666667		0	0	0	0	0	0	0		0	2	0	0	0	0	0	0	2	0.25		6
	Trans-sialidase OS=Trypanosoma cruzi Dm28c GN=TCDM_13049 PE=4 SV=1	V5A3W5_TRYCR	43 kDa	< 0.00010	Y_Strain low, Y_Strain_VF low, Yuyu_Strain low, Yuyu_Strain_VF high	0	0	0	0	0	0		1	1	0	0	1	1	4	0.666667		0	0	0	0	0	0	0		0	0	0	0	0	0	0	0	0	0		4
	Trans-sialidase, putative OS=Trypanosoma cruzi (strain CL Brener) GN=Tc00.1047053506613.40 PE=4 SV=1	Q4DPK3_TRYCC	102 kDa	0.41		0	0	0	0	0	0		0	0	0	0	0	0	0	0		0	0	1	1	0	2	0.4		0	0	0	0	0	0	0	0	0	0		2
	Trans-sialidase OS=Trypanosoma cruzi Dm28c GN=TCDM_11257 PE=4 SV=1	V5B0W5_TRYCR	87 kDa	0.81		0	0	0	0	0	0		0	1	0	0	1	1	3	0.5		0	0	0	0	1	1	0.2		0	0	0	9	0	0	0	0	9	1.125		13
	Uncharacterized protein OS=Trypanosoma cruzi Dm28c GN=TCDM_11981 PE=4 SV=1	V5CZ33_TRYCR	69 kDa	< 0.00010	Y_Strain low, Y_Strain_VF low, Yuyu_Strain low, Yuyu_Strain_VF high	0	0	0	0	0	0		1	2	1	1	2	2	9	1.5		0	0	0	0	0	0	0		0	0	0	0	0	0	0	0	0	0		9
	Trans-sialidase OS=Trypanosoma cruzi Dm28c GN=TCDM_12477 PE=4 SV=1	V5AM18_TRYCR	100 kDa	0.79		0	0	0	0	0	0		0	0	0	0	0	0	0	0		0	0	0	0	0	0	0		0	0	0	6	0	0	0	0	6	0.75		6
	Trans-sialidase OS=Trypanosoma cruzi Dm28c GN=TCDM_11701 PE=4 SV=1	V5AJD2_TRYCR	71 kDa	0.31		0	0	0	0	0	0		1	0	0	0	0	1	2	0.333333		0	0	0	0	0	0	0		0	1	0	3	0	0	0	0	4	0.5		6
	Trans-sialidase, putative (Fragment) OS=Trypanosoma cruzi marinkellei GN=MOQ_006634 PE=4 SV=1	K2NL11_TRYCR	92 kDa	< 0.00010	Y_Strain low, Y_Strain_VF low, Yuyu_Strain low, Yuyu_Strain_VF high	0	0	0	0	0	0		0	0	0	0	1	0	1	0.166667		0	0	0	0	0	0	0		0	0	0	0	0	0	0	0	0	0		1
	Uncharacterized protein OS=Trypanosoma cruzi Dm28c GN=TCDM_10038 PE=4 SV=1	V5B3Y2_TRYCR	42 kDa	0.51		0	0	0	0	0	0		0	0	0	0	0	0	0	0		0	0	0	0	0	0	0		0	0	66	0	0	0	0	44	110	13.75		110
	Trans-sialidase OS=Trypanosoma cruzi Dm28c GN=TCDM_10602 PE=4 SV=1	V5B2G6_TRYCR	94 kDa	0.011	Y_Strain low, Y_Strain_VF low, Yuyu_Strain low, Yuyu_Strain_VF high	0	0	0	0	0	0		0	0	0	0	1	1	2	0.333333		0	0	0	0	0	0	0		0	0	0	0	0	0	0	0	0	0		2
	Trans-sialidase OS=Trypanosoma cruzi Dm28c GN=TCDM_10251 PE=4 SV=1	V5BCJ5_TRYCR	95 kDa	0.68		0	0	0	0	0	0		0	0	0	0	0	0	0	0		0	0	0	0	0	0	0		0	0	0	2	0	0	0	0	2	0.25		2
	Trans-sialidase, putative (Fragment) OS=Trypanosoma cruzi (strain CL Brener) GN=Tc00.1047053510197.229 PE=4 SV=1	Q4DWY5_TRYCC	79 kDa	0.67		0	0	0	0	0	0		0	0	0	0	0	0	0	0		0	0	0	1	0	1	0.2		0	0	0	0	0	0	0	0	0	0		1
	Putative trans-sialidase OS=Trypanosoma cruzi Dm28c GN=TCDM_13113 PE=4 SV=1	V5ATI4_TRYCR	47 kDa	0.79		0	0	0	0	0	0		0	0	0	0	0	0	0	0		0	0	0	0	0	0	0		0	0	0	2	0	0	0	0	2	0.25		2
	Trans-sialidase, putative OS=Trypanosoma cruzi marinkellei GN=MOQ_005418 PE=4 SV=1	K2N7Q8_TRYCR	93 kDa	0.77		0	0	0	0	0	0		0	0	0	0	0	0	0	0		0	0	0	0	0	0	0		0	0	0	10	0	0	0	0	10	1.25		10
	Uncharacterized protein OS=Trypanosoma cruzi Dm28c GN=TCDM_13091 PE=4 SV=1	V5ATJ9_TRYCR	69 kDa	< 0.00010	Y_Strain low, Y_Strain_VF low, Yuyu_Strain low, Yuyu_Strain_VF high	0	0	0	0	0	0		0	0	0	0	1	1	2	0.333333		0	0	0	0	0	0	0		0	0	0	0	0	0	0	0	0	0		2
	Trans-sialidase OS=Trypanosoma cruzi Dm28c GN=TCDM_10657 PE=4 SV=1	V5B6W7_TRYCR	54 kDa	0.00047	Y_Strain low, Y_Strain_VF low, Yuyu_Strain low, Yuyu_Strain_VF high	0	0	0	0	0	0		1	1	0	1	0	0	3	0.5		0	0	0	1	0	1	0.2		0	0	0	0	0	0	0	0	0	0		4
	Trans-sialidase OS=Trypanosoma cruzi Dm28c GN=TCDM_10886 PE=4 SV=1	V5BAW5_TRYCR	92 kDa	< 0.00010	Y_Strain low, Y_Strain_VF low, Yuyu_Strain low, Yuyu_Strain_VF high	0	0	0	0	0	0		0	0	0	0	1	1	2	0.333333		0	0	0	0	0	0	0		0	0	0	0	0	0	0	0	0	0		2
	Trans-sialidase OS=Trypanosoma cruzi Dm28c GN=TCDM_12038 PE=4 SV=1	V5CYX5_TRYCR	86 kDa	< 0.00010	Y_Strain low, Y_Strain_VF low, Yuyu_Strain low, Yuyu_Strain_VF high	0	0	0	0	0	0		1	0	0	0	1	0	2	0.333333		0	0	0	0	0	0	0		0	0	0	0	0	0	0	0	0	0		2
	Trans-sialidase OS=Trypanosoma cruzi Dm28c GN=TCDM_11138 PE=4 SV=1	V5D1E2_TRYCR	84 kDa	0.024		0	0	0	0	0	0		0	0	0	0	1	0	1	0.166667		0	0	0	0	0	0	0		0	0	0	0	0	0	0	0	0	0		1
	Trans-sialidase, putative (Fragment) OS=Trypanosoma cruzi marinkellei GN=MOQ_005374 PE=4 SV=1	K2M735_TRYCR	89 kDa	0.67		0	0	0	0	0	0		0	0	0	0	0	0	0	0		0	0	1	0	0	1	0.2		0	0	0	0	0	0	0	0	0	0		1
	Trans-sialidase OS=Trypanosoma cruzi Dm28c GN=TCDM_12521 PE=4 SV=1	V5A5D2_TRYCR	100 kDa	0.78		0	0	0	0	0	0		0	0	0	0	0	0	0	0		0	0	0	0	0	0	0		0	0	0	3	0	0	0	0	3	0.375		3
	Trans-sialidase OS=Trypanosoma cruzi Dm28c GN=TCDM_12745 PE=4 SV=1	V5CK68_TRYCR	95 kDa	0.78		0	0	0	0	0	0		0	0	0	0	0	0	0	0		0	0	0	0	0	0	0		0	0	0	2	0	0	0	0	2	0.25		2
	Trans-sialidase, putative OS=Trypanosoma cruzi marinkellei GN=MOQ_003896 PE=4 SV=1	K2NBJ3_TRYCR	97 kDa	0.0026	Y_Strain low, Y_Strain_VF low, Yuyu_Strain low, Yuyu_Strain_VF high	0	0	0	0	0	0		0	0	0	0	0	1	1	0.166667		0	0	0	0	0	0	0		0	0	0	0	0	0	0	0	0	0		1
	Trans-sialidase, putative OS=Trypanosoma cruzi (strain CL Brener) GN=Tc00.1047053510201.10 PE=4 SV=1	Q4DIL9_TRYCC	102 kDa	0.67		0	0	0	0	0	0		0	0	0	0	0	0	0	0		0	0	0	0	2	2	0.4		0	0	0	0	0	0	0	0	0	0		2
	Trans-sialidase OS=Trypanosoma cruzi Dm28c GN=TCDM_10188 PE=4 SV=1	V5AN77_TRYCR	77 kDa	0.072		0	0	0	0	0	0		0	0	0	0	0	0	0	0		0	0	0	2	0	2	0.4		0	0	0	0	0	0	0	0	0	0		2
	Trans-sialidase OS=Trypanosoma cruzi Dm28c GN=TCDM_13098 PE=4 SV=1	V5CJ76_TRYCR	68 kDa	< 0.00010	Y_Strain low, Y_Strain_VF low, Yuyu_Strain low, Yuyu_Strain_VF high	0	0	0	0	0	0		1	1	1	1	1	2	7	1.16667		0	0	0	0	0	0	0		0	1	0	0	0	0	0	0	1	0.125		8
	Trans-sialidase, putative (Fragment) OS=Trypanosoma cruzi marinkellei GN=MOQ_008366 PE=4 SV=1	K2ML75_TRYCR	28 kDa	< 0.00010	Y_Strain low, Y_Strain_VF low, Yuyu_Strain low, Yuyu_Strain_VF high	0	0	0	0	0	0		0	0	0	0	1	1	2	0.333333		0	0	0	0	0	0	0		0	0	0	0	0	0	0	0	0	0		2
	Trans-sialidase, putative (Fragment) OS=Trypanosoma cruzi marinkellei GN=MOQ_006535 PE=4 SV=1	K2M3W7_TRYCR	75 kDa	< 0.00010	Y_Strain low, Y_Strain_VF low, Yuyu_Strain low, Yuyu_Strain_VF high	0	0	0	0	0	0		0	0	0	0	1	1	2	0.333333		0	0	0	0	0	0	0		0	0	0	0	0	0	0	0	0	0		2
	Putative trans-sialidase OS=Trypanosoma cruzi Dm28c GN=TCDM_12102 PE=4 SV=1	V5CYQ7_TRYCR	39 kDa	0.0065	Y_Strain low, Y_Strain_VF low, Yuyu_Strain low, Yuyu_Strain_VF high	0	0	0	0	0	0		0	0	0	0	0	1	1	0.166667		0	0	0	0	0	0	0		0	0	0	0	0	0	0	0	0	0		1
	Trans-sialidase, putative OS=Trypanosoma cruzi marinkellei GN=MOQ_003998 PE=4 SV=1	K2NTA9_TRYCR	100 kDa	0.67		0	0	0	0	0	0		0	0	0	0	0	0	0	0		0	0	0	1	0	1	0.2		0	0	0	0	0	0	0	0	0	0		1
	Trans-sialidase, putative (Fragment) OS=Trypanosoma cruzi marinkellei GN=MOQ_010033 PE=4 SV=1	K2MKN6_TRYCR	17 kDa	0.67		0	0	0	0	0	0		0	0	0	0	0	0	0	0		20	0	0	0	0	20	4		0	0	0	0	0	0	0	0	0	0		20
	Mucin-associated surface protein (MASP) OS=Trypanosoma cruzi Dm28c GN=TCDM_09192 PE=4 SV=1	V5BF77_TRYCR	38 kDa	0.33		0	0	0	0	0	0		1	1	0	1	1	2	6	1		0	0	0	0	0	0	0		0	0	0	9	0	0	0	0	9	1.125		15
	Trans-sialidase, putative (Fragment) OS=Trypanosoma cruzi (strain CL Brener) GN=Tc00.1047053508313.14 PE=4 SV=1	Q4D9U5_TRYCC	61 kDa	< 0.00010	Y_Strain low, Y_Strain_VF low, Yuyu_Strain low, Yuyu_Strain_VF high	0	0	0	0	0	0		0	0	0	0	0	1	1	0.166667		0	0	0	0	0	0	0		0	0	0	0	0	0	0	0	0	0		1
	Trans-sialidase OS=Trypanosoma cruzi Dm28c GN=TCDM_10009 PE=4 SV=1	V5B8H4_TRYCR	35 kDa	0.27		0	0	0	0	0	0		0	1	0	0	0	1	2	0.333333		0	0	0	0	0	0	0		0	0	0	3	0	0	0	0	3	0.375		5
	Trans-sialidase OS=Trypanosoma cruzi Dm28c GN=TCDM_11079 PE=4 SV=1	V5AKY6_TRYCR	36 kDa	0.67		0	0	0	0	0	0		0	0	0	0	0	0	0	0		0	169	0	0	0	169	33.8		0	0	0	0	0	0	0	0	0	0		169
	Trans-sialidase, putative (Fragment) OS=Trypanosoma cruzi (strain CL Brener) GN=Tc00.1047053506377.10 PE=4 SV=1	Q4CNE7_TRYCC	20 kDa	< 0.00010	Y_Strain low, Y_Strain_VF low, Yuyu_Strain low, Yuyu_Strain_VF high	0	0	0	0	0	0		0	0	0	0	1	1	2	0.333333		0	0	0	0	0	0	0		0	0	0	0	0	0	0	0	0	0		2
Group II	Cluster of Trans-sialidase, putative OS=Trypanosoma cruzi (strain CL Brener) GN=Tc00.1047053507839.40 PE=4 SV=1 (Q4CXS5_TRYCC)	Q4CXS5_TRYCC [227]	81 kDa	0.24		130	127	43	40	340	85		61	58	49	48	73	74	363	60.5		0	652	362	452	417	1883	376.6		0	50	0	66	0	0	326	0	442	55.25
	Trans-sialidase, putative OS=Trypanosoma cruzi (strain CL Brener) GN=Tc00.1047053507839.40 PE=4 SV=1	Q4CXS5_TRYCC	81 kDa	0.057		12	12	4	5	33	8.25		1	1	1	1	1	1	6	1		0	0	27	46	33	106	21.2		0	1	0	0	0	0	0	0	1	0.125		146
	Trans-sialidase, putative OS=Trypanosoma cruzi (strain CL Brener) GN=Tc00.1047053510403.30 PE=4 SV=1	Q4D980_TRYCC	82 kDa	0.055		9	7	2	1	19	4.75		1	0	0	1	1	1	4	0.666667		0	0	15	20	9	44	8.8		0	0	0	0	0	0	0	0	0	0		67
	Surface glycoprotein Tc-85/16 (Fragment) OS=Trypanosoma cruzi PE=2 SV=1	Q2VYD0_TRYCR	67 kDa	0.21		7	6	2	2	17	4.25		1	0	0	0	0	0	1	0.166667		0	0	31	34	7	72	14.4		0	0	0	0	0	0	0	0	0	0		90
	Trans-sialidase, putative (Fragment) OS=Trypanosoma cruzi (strain CL Brener) GN=Tc00.1047053506003.39 PE=4 SV=1	Q4CQC9_TRYCC	67 kDa	0.22		7	6	3	3	19	4.75		0	0	0	0	0	0	0	0		0	0	25	26	57	108	21.6		0	1	0	0	0	0	0	0	1	0.125		128
	Trans-sialidase, putative OS=Trypanosoma cruzi (strain CL Brener) GN=Tc00.1047053503759.10 PE=4 SV=1	Q4CUS9_TRYCC	82 kDa	0.1		7	5	1	1	14	3.5		0	0	0	0	0	0	0	0		0	0	5	15	22	42	8.4		0	0	0	0	0	0	0	0	0	0		56
	Trans-sialidase, putative OS=Trypanosoma cruzi (strain CL Brener) GN=Tc00.1047053505231.20 PE=4 SV=1	Q4CRR3_TRYCC	84 kDa	0.065		5	5	0	0	10	2.5		0	0	0	0	0	0	0	0		0	0	10	12	9	31	6.2		0	0	0	0	0	0	0	0	0	0		41
	Trans-sialidase, putative OS=Trypanosoma cruzi (strain CL Brener) GN=Tc00.1047053505699.10 PE=4 SV=1	Q4CQV3_TRYCC	110 kDa	0.0033	Y_Strain low, Y_Strain_VF high, Yuyu_Strain low, Yuyu_Strain_VF low	5	5	1	1	12	3		0	0	0	0	0	0	0	0		0	0	1	3	6	10	2		0	0	0	0	0	0	0	0	0	0		22
	Trans-sialidase, putative (Fragment) OS=Trypanosoma cruzi (strain CL Brener) GN=Tc00.1047053506035.4 PE=4 SV=1	Q4CRQ9_TRYCC	55 kDa	0.0031	Y_Strain low, Y_Strain_VF high, Yuyu_Strain low, Yuyu_Strain_VF low	5	5	1	1	12	3		0	0	0	0	0	0	0	0		0	0	1	8	1	10	2		0	0	0	0	0	0	0	0	0	0		22
	Trans-sialidase, putative OS=Trypanosoma cruzi (strain CL Brener) GN=Tc00.1047053507479.20 PE=4 SV=1	Q4DCG7_TRYCC	89 kDa	0.2		5	5	1	1	12	3		1	1	1	1	2	2	8	1.33333		0	0	21	22	31	74	14.8		0	1	0	0	0	0	0	0	1	0.125		95
	Trans-sialidase, putative OS=Trypanosoma cruzi (strain CL Brener) GN=Tc00.1047053506455.30 PE=4 SV=1	Q4CUA7_TRYCC	82 kDa	0.04		4	5	1	0	10	2.5		1	1	0	0	1	0	3	0.5		0	0	4	8	8	20	4		0	0	0	0	0	0	0	0	0	0		33
	Trans-sialidase, putative OS=Trypanosoma cruzi (strain CL Brener) GN=Tc00.1047053509187.10 PE=4 SV=1	Q4CUU4_TRYCC	82 kDa	0.21		5	5	2	2	14	3.5		1	1	1	0	1	1	5	0.833333		0	0	11	18	33	62	12.4		0	0	0	0	0	0	0	0	0	0		81
	85 kDa surface glycoprotein (Fragment) OS=Trypanosoma cruzi PE=2 SV=1	A0PGC0_TRYCR	67 kDa	0.25		5	4	1	1	11	2.75		0	0	0	0	0	0	0	0		0	0	9	18	34	61	12.2		0	0	0	0	0	0	0	0	0	0		72
	Trans-sialidase, putative OS=Trypanosoma cruzi (strain CL Brener) GN=Tc00.1047053511911.10 PE=4 SV=1	Q4DQW0_TRYCC	80 kDa	0.14		2	3	1	1	7	1.75		0	0	0	0	0	0	0	0		0	0	1	9	10	20	4		0	0	0	0	0	0	0	0	0	0		27
	Trans-sialidase, putative (Fragment) OS=Trypanosoma cruzi (strain CL Brener) GN=Tc00.1047053432995.9 PE=4 SV=1	Q4CKL4_TRYCC	48 kDa	0.16		2	3	1	1	7	1.75		0	0	0	0	0	0	0	0		0	0	10	5	15	30	6		0	0	0	0	0	0	0	0	0	0		37
	Trans-sialidase, putative OS=Trypanosoma cruzi (strain CL Brener) GN=Tc00.1047053507125.10 PE=4 SV=1	Q4CTA6_TRYCC	86 kDa	0.17		3	3	1	1	8	2		0	0	0	0	0	0	0	0		0	0	15	11	3	29	5.8		0	0	0	0	0	0	0	0	0	0		37
	Trans-sialidase, putative OS=Trypanosoma cruzi (strain CL Brener) GN=Tc00.1047053506397.10 PE=4 SV=1	Q4CQP5_TRYCC	81 kDa	0.013	Y_Strain low, Y_Strain_VF high, Yuyu_Strain low, Yuyu_Strain_VF low	2	3	1	1	7	1.75		0	0	0	0	0	0	0	0		0	0	1	2	5	8	1.6		0	0	0	0	0	0	0	0	0	0		15
	Trans-sialidase, putative OS=Trypanosoma cruzi (strain CL Brener) GN=Tc00.1047053509185.30 PE=4 SV=1	Q4CRZ2_TRYCC	86 kDa	0.2		1	3	1	1	6	1.5		1	1	1	1	2	1	7	1.16667		0	0	10	5	7	22	4.4		0	1	0	0	0	0	0	0	1	0.125		36
	Surface protein-2 OS=Trypanosoma cruzi PE=2 SV=1	A5JUX4_TRYCR	76 kDa	0.79		2	2	4	3	11	2.75		0	0	0	0	0	0	0	0		0	0	0	4	2	6	1.2		0	0	0	0	0	0	326	0	326	40.75		343
	Trans-sialidase, putative (Fragment) OS=Trypanosoma cruzi (strain CL Brener) GN=Tc00.1047053506157.40 PE=4 SV=1	Q4CTD0_TRYCC	45 kDa	0.028		2	2	0	0	4	1		0	0	0	0	0	0	0	0		0	0	3	3	2	8	1.6		0	0	0	0	0	0	0	0	0	0		12
	85 kDa surface glycoprotein (Fragment) OS=Trypanosoma cruzi PE=2 SV=1	A0PGD2_TRYCR	61 kDa	0.16		2	2	0	1	5	1.25		0	0	0	0	0	0	0	0		0	0	12	8	10	30	6		0	0	0	0	0	0	0	0	0	0		35
	Trans-sialidase, putative OS=Trypanosoma cruzi (strain CL Brener) GN=Tc00.1047053509281.20 PE=4 SV=1	Q4CSS2_TRYCC	79 kDa	0.051		1	2	0	0	3	0.75		0	0	0	0	0	0	0	0		0	0	0	3	2	5	1		0	0	0	0	0	0	0	0	0	0		8
	85 kDa surface glycoprotein (Fragment) OS=Trypanosoma cruzi PE=2 SV=1	A0PGB6_TRYCR	67 kDa	0.18		1	1	0	0	2	0.5		0	0	0	0	0	0	0	0		0	0	13	19	18	50	10		0	0	0	0	0	0	0	0	0	0		52
	Trans-sialidase, putative (Fragment) OS=Trypanosoma cruzi (strain CL Brener) GN=Tc00.1047053509737.9 PE=4 SV=1	Q4CMJ6_TRYCC	37 kDa	0.19		3	1	0	0	4	1		0	0	0	0	0	0	0	0		0	0	5	6	1	12	2.4		0	0	0	0	0	0	0	0	0	0		16
	Trans-sialidase, putative OS=Trypanosoma cruzi (strain CL Brener) GN=Tc00.1047053509513.10 PE=4 SV=1	Q4CSG5_TRYCC	82 kDa	0.2		1	1	0	0	2	0.5		0	0	0	0	0	0	0	0		0	0	2	5	6	13	2.6		0	0	0	0	0	0	0	0	0	0		15
	Trans-sialidase, putative OS=Trypanosoma cruzi (strain CL Brener) GN=Tc00.1047053504769.100 PE=4 SV=1	Q4DSY8_TRYCC	83 kDa	0.24		2	1	1	1	5	1.25		0	0	0	0	0	0	0	0		0	0	9	2	0	11	2.2		0	0	0	0	0	0	0	0	0	0		16
	Trans-sialidase, putative OS=Trypanosoma cruzi (strain CL Brener) GN=Tc00.1047053507047.40 PE=4 SV=1	Q4DPT3_TRYCC	82 kDa	0.15		1	1	0	0	2	0.5		0	0	0	0	0	0	0	0		0	0	0	5	3	8	1.6		0	0	0	0	0	0	0	0	0	0		10
	Trans-sialidase, putative OS=Trypanosoma cruzi (strain CL Brener) GN=Tc00.1047053508581.40 PE=4 SV=1	Q4CZ95_TRYCC	75 kDa	0.07		1	1	0	0	2	0.5		0	1	0	1	1	0	3	0.5		0	0	0	4	2	6	1.2		0	0	0	0	0	0	0	0	0	0		11
	Trans-sialidase, putative OS=Trypanosoma cruzi (strain CL Brener) GN=Tc00.1047053506471.100 PE=4 SV=1	Q4DKM4_TRYCC	90 kDa	0.13		1	1	0	0	2	0.5		1	1	1	1	1	2	7	1.16667		0	0	3	7	6	16	3.2		0	0	0	0	0	0	0	0	0	0		25
	Trans-sialidase, putative OS=Trypanosoma cruzi (strain CL Brener) GN=Tc00.1047053463323.10 PE=4 SV=1	Q4CQT4_TRYCC	82 kDa	0.0072	Y_Strain low, Y_Strain_VF high, Yuyu_Strain low, Yuyu_Strain_VF low	1	1	0	0	2	0.5		0	0	0	0	0	0	0	0		0	0	0	2	1	3	0.6		0	0	0	0	0	0	0	0	0	0		5
	Trans-sialidase, putative OS=Trypanosoma cruzi (strain CL Brener) GN=Tc00.1047053510111.20 PE=4 SV=1	Q4CZA1_TRYCC	89 kDa	0.00018	Y_Strain low, Y_Strain_VF low, Yuyu_Strain low, Yuyu_Strain_VF high	1	1	0	0	2	0.5		1	1	1	1	1	2	7	1.16667		0	0	2	1	1	4	0.8		0	0	0	3	0	0	0	0	3	0.375		16
	Trans-sialidase, putative OS=Trypanosoma cruzi (strain CL Brener) GN=Tc00.1047053509875.80 PE=4 SV=1	Q4E0D0_TRYCC	82 kDa	< 0.00010	Y_Strain low, Y_Strain_VF low, Yuyu_Strain low, Yuyu_Strain_VF high	1	1	0	0	2	0.5		1	0	0	0	2	2	5	0.833333		0	0	1	1	0	2	0.4		0	0	0	0	0	0	0	0	0	0		9
	Trans-sialidase, putative OS=Trypanosoma cruzi (strain CL Brener) GN=Tc00.1047053509739.10 PE=4 SV=1	Q4CR95_TRYCC	89 kDa	< 0.00010	Y_Strain low, Y_Strain_VF high, Yuyu_Strain low, Yuyu_Strain_VF high	1	1	0	0	2	0.5		1	1	1	1	1	2	7	1.16667		0	0	1	2	0	3	0.6		0	0	0	0	0	0	0	0	0	0		12
	Trans-sialidase, putative OS=Trypanosoma cruzi (strain CL Brener) GN=Tc00.1047053507255.20 PE=4 SV=1	Q4D2I1_TRYCC	85 kDa	0.36		2	1	1	1	5	1.25		0	0	0	0	1	0	1	0.166667		0	0	18	14	2	34	6.8		0	1	0	0	0	0	0	0	1	0.125		41
	Trans-sialidase, putative (Fragment) OS=Trypanosoma cruzi (strain CL Brener) GN=Tc00.1047053510049.10 PE=4 SV=1	Q4CN26_TRYCC	68 kDa	0.039		0	1	0	0	1	0.25		0	0	0	0	0	0	0	0		0	0	1	2	2	5	1		0	0	0	0	0	0	0	0	0	0		6
	Trans-sialidase, putative (Fragment) OS=Trypanosoma cruzi (strain CL Brener) GN=Tc00.1047053511311.7 PE=4 SV=1	Q4DLE4_TRYCC	74 kDa	0.15		1	1	0	0	2	0.5		0	0	0	0	0	0	0	0		0	0	1	2	3	6	1.2		0	0	0	0	0	0	0	0	0	0		8
	85 kDa surface glycoprotein (Fragment) OS=Trypanosoma cruzi PE=2 SV=1	A0PGD1_TRYCR	67 kDa	0.29		1	1	0	0	2	0.5		0	0	0	0	0	0	0	0		0	0	6	5	0	11	2.2		0	0	0	0	0	0	0	0	0	0		13
	Trans-sialidase, putative OS=Trypanosoma cruzi (strain CL Brener) GN=Tc00.1047053507907.20 PE=4 SV=1	Q4D625_TRYCC	79 kDa	< 0.00010	Y_Strain low, Y_Strain_VF high, Yuyu_Strain low, Yuyu_Strain_VF low	1	1	1	1	4	1		0	0	0	0	0	0	0	0		0	0	2	1	0	3	0.6		0	0	0	0	0	0	0	0	0	0		7
	Trans-sialidase, putative OS=Trypanosoma cruzi (strain CL Brener) GN=Tc00.1047053506345.90 PE=4 SV=1	Q4DCE1_TRYCC	92 kDa	0.23		1	1	1	0	3	0.75		1	1	1	1	2	1	7	1.16667		0	0	7	2	1	10	2		0	3	0	0	0	0	0	0	3	0.375		23
	Trans-sialidase OS=Trypanosoma cruzi Dm28c GN=TCDM_12888 PE=4 SV=1	V5AU60_TRYCR	79 kDa	< 0.00010	Y_Strain low, Y_Strain_VF low, Yuyu_Strain low, Yuyu_Strain_VF high	0	1	0	0	1	0.25		1	1	1	1	1	2	7	1.16667		0	0	0	1	0	1	0.2		0	1	0	0	0	0	0	0	1	0.125		10
	85 kDa surface glycoprotein (Fragment) OS=Trypanosoma cruzi PE=2 SV=1	A0PGB9_TRYCR	66 kDa	0.16		1	1	1	1	4	1		0	0	0	0	0	0	0	0		0	0	7	7	7	21	4.2		0	0	0	0	0	0	0	0	0	0		25
	Trans-sialidase OS=Trypanosoma cruzi Dm28c GN=TCDM_13475 PE=4 SV=1	V5AIM0_TRYCR	44 kDa	0.76		0	1	0	0	1	0.25		1	1	0	0	1	1	4	0.666667		0	0	1	3	0	4	0.8		0	0	0	9	0	0	0	0	9	1.125		18
	Trans-sialidase OS=Trypanosoma cruzi Dm28c GN=TCDM_09585 PE=4 SV=1	V5B534_TRYCR	61 kDa	0.035		1	1	0	0	2	0.5		1	0	1	1	1	1	5	0.833333		0	0	0	4	2	6	1.2		0	0	0	0	0	0	0	0	0	0		13
	Trans-sialidase, putative OS=Trypanosoma cruzi (strain CL Brener) GN=Tc00.1047053511311.30 PE=4 SV=1	Q4DLE2_TRYCC	76 kDa	0.19		1	1	0	0	2	0.5		0	0	0	0	0	0	0	0		0	0	0	2	0	2	0.4		0	0	0	0	0	0	0	0	0	0		4
	Trans-sialidase, putative OS=Trypanosoma cruzi (strain CL Brener) GN=Tc00.1047053504343.10 PE=4 SV=1	Q4CT07_TRYCC	86 kDa	0.22		1	1	0	0	2	0.5		1	0	0	0	0	0	1	0.166667		0	0	3	2	0	5	1		0	0	0	0	0	0	0	0	0	0		8
	Trans-sialidase, putative OS=Trypanosoma cruzi (strain CL Brener) GN=Tc00.1047053507611.170 PE=4 SV=1	Q4E3G9_TRYCC	85 kDa	0.53		1	1	0	0	2	0.5		1	1	1	1	1	1	6	1		0	0	16	16	1	33	6.6		0	1	0	5	0	0	0	0	6	0.75		47
	Trans-sialidase OS=Trypanosoma cruzi Dm28c GN=TCDM_13030 PE=4 SV=1	V5AJR1_TRYCR	53 kDa	0.084		0	1	0	0	1	0.25		0	0	0	0	0	0	0	0		0	0	0	1	0	1	0.2		0	0	0	0	0	0	0	0	0	0		2
	Trans-sialidase, putative OS=Trypanosoma cruzi (strain CL Brener) GN=Tc00.1047053506345.40 PE=4 SV=1	Q4DCE2_TRYCC	88 kDa	0.016	Y_Strain low, Y_Strain_VF high, Yuyu_Strain low, Yuyu_Strain_VF low	0	1	0	0	1	0.25		0	0	0	0	0	0	0	0		0	0	1	0	0	1	0.2		0	0	0	0	0	0	0	0	0	0		2
	Trans-sialidase OS=Trypanosoma cruzi Dm28c GN=TCDM_09593 PE=4 SV=1	V5D5H5_TRYCR	77 kDa	< 0.00010	Y_Strain low, Y_Strain_VF low, Yuyu_Strain low, Yuyu_Strain_VF high	0	1	0	0	1	0.25		3	4	2	2	5	6	22	3.66667		0	0	4	1	2	7	1.4		0	3	0	4	0	0	0	0	7	0.875		37
	Trans-sialidase, putative OS=Trypanosoma cruzi (strain CL Brener) GN=Tc00.1047053509427.10 PE=4 SV=1	Q4D6S1_TRYCC	80 kDa	0.00059	Y_Strain low, Y_Strain_VF high, Yuyu_Strain low, Yuyu_Strain_VF low	1	1	0	0	2	0.5		0	0	0	0	0	0	0	0		0	0	0	0	0	0	0		0	0	0	0	0	0	0	0	0	0		2
	Surface glycoprotein OS=Trypanosoma cruzi GN=TSA-E1 PE=2 SV=1	Q26852_TRYCR	89 kDa	0.36		1	1	1	1	4	1		0	0	0	0	0	0	0	0		0	0	5	4	17	26	5.2		0	0	0	0	0	0	0	0	0	0		30
	Uncharacterized protein OS=Trypanosoma cruzi Dm28c GN=TCDM_13553 PE=4 SV=1	V5A2J1_TRYCR	55 kDa	0.61		0	0	0	0	0	0		1	0	0	1	1	1	4	0.666667		0	0	1	1	1	3	0.6		0	5	0	0	0	0	0	0	5	0.625		12
	Trans-sialidase, putative OS=Trypanosoma cruzi (strain CL Brener) GN=Tc00.1047053503403.20 PE=4 SV=1	Q4CPD1_TRYCC	87 kDa	0.24		1	0	0	0	1	0.25		0	0	0	0	0	0	0	0		0	0	4	3	0	7	1.4		0	0	0	0	0	0	0	0	0	0		8
	Trans-sialidase OS=Trypanosoma cruzi Dm28c GN=TCDM_12891 PE=4 SV=1	V5CJT8_TRYCR	85 kDa	0.67		0	0	0	0	0	0		1	1	1	1	1	1	6	1		0	652	1	2	2	657	131.4		0	0	0	2	0	0	0	0	2	0.25		665
	Trans-sialidase OS=Trypanosoma cruzi Dm28c GN=TCDM_12177 PE=4 SV=1	V5B7F4_TRYCR	44 kDa	< 0.00010	Y_Strain low, Y_Strain_VF low, Yuyu_Strain low, Yuyu_Strain_VF high	0	0	0	0	0	0		1	1	1	1	2	2	8	1.33333		0	0	0	0	0	0	0		0	0	0	0	0	0	0	0	0	0		8
	Trans-sialidase, putative OS=Trypanosoma cruzi (strain CL Brener) GN=Tc00.1047053506751.50 PE=4 SV=1	Q4DDU4_TRYCC	80 kDa	0.56		0	0	0	0	0	0		0	0	0	0	0	0	0	0		0	0	1	1	10	12	2.4		0	0	0	0	0	0	0	0	0	0		12
	Trans-sialidase OS=Trypanosoma cruzi Dm28c GN=TCDM_09196 PE=4 SV=1	V5BAM2_TRYCR	52 kDa	< 0.00010	Y_Strain low, Y_Strain_VF low, Yuyu_Strain low, Yuyu_Strain_VF high	0	0	0	0	0	0		1	1	1	1	0	0	4	0.666667		0	0	0	0	0	0	0		0	0	0	0	0	0	0	0	0	0		4
	Trans-sialidase, putative OS=Trypanosoma cruzi (strain CL Brener) GN=Tc00.1047053506331.130 PE=4 SV=1	Q4DV16_TRYCC	81 kDa	0.42		0	0	0	0	0	0		0	0	0	0	0	0	0	0		0	0	2	2	0	4	0.8		0	0	0	0	0	0	0	0	0	0		4
	Trans-sialidase OS=Trypanosoma cruzi Dm28c GN=TCDM_09106 PE=4 SV=1	V5BAU1_TRYCR	86 kDa	< 0.00010	Y_Strain low, Y_Strain_VF low, Yuyu_Strain low, Yuyu_Strain_VF high	0	0	0	0	0	0		1	2	2	1	3	3	12	2		0	0	1	1	0	2	0.4		0	2	0	2	0	0	0	0	4	0.5		18
	Trans-sialidase, putative OS=Trypanosoma cruzi (strain CL Brener) GN=Tc00.1047053511757.70 PE=4 SV=1	Q4DBD3_TRYCC	79 kDa	0.71		0	0	0	0	0	0		0	0	0	0	0	0	0	0		0	0	0	2	0	2	0.4		0	0	0	0	0	0	0	0	0	0		2
	Trans-sialidase OS=Trypanosoma cruzi Dm28c GN=TCDM_12170 PE=4 SV=1	V5AYK0_TRYCR	86 kDa	0.73		0	0	0	0	0	0		1	1	1	1	1	1	6	1		0	0	0	0	0	0	0		0	0	0	11	0	0	0	0	11	1.375		17
	Trans-sialidase, putative (Fragment) OS=Trypanosoma cruzi (strain CL Brener) GN=Tc00.1047053511757.100 PE=4 SV=1	Q4DBD2_TRYCC	62 kDa	0.012	Y_Strain low, Y_Strain_VF high, Yuyu_Strain low, Yuyu_Strain_VF low	0	0	0	0	0	0		0	0	0	0	0	0	0	0		0	0	0	1	0	1	0.2		0	0	0	0	0	0	0	0	0	0		1
	Trans-sialidase, putative OS=Trypanosoma cruzi (strain CL Brener) GN=Tc00.1047053511891.10 PE=4 SV=1	Q4CMZ8_TRYCC	82 kDa	0.48		0	0	0	0	0	0		0	0	0	0	0	0	0	0		0	0	1	2	0	3	0.6		0	1	0	0	0	0	0	0	1	0.125		4
	Trans-sialidase, putative (Fragment) OS=Trypanosoma cruzi (strain CL Brener) GN=Tc00.1047053510411.40 PE=4 SV=1	Q4D2I6_TRYCC	62 kDa	0.29		0	0	0	0	0	0		0	0	0	0	0	0	0	0		0	0	1	1	0	2	0.4		0	0	0	0	0	0	0	0	0	0		2
	Trans-sialidase, putative OS=Trypanosoma cruzi (strain CL Brener) GN=Tc00.1047053504183.20 PE=4 SV=1	Q4CR00_TRYCC	88 kDa	0.18		0	0	0	0	0	0		0	0	0	0	0	0	0	0		0	0	1	1	0	2	0.4		0	0	0	0	0	0	0	0	0	0		2
	Trans-sialidase, putative OS=Trypanosoma cruzi (strain CL Brener) GN=Tc00.1047053506757.90 PE=4 SV=1	Q4DQA1_TRYCC	90 kDa	0.35		0	0	0	0	0	0		0	0	0	0	0	0	0	0		0	0	1	2	0	3	0.6		0	0	0	0	0	0	0	0	0	0		3
	Trans-sialidase OS=Trypanosoma cruzi Dm28c GN=TCDM_12359 PE=4 SV=1	V5AUB6_TRYCR	44 kDa	0.0012	Y_Strain low, Y_Strain_VF low, Yuyu_Strain low, Yuyu_Strain_VF high	0	0	0	0	0	0		1	1	1	0	1	1	5	0.833333		0	0	1	1	2	4	0.8		0	1	0	0	0	0	0	0	1	0.125		10
	Trans-sialidase, putative OS=Trypanosoma cruzi (strain CL Brener) GN=Tc00.1047053507653.20 PE=4 SV=1	Q4DI36_TRYCC	86 kDa	0.094		0	0	0	0	0	0		0	0	0	0	0	0	0	0		0	0	1	1	1	3	0.6		0	0	0	0	0	0	0	0	0	0		3
	Trans-sialidase, putative (Fragment) OS=Trypanosoma cruzi (strain CL Brener) GN=Tc00.1047053509417.9 PE=4 SV=1	Q4CW35_TRYCC	71 kDa	0.27		0	0	0	0	0	0		0	0	0	0	0	0	0	0		0	0	1	0	0	1	0.2		0	0	0	0	0	0	0	0	0	0		1
	Trans-sialidase, putative OS=Trypanosoma cruzi (strain CL Brener) GN=Tc00.1047053508139.240 PE=4 SV=1	Q4E1E4_TRYCC	84 kDa	0.099		0	0	0	0	0	0		0	0	0	0	0	0	0	0		0	0	1	1	0	2	0.4		0	0	0	0	0	0	0	0	0	0		2
	Trans-sialidase OS=Trypanosoma cruzi Dm28c GN=TCDM_10061 PE=4 SV=1	V5BD04_TRYCR	78 kDa	0.63		0	0	0	0	0	0		0	0	0	0	0	0	0	0		0	0	0	0	1	1	0.2		0	0	0	0	0	0	0	0	0	0		1
	Trans-sialidase OS=Trypanosoma cruzi Dm28c GN=TCDM_11112 PE=4 SV=1	V5BA90_TRYCR	69 kDa	< 0.00010	Y_Strain low, Y_Strain_VF low, Yuyu_Strain low, Yuyu_Strain_VF high	0	0	0	0	0	0		2	2	1	1	1	1	8	1.33333		0	0	1	0	0	1	0.2		0	0	0	0	0	0	0	0	0	0		9
	Surface glycoprotein GP90 (Fragment) OS=Trypanosoma cruzi GN=gp90 PE=2 SV=2	Q8M369_TRYCR	76 kDa	< 0.00010	Y_Strain low, Y_Strain_VF low, Yuyu_Strain low, Yuyu_Strain_VF high	0	0	0	0	0	0		1	1	1	1	2	1	7	1.16667		0	0	1	1	0	2	0.4		0	0	0	0	0	0	0	0	0	0		9
	Trans-sialidase OS=Trypanosoma cruzi Dm28c GN=TCDM_13204 PE=4 SV=1	V5A3G7_TRYCR	65 kDa	< 0.00010	Y_Strain low, Y_Strain_VF low, Yuyu_Strain low, Yuyu_Strain_VF high	0	0	0	0	0	0		4	4	3	3	4	5	23	3.83333		0	0	0	0	0	0	0		0	2	0	0	0	0	0	0	2	0.25		25
	Trans-sialidase, putative OS=Trypanosoma cruzi (strain CL Brener) GN=Tc00.1047053508061.20 PE=4 SV=1	Q4DKB6_TRYCC	90 kDa	0.41		0	0	0	0	0	0		1	0	0	0	0	0	1	0.166667		0	0	3	0	0	3	0.6		0	0	0	0	0	0	0	0	0	0		4
	Trans-sialidase OS=Trypanosoma cruzi Dm28c GN=TCDM_04098 PE=4 SV=1	V5BM06_TRYCR	95 kDa	0.014	Y_Strain low, Y_Strain_VF low, Yuyu_Strain low, Yuyu_Strain_VF high	0	0	0	0	0	0		2	3	1	1	1	1	9	1.5		0	0	0	3	1	4	0.8		0	4	0	0	0	0	0	0	4	0.5		17
	Trans-sialidase OS=Trypanosoma cruzi Dm28c GN=TCDM_12383 PE=4 SV=1	V5AT18_TRYCR	71 kDa	< 0.00010	Y_Strain low, Y_Strain_VF low, Yuyu_Strain low, Yuyu_Strain_VF high	0	0	0	0	0	0		0	1	1	0	0	0	2	0.333333		0	0	0	1	0	1	0.2		0	0	0	0	0	0	0	0	0	0		3
	Trans-sialidase OS=Trypanosoma cruzi Dm28c GN=TCDM_12165 PE=4 SV=1	V5CYK7_TRYCR	91 kDa	< 0.00010	Y_Strain low, Y_Strain_VF low, Yuyu_Strain low, Yuyu_Strain_VF high	1	0	0	0	1	0.25		3	3	3	3	4	4	20	3.33333		0	0	1	0	0	1	0.2		0	2	0	3	0	0	0	0	5	0.625		27
	Trans-sialidase, putative OS=Trypanosoma cruzi (strain CL Brener) GN=Tc00.1047053511219.40 PE=4 SV=1	Q4D5K5_TRYCC	87 kDa	0.1		0	0	0	0	0	0		0	0	0	0	0	0	0	0		0	0	0	0	0	0	0		0	1	0	0	0	0	0	0	1	0.125		1
	Trans-sialidase, putative OS=Trypanosoma cruzi marinkellei GN=MOQ_001764 PE=4 SV=1	K2NSR8_TRYCR	84 kDa	0.68		0	0	0	0	0	0		0	0	0	0	0	0	0	0		0	0	0	2	0	2	0.4		0	0	0	0	0	0	0	0	0	0		2
	Trans-sialidase OS=Trypanosoma cruzi Dm28c GN=TCDM_10234 PE=4 SV=1	V5B818_TRYCR	87 kDa	< 0.00010	Y_Strain low, Y_Strain_VF low, Yuyu_Strain low, Yuyu_Strain_VF high	0	0	0	0	0	0		1	1	1	1	2	1	7	1.16667		0	0	0	0	0	0	0		0	0	0	0	0	0	0	0	0	0		7
	Surface protein-2 OS=Trypanosoma cruzi PE=2 SV=1	A5JUX3_TRYCR	76 kDa	< 0.00010	Y_Strain low, Y_Strain_VF low, Yuyu_Strain low, Yuyu_Strain_VF high	0	0	0	0	0	0		1	1	1	1	1	1	6	1		0	0	0	0	0	0	0		0	1	0	0	0	0	0	0	1	0.125		7
	Surface glycoprotein Tc-85/32 (Fragment) OS=Trypanosoma cruzi PE=2 SV=1	Q2VYC7_TRYCR	67 kDa	0.2		0	0	0	0	0	0		0	0	0	0	0	0	0	0		0	0	1	1	1	3	0.6		0	0	0	0	0	0	0	0	0	0		3
	Trans-sialidase OS=Trypanosoma cruzi Dm28c GN=TCDM_13191 PE=4 SV=1	V5ATB1_TRYCR	34 kDa	< 0.00010	Y_Strain low, Y_Strain_VF low, Yuyu_Strain low, Yuyu_Strain_VF high	0	0	0	0	0	0		1	1	2	2	1	1	8	1.33333		0	0	0	0	0	0	0		0	1	0	0	0	0	0	0	1	0.125		9
	Amastigote cytoplasmic antigen (Fragment) OS=Trypanosoma cruzi GN=Sx23 PE=2 SV=1	Q8ITG1_TRYCR	39 kDa	< 0.00010	Y_Strain low, Y_Strain_VF low, Yuyu_Strain low, Yuyu_Strain_VF high	0	0	0	0	0	0		3	3	1	2	3	4	16	2.66667		0	0	1	1	2	4	0.8		0	1	0	0	0	0	0	0	1	0.125		21
	Trans-sialidase OS=Trypanosoma cruzi Dm28c GN=TCDM_11587 PE=4 SV=1	V5B4F5_TRYCR	56 kDa	0.12		0	0	0	0	0	0		0	0	0	0	0	0	0	0		0	0	0	0	0	0	0		0	1	0	0	0	0	0	0	1	0.125		1
	Trans-sialidase OS=Trypanosoma cruzi Dm28c GN=TCDM_12152 PE=4 SV=1	V5AYL7_TRYCR	89 kDa	< 0.00010	Y_Strain low, Y_Strain_VF low, Yuyu_Strain low, Yuyu_Strain_VF high	0	0	0	0	0	0		1	1	1	1	2	2	8	1.33333		0	0	0	0	0	0	0		0	3	0	0	0	0	0	0	3	0.375		11
	Trans-sialidase OS=Trypanosoma cruzi Dm28c GN=TCDM_09667 PE=4 SV=1	V5B4X8_TRYCR	34 kDa	0.66		0	0	0	0	0	0		0	0	0	0	0	0	0	0		0	0	0	0	0	0	0		0	2	0	9	0	0	0	0	11	1.375		11
	Trans-sialidase (Fragment) OS=Trypanosoma cruzi PE=4 SV=1	A0A0B4L7N1_TRYCR	74 kDa	0.12		1	0	0	0	1	0.25		0	0	0	0	0	0	0	0		0	0	1	2	0	3	0.6		0	0	0	0	0	0	0	0	0	0		4
	Trans-sialidase, putative (Fragment) OS=Trypanosoma cruzi (strain CL Brener) GN=Tc00.1047053509531.10 PE=4 SV=1	Q4CLV7_TRYCC	28 kDa	< 0.00010	Y_Strain low, Y_Strain_VF low, Yuyu_Strain low, Yuyu_Strain_VF high	0	0	0	0	0	0		1	1	1	0	1	1	5	0.833333		0	0	0	0	0	0	0		0	0	0	0	0	0	0	0	0	0		5
	Trans-sialidase OS=Trypanosoma cruzi Dm28c GN=TCDM_12901 PE=4 SV=1	V5A4D8_TRYCR	90 kDa	< 0.00010	Y_Strain low, Y_Strain_VF low, Yuyu_Strain low, Yuyu_Strain_VF high	0	0	0	0	0	0		0	0	0	0	1	1	2	0.333333		0	0	0	0	0	0	0		0	0	0	0	0	0	0	0	0	0		2
	Trans-sialidase, putative OS=Trypanosoma cruzi (strain CL Brener) GN=Tc00.1047053508285.60 PE=4 SV=1	Q4D825_TRYCC	85 kDa	0.4		0	0	0	0	0	0		0	0	0	0	0	0	0	0		0	0	3	2	0	5	1		0	0	0	0	0	0	0	0	0	0		5
	Trans-sialidase, putative OS=Trypanosoma cruzi (strain CL Brener) GN=Tc00.1047053463279.20 PE=4 SV=1	Q4CPX0_TRYCC	81 kDa	0.4		0	0	0	0	0	0		0	0	0	0	0	0	0	0		0	0	1	1	0	2	0.4		0	0	0	0	0	0	0	0	0	0		2
	Trans-sialidase, putative (Fragment) OS=Trypanosoma cruzi (strain CL Brener) GN=Tc00.1047053508225.4 PE=4 SV=1	Q4CPL3_TRYCC	46 kDa	0.67		0	0	0	0	0	0		0	0	0	0	0	0	0	0		0	0	0	3	0	3	0.6		0	0	0	0	0	0	0	0	0	0		3
	Trans-sialidase, putative OS=Trypanosoma cruzi (strain CL Brener) GN=Tc00.1047053506595.40 PE=4 SV=1	Q4DLC5_TRYCC	73 kDa	0.41		0	0	0	0	0	0		0	0	0	0	0	0	0	0		0	0	2	1	0	3	0.6		0	0	0	0	0	0	0	0	0	0		3
	Trans-sialidase OS=Trypanosoma cruzi Dm28c GN=TCDM_11972 PE=4 SV=1	V5B804_TRYCR	57 kDa	< 0.00010	Y_Strain low, Y_Strain_VF low, Yuyu_Strain low, Yuyu_Strain_VF high	0	0	0	0	0	0		1	1	2	1	1	0	6	1		0	0	0	0	0	0	0		0	0	0	0	0	0	0	0	0	0		6
	Trans-sialidase OS=Trypanosoma cruzi Dm28c GN=TCDM_02848 PE=4 SV=1	V5BUQ4_TRYCR	54 kDa	< 0.00010	Y_Strain low, Y_Strain_VF low, Yuyu_Strain low, Yuyu_Strain_VF high	0	0	0	0	0	0		2	1	1	1	0	1	6	1		0	0	0	0	0	0	0		0	0	0	0	0	0	0	0	0	0		6
	Trans-sialidase, putative (Fragment) OS=Trypanosoma cruzi marinkellei GN=MOQ_006641 PE=4 SV=1	K2N4J2_TRYCR	53 kDa	0.00025	Y_Strain low, Y_Strain_VF low, Yuyu_Strain low, Yuyu_Strain_VF high	0	0	0	0	0	0		0	0	0	0	1	1	2	0.333333		0	0	0	0	0	0	0		0	0	0	0	0	0	0	0	0	0		2
	Surface protein-2 OS=Trypanosoma cruzi PE=2 SV=1	Q86DL7_TRYCR	80 kDa	0.00079	Y_Strain low, Y_Strain_VF high, Yuyu_Strain low, Yuyu_Strain_VF low	0	0	1	1	2	0.5		0	0	0	0	0	0	0	0		0	0	0	0	0	0	0		0	0	0	0	0	0	0	0	0	0		2
	Trans-sialidase OS=Trypanosoma cruzi Dm28c GN=TCDM_10036 PE=4 SV=1	V5B8G6_TRYCR	43 kDa	< 0.00010	Y_Strain low, Y_Strain_VF low, Yuyu_Strain low, Yuyu_Strain_VF high	0	0	0	0	0	0		1	1	0	0	1	1	4	0.666667		0	0	0	0	0	0	0		0	0	0	0	0	0	0	0	0	0		4
	Trans-sialidase, putative OS=Trypanosoma cruzi (strain CL Brener) GN=Tc00.1047053507473.30 PE=4 SV=1	Q4CWN6_TRYCC	81 kDa	0.00042	Y_Strain low, Y_Strain_VF low, Yuyu_Strain low, Yuyu_Strain_VF high	0	0	0	0	0	0		1	1	0	0	1	1	4	0.666667		0	0	0	0	0	0	0		0	2	0	0	0	0	0	0	2	0.25		6
	Trans-sialidase OS=Trypanosoma cruzi Dm28c GN=TCDM_13219 PE=4 SV=1	V5CIW9_TRYCR	35 kDa	0.55		0	0	0	0	0	0		0	0	0	0	1	0	1	0.166667		0	0	0	2	0	2	0.4		0	0	0	0	0	0	0	0	0	0		3
	Trans-sialidase, putative OS=Trypanosoma cruzi marinkellei GN=MOQ_001175 PE=4 SV=1	K2NLK7_TRYCR	79 kDa	< 0.00010	Y_Strain low, Y_Strain_VF low, Yuyu_Strain low, Yuyu_Strain_VF high	0	0	0	0	0	0		0	0	0	0	1	1	2	0.333333		0	0	0	0	0	0	0		0	0	0	0	0	0	0	0	0	0		2
	Surface glycoprotein GP90 (Fragment) OS=Trypanosoma cruzi PE=2 SV=1	Q8M368_TRYCR	37 kDa	< 0.00010	Y_Strain low, Y_Strain_VF low, Yuyu_Strain low, Yuyu_Strain_VF high	0	0	0	0	0	0		1	1	0	1	2	2	7	1.16667		0	0	0	0	0	0	0		0	0	0	0	0	0	0	0	0	0		7
	Surface glycoprotein OS=Trypanosoma cruzi GN=TSA-E3 PE=2 SV=1	Q26853_TRYCR	78 kDa	0.37		0	0	0	0	0	0		0	0	0	0	0	0	0	0		0	0	0	1	2	3	0.6		0	0	0	0	0	0	0	0	0	0		3
	Trans-sialidase (Fragment) OS=Trypanosoma cruzi GN=TSA-1 PE=4 SV=1	A0A068FMR7_TRYCR	66 kDa	0.38		0	0	0	0	0	0		0	0	0	0	0	0	0	0		0	0	0	1	1	2	0.4		0	0	0	0	0	0	0	0	0	0		2
	Trans-sialidase OS=Trypanosoma cruzi Dm28c GN=TCDM_10637 PE=4 SV=1	V5B2F2_TRYCR	23 kDa	< 0.00010	Y_Strain low, Y_Strain_VF low, Yuyu_Strain low, Yuyu_Strain_VF high	0	0	0	0	0	0		0	0	0	0	1	1	2	0.333333		0	0	0	0	0	0	0		0	0	0	0	0	0	0	0	0	0		2
	Trans-sialidase, putative (Fragment) OS=Trypanosoma cruzi marinkellei GN=MOQ_005764 PE=4 SV=1	K2MTJ0_TRYCR	37 kDa	0.77		0	0	0	0	0	0		0	0	0	0	0	0	0	0		0	0	0	0	0	0	0		0	0	0	9	0	0	0	0	9	1.125		9
	Trans-sialidase OS=Trypanosoma cruzi Dm28c GN=TCDM_11345 PE=4 SV=1	V5B9P9_TRYCR	32 kDa	< 0.00010	Y_Strain low, Y_Strain_VF low, Yuyu_Strain low, Yuyu_Strain_VF high	0	0	0	0	0	0		1	1	1	1	0	0	4	0.666667		0	0	0	0	0	0	0		0	1	0	0	0	0	0	0	1	0.125		5
Group I	Cluster of Trans-sialidase, putative OS=Trypanosoma cruzi (strain CL Brener) GN=Tc00.1047053507427.10 PE=4 SV=1 (Q4CSI1_TRYCC)	Q4CSI1_TRYCC [5]	89 kDa	0.08		48	48	15	15	126	31.5		11	12	9	9	16	18	75	12.5		0	0	107	125	119	351	70.2		11	12	0	19	0	0	0	0	42	5.25
	Trans-sialidase, putative OS=Trypanosoma cruzi (strain CL Brener) GN=Tc00.1047053506961.25 PE=4 SV=1	Q4DVJ1_TRYCC	108 kDa	0.043		21	22	6	6	55	13.75		2	2	1	1	3	3	12	2		0	0	45	44	57	146	29.2		0	0	0	0	0	0	0	0	0	0		213
	Trans-sialidase, putative OS=Trypanosoma cruzi (strain CL Brener) GN=Tc00.1047053507427.10 PE=4 SV=1	Q4CSI1_TRYCC	89 kDa	0.034		21	21	7	7	56	14		1	1	1	1	2	2	8	1.33333		0	0	47	50	36	133	26.6		4	4	0	0	0	0	0	0	8	1		205
	Trans-sialidase, putative (Fragment) OS=Trypanosoma cruzi (strain CL Brener) GN=Tc00.1047053433733.10 PE=4 SV=1	Q4CKI9_TRYCC	38 kDa	0.15		3	4	1	1	9	2.25		0	1	0	0	1	2	4	0.666667		0	0	13	13	11	37	7.4		1	1	0	0	0	0	0	0	2	0.25		52
	Uncharacterized protein OS=Trypanosoma cruzi Dm28c GN=TCDM_10060 PE=4 SV=1	V5B8E5_TRYCR	76 kDa	0.0091	Y_Strain low, Y_Strain_VF low, Yuyu_Strain low, Yuyu_Strain_VF high	2	2	1	1	6	1.5		7	8	6	6	10	11	48	8		0	0	2	18	15	35	7		5	7	0	19	0	0	0	0	31	3.875		120
	Cluster of RecName: Full=Heat shock-like 85 kDa protein. (sp|P06660|HSP85_TRYCRHeat shock-like 85 kDa protein OS=Trypanosoma cruzi PE=3 SV=1)	sp|P06660|HSP85_TRYCRHeat shock-like 85 kDa protein OS=Trypanosoma cruzi PE=3 SV=1 [3]	81 kDa	< 0.00010	Y_Strain low, Y_Strain_VF high, Yuyu_Strain low, Yuyu_Strain_VF high	16	19	32	32	99	24.75		13	12	14	11	17	18	85	14.1667		0	0	0	0	2	2	0.4		37	37	0	9	0	0	0	0	83	10.375		269
	RecName: Full=Heat shock-like 85 kDa protein.	sp|P06660|HSP85_TRYCRHeat shock-like 85 kDa protein OS=Trypanosoma cruzi PE=3 SV=1	81 kDa	< 0.00010	Y_Strain low, Y_Strain_VF high, Yuyu_Strain low, Yuyu_Strain_VF high	14	17	29	28	88	22		12	11	13	10	16	17	79	13.1667		0	0	0	0	2	2	0.4		35	35	0	9	0	0	0	0	79	9.875		248
	Heat shock protein 85, putative OS=Trypanosoma cruzi (strain CL Brener) GN=Tc00.1047053507713.30 PE=3 SV=1	Q4CQS6_TRYCC	81 kDa	< 0.00010	Y_Strain low, Y_Strain_VF high, Yuyu_Strain low, Yuyu_Strain_VF low	1	2	2	3	8	2		1	0	1	0	1	1	4	0.666667		0	0	0	0	0	0	0		1	2	0	0	0	0	0	0	3	0.375		15
	Heat shock protein 85, putative OS=Trypanosoma cruzi marinkellei GN=MOQ_003581 PE=3 SV=1	K2MZU9_TRYCR	81 kDa	< 0.00010	Y_Strain low, Y_Strain_VF high, Yuyu_Strain low, Yuyu_Strain_VF low	1	1	1	1	4	1		0	0	0	0	0	0	0	0		0	0	0	0	0	0	0		1	1	0	0	0	0	0	0	2	0.25		6
	Cluster of Surface protease GP63, putative OS=Trypanosoma cruzi (strain CL Brener) GN=Tc00.1047053506289.210 PE=4 SV=1 (Q4DVY4_TRYCC)	Q4DVY4_TRYCC [58]	79 kDa	0.29		21	19	4	3	47	11.75		6	6	8	8	8	9	45	7.5		82	0	19	45	98	244	48.8		0	2	0	38	0	0	0	0	40	5		376
	Surface protease GP63, putative OS=Trypanosoma cruzi (strain CL Brener) GN=Tc00.1047053506289.210 PE=4 SV=1	Q4DVY4_TRYCC	79 kDa	0.14		4	4	1	1	10	2.5		0	0	1	1	0	0	2	0.333333		28	0	8	10	15	61	12.2		0	0	0	0	0	0	0	0	0	0		73
	Surface protease GP63, putative OS=Trypanosoma cruzi (strain CL Brener) GN=Tc00.1047053506289.170 PE=4 SV=1	Q4DVY6_TRYCC	77 kDa	0.26		4	3	1	1	9	2.25		0	0	1	1	0	1	3	0.5		19	0	3	11	38	71	14.2		0	1	0	0	0	0	0	0	1	0.125		84
	Surface protease GP63, putative OS=Trypanosoma cruzi (strain CL Brener) GN=Tc00.1047053506289.140 PE=4 SV=1	Q4DVY9_TRYCC	89 kDa	0.15		4	3	1	1	9	2.25		0	0	0	0	1	1	2	0.333333		16	0	5	9	22	52	10.4		0	1	0	0	0	0	0	0	1	0.125		64
	Surface protease GP63, putative OS=Trypanosoma cruzi (strain CL Brener) GN=Tc00.1047053508163.330 PE=4 SV=1	Q4E479_TRYCC	77 kDa	0.54		2	3	0	0	5	1.25		1	1	1	1	0	1	5	0.833333		0	0	0	5	4	9	1.8		0	0	0	5	0	0	0	0	5	0.625		24
	Surface protease GP63, putative OS=Trypanosoma cruzi (strain CL Brener) GN=Tc00.1047053508365.100 PE=4 SV=1	Q4DWF5_TRYCC	84 kDa	0.79		2	2	0	0	4	1		0	0	0	0	0	1	1	0.166667		0	0	0	2	4	6	1.2		0	0	0	9	0	0	0	0	9	1.125		20
	Surface protease GP63, putative OS=Trypanosoma cruzi (strain CL Brener) GN=Tc00.1047053507637.170 PE=4 SV=1	Q4DMQ1_TRYCC	76 kDa	0.00079	Y_Strain low, Y_Strain_VF high, Yuyu_Strain low, Yuyu_Strain_VF low	1	1	0	0	2	0.5		0	0	0	0	0	0	0	0		0	0	0	0	0	0	0		0	0	0	0	0	0	0	0	0	0		2
	Surface protease GP63, putative OS=Trypanosoma cruzi (strain CL Brener) GN=Tc00.1047053511257.70 PE=4 SV=1	Q4DGK5_TRYCC	85 kDa	0.038		1	1	0	0	2	0.5		0	1	1	1	0	0	3	0.5		0	0	2	1	2	5	1		0	0	0	0	0	0	0	0	0	0		10
	Surface protease GP63 OS=Trypanosoma cruzi Dm28c GN=TCDM_12964 PE=4 SV=1	V5A488_TRYCR	90 kDa	< 0.00010	Y_Strain low, Y_Strain_VF low, Yuyu_Strain low, Yuyu_Strain_VF high	1	0	0	0	1	0.25		1	2	2	1	1	1	8	1.33333		0	0	0	0	0	0	0		0	0	0	2	0	0	0	0	2	0.25		11
	Surface protease GP63 OS=Trypanosoma cruzi Dm28c GN=TCDM_09160 PE=4 SV=1	V5BAN1_TRYCR	86 kDa	0.088		0	0	0	0	0	0		1	0	1	1	2	2	7	1.16667		0	0	0	1	1	2	0.4		0	0	0	5	0	0	0	0	5	0.625		14
	Surface protease GP63, putative OS=Trypanosoma cruzi (strain CL Brener) GN=Tc00.1047053510477.10 PE=4 SV=1	Q4D958_TRYCC	39 kDa	0.69		0	0	0	0	0	0		0	0	0	0	0	0	0	0		0	0	0	0	6	6	1.2		0	0	0	0	0	0	0	0	0	0		6
	Surface protease GP63 OS=Trypanosoma cruzi Dm28c GN=TCDM_11131 PE=4 SV=1	V5B5M0_TRYCR	80 kDa	0.012	Y_Strain low, Y_Strain_VF low, Yuyu_Strain low, Yuyu_Strain_VF high	0	0	0	0	0	0		0	0	0	0	1	0	1	0.166667		0	0	0	0	0	0	0		0	0	0	0	0	0	0	0	0	0		1
	Surface protease GP63, putative OS=Trypanosoma cruzi (strain CL Brener) GN=Tc00.1047053510281.20 PE=4 SV=1	Q4CPY5_TRYCC	76 kDa	0.38		0	0	0	0	0	0		0	0	0	0	0	0	0	0		0	0	0	1	2	3	0.6		0	0	0	0	0	0	0	0	0	0		3
	Surface protease GP63 OS=Trypanosoma cruzi Dm28c GN=TCDM_12912 PE=4 SV=1	V5APQ4_TRYCR	87 kDa	< 0.00010	Y_Strain low, Y_Strain_VF low, Yuyu_Strain low, Yuyu_Strain_VF high	0	0	0	0	0	0		1	1	1	1	1	1	6	1		0	0	0	0	0	0	0		0	0	0	0	0	0	0	0	0	0		6
	Surface protease GP63, putative (Fragment) OS=Trypanosoma cruzi marinkellei GN=MOQ_008015 PE=4 SV=1	K2MM61_TRYCR	37 kDa	0.69		0	0	0	0	0	0		0	0	0	0	0	0	0	0		0	0	0	2	0	2	0.4		0	0	0	0	0	0	0	0	0	0		2
	Cluster of Uncharacterized protein OS=Trypanosoma cruzi Dm28c GN=TCDM_00415 PE=4 SV=1 (V5DU56_TRYCR)	V5DU56_TRYCR [39]	54 kDa	0.28		19	18	9	9	55	13.75		32	26	18	18	43	45	182	30.3333		122	0	16	37	17	192	38.4		0	16	0	37	0	140	0	0	193	24.125		622
	Trans-sialidase, putative (Fragment) OS=Trypanosoma cruzi (strain CL Brener) GN=Tc00.1047053507505.10 PE=4 SV=1	Q4CR17_TRYCC	75 kDa	< 0.00010	Y_Strain low, Y_Strain_VF high, Yuyu_Strain low, Yuyu_Strain_VF low	6	5	3	3	17	4.25		1	1	1	0	1	1	5	0.833333		0	0	3	7	6	16	3.2		0	0	0	0	0	0	0	0	0	0		38
	Trans-sialidase, putative OS=Trypanosoma cruzi (strain CL Brener) GN=Tc00.1047053511779.60 PE=4 SV=1	Q4CXY5_TRYCC	101 kDa	0.83		3	3	2	2	10	2.5		1	1	0	0	1	1	4	0.666667		0	0	6	6	0	12	2.4		0	0	0	1	0	140	0	0	141	17.625		167
	Trans-sialidase, putative OS=Trypanosoma cruzi (strain CL Brener) GN=Tc00.1047053509629.10 PE=4 SV=1	Q4CSG0_TRYCC	101 kDa	0.65		3	2	2	2	9	2.25		2	1	1	1	2	2	9	1.5		122	0	1	7	4	134	26.8		0	1	0	1	0	0	0	0	2	0.25		154
	Trans-sialidase, putative OS=Trypanosoma cruzi (strain CL Brener) GN=Tc00.1047053509377.20 PE=4 SV=1	Q4CUE8_TRYCC	86 kDa	< 0.00010	Y_Strain low, Y_Strain_VF high, Yuyu_Strain low, Yuyu_Strain_VF high	2	2	1	1	6	1.5		1	1	1	1	2	2	8	1.33333		0	0	0	2	1	3	0.6		0	0	0	0	0	0	0	0	0	0		17
	Trans-sialidase, putative OS=Trypanosoma cruzi (strain CL Brener) GN=Tc00.1047053511911.60 PE=4 SV=1	Q4DQV8_TRYCC	114 kDa	0.2		1	1	0	0	2	0.5		0	0	0	0	0	0	0	0		0	0	0	2	0	2	0.4		0	0	0	2	0	0	0	0	2	0.25		6
	Trans-sialidase, putative OS=Trypanosoma cruzi (strain CL Brener) GN=Tc00.1047053506885.210 PE=4 SV=1	Q4E4H9_TRYCC	106 kDa	0.86		1	1	0	0	2	0.5		1	1	0	0	1	1	4	0.666667		0	0	3	5	4	12	2.4		0	1	0	8	0	0	0	0	9	1.125		27
	Trans-sialidase, putative OS=Trypanosoma cruzi (strain CL Brener) GN=Tc00.1047053504425.10 PE=4 SV=1	Q4DFP2_TRYCC	108 kDa	< 0.00010	Y_Strain low, Y_Strain_VF low, Yuyu_Strain low, Yuyu_Strain_VF high	0	1	0	0	1	0.25		1	1	1	1	1	2	7	1.16667		0	0	2	1	0	3	0.6		0	1	0	0	0	0	0	0	1	0.125		12
	Uncharacterized protein OS=Trypanosoma cruzi Dm28c GN=TCDM_00415 PE=4 SV=1	V5DU56_TRYCR	54 kDa	< 0.00010	Y_Strain low, Y_Strain_VF low, Yuyu_Strain low, Yuyu_Strain_VF high	2	1	0	0	3	0.75		4	5	4	3	7	6	29	4.83333		0	0	0	2	0	2	0.4		0	3	0	0	0	0	0	0	3	0.375		37
	Trans-sialidase OS=Trypanosoma cruzi Dm28c GN=TCDM_13616 PE=4 SV=1	V5AI71_TRYCR	73 kDa	< 0.00010	Y_Strain low, Y_Strain_VF low, Yuyu_Strain low, Yuyu_Strain_VF high	0	0	1	1	2	0.5		2	1	0	1	2	2	8	1.33333		0	0	0	1	0	1	0.2		0	0	0	0	0	0	0	0	0	0		11
	Trans-sialidase, putative OS=Trypanosoma cruzi (strain CL Brener) GN=Tc00.1047053510331.10 PE=4 SV=1	Q4CUZ0_TRYCC	106 kDa	< 0.00010	Y_Strain low, Y_Strain_VF low, Yuyu_Strain low, Yuyu_Strain_VF high	0	0	0	0	0	0		1	1	0	0	1	1	4	0.666667		0	0	0	0	0	0	0		0	0	0	0	0	0	0	0	0	0		4
	Putative FL-160-CRP protein (Fragment) OS=Trypanosoma cruzi GN=fl-160-crp PE=2 SV=1	A6Q0T4_TRYCR	58 kDa	0.00072	Y_Strain low, Y_Strain_VF low, Yuyu_Strain low, Yuyu_Strain_VF high	0	0	0	0	0	0		1	1	1	1	1	1	6	1		0	0	2	1	2	5	1		0	0	0	0	0	0	0	0	0	0		11
	Trans-sialidase, putative OS=Trypanosoma cruzi (strain CL Brener) GN=Tc00.1047053509333.10 PE=4 SV=1	Q4CPQ3_TRYCC	109 kDa	< 0.00010	Y_Strain low, Y_Strain_VF low, Yuyu_Strain low, Yuyu_Strain_VF high	0	0	0	0	0	0		5	3	4	4	7	7	30	5		0	0	0	0	0	0	0		0	5	0	3	0	0	0	0	8	1		38
	Trans-sialidase, putative OS=Trypanosoma cruzi (strain CL Brener) GN=Tc00.1047053508045.120 PE=4 SV=1	Q4DIN5_TRYCC	109 kDa	< 0.00010	Y_Strain low, Y_Strain_VF low, Yuyu_Strain low, Yuyu_Strain_VF high	0	0	0	0	0	0		5	4	2	1	6	8	26	4.33333		0	0	0	0	0	0	0		0	2	0	7	0	0	0	0	9	1.125		35
	Trans-sialidase, putative OS=Trypanosoma cruzi (strain CL Brener) GN=Tc00.1047053510729.280 PE=4 SV=1	Q4DWW2_TRYCC	106 kDa	< 0.00010	Y_Strain low, Y_Strain_VF low, Yuyu_Strain low, Yuyu_Strain_VF high	0	0	0	0	0	0		1	1	1	1	1	1	6	1		0	0	0	2	0	2	0.4		0	0	0	2	0	0	0	0	2	0.25		10
	Trans-sialidase, putative OS=Trypanosoma cruzi (strain CL Brener) GN=Tc00.1047053507233.10 PE=4 SV=1	Q4DEP9_TRYCC	112 kDa	0.056		0	0	0	0	0	0		1	0	0	0	1	1	3	0.5		0	0	0	0	0	0	0		0	0	0	2	0	0	0	0	2	0.25		5
	Putative complement regulatory protein (Fragment) OS=Trypanosoma cruzi GN=crp PE=2 SV=1	A6Q0T0_TRYCR	59 kDa	< 0.00010	Y_Strain low, Y_Strain_VF low, Yuyu_Strain low, Yuyu_Strain_VF high	0	0	0	0	0	0		1	0	0	0	1	1	3	0.5		0	0	0	0	0	0	0		0	0	0	0	0	0	0	0	0	0		3
	Complement regulatory protein OS=Trypanosoma cruzi GN=CRP-10 PE=2 SV=1	Q26889_TRYCR	109 kDa	0.62		0	0	0	0	0	0		0	0	0	1	0	0	1	0.166667		0	0	0	0	0	0	0		0	0	0	3	0	0	0	0	3	0.375		4
	Trans-sialidase, putative (Fragment) OS=Trypanosoma cruzi marinkellei GN=MOQ_009360 PE=4 SV=1	K2MX47_TRYCR	24 kDa	0.00028	Y_Strain low, Y_Strain_VF low, Yuyu_Strain low, Yuyu_Strain_VF high	0	0	0	0	0	0		0	0	0	0	1	1	2	0.333333		0	0	0	0	0	0	0		0	0	0	0	0	0	0	0	0	0		2
	Putative complement regulatory protein (Fragment) OS=Trypanosoma cruzi GN=crp PE=2 SV=1	A6Q0T1_TRYCR	59 kDa	< 0.00010	Y_Strain low, Y_Strain_VF low, Yuyu_Strain low, Yuyu_Strain_VF high	0	0	0	0	0	0		2	1	2	2	2	3	12	2		0	0	0	0	0	0	0		0	0	0	0	0	0	0	0	0	0		12
	Putative complement regulatory protein (Fragment) OS=Trypanosoma cruzi GN=crp PE=2 SV=1	A6Q0S8_TRYCR	59 kDa	< 0.00010	Y_Strain low, Y_Strain_VF low, Yuyu_Strain low, Yuyu_Strain_VF high	0	0	0	0	0	0		2	2	1	1	3	3	12	2		0	0	0	0	0	0	0		0	0	0	0	0	0	0	0	0	0		12
Group I	Cluster of Trans-sialidase, putative OS=Trypanosoma cruzi (strain CL Brener) GN=Tc00.1047053503993.10 PE=4 SV=1 (Q4CQZ7_TRYCC)	Q4CQZ7_TRYCC [27]	77 kDa	0.87		16	17	8	7	48	12		15	14	9	10	28	27	103	17.1667		0	0	59	51	11	121	24.2		11	37	489	28	0	0	0	0	565	70.625
	Trans-sialidase OS=Trypanosoma cruzi PE=1 SV=1	Q26966_TRYCR	71 kDa	0.26		5	5	2	2	14	3.5		1	1	1	1	2	2	8	1.33333		0	0	20	11	5	36	7.2		1	3	0	7	0	0	0	0	11	1.375		69
	Trans-sialidase, putative OS=Trypanosoma cruzi (strain CL Brener) GN=Tc00.1047053509817.50 PE=4 SV=1	Q4CZP0_TRYCC	79 kDa	0.015	Y_Strain low, Y_Strain_VF high, Yuyu_Strain low, Yuyu_Strain_VF low	2	2	1	1	6	1.5		0	0	0	0	1	1	2	0.333333		0	0	4	1	3	8	1.6		0	1	0	0	0	0	0	0	1	0.125		17
	Trans-sialidase, putative (Fragment) OS=Trypanosoma cruzi marinkellei GN=MOQ_007746 PE=4 SV=1	K2MS62_TRYCR	88 kDa	0.47		1	2	1	1	5	1.25		2	1	1	1	2	2	9	1.5		0	0	5	9	0	14	2.8		3	5	0	3	0	0	0	0	11	1.375		39
	Trans-sialidase (Fragment) OS=Trypanosoma cruzi PE=2 SV=1	B3VSM5_TRYCR	71 kDa	0.2		1	2	1	1	5	1.25		1	1	1	1	2	2	8	1.33333		0	0	5	3	3	11	2.2		1	2	0	4	0	0	0	0	7	0.875		31
	Trans-sialidase OS=Trypanosoma cruzi GN=TCTS PE=4 SV=1	Q9BHJ5_TRYCR	71 kDa	0.069		1	1	1	1	4	1		3	3	1	2	5	5	19	3.16667		0	0	6	6	0	12	2.4		1	7	0	11	0	0	0	0	19	2.375		54
	Sialidase OS=Trypanosoma cruzi GN=TCNA PE=2 SV=1	TCNA_TRYCR	120 kDa	0.0095	Y_Strain low, Y_Strain_VF low, Yuyu_Strain low, Yuyu_Strain_VF high	1	1	1	1	4	1		2	2	1	2	5	5	17	2.83333		0	0	8	3	0	11	2.2		1	5	0	0	0	0	0	0	6	0.75		38
	Shed-acute-phase-antigen OS=Trypanosoma cruzi GN=SAPA PE=4 SV=1	Q00773_TRYCR	94 kDa	0.048		1	1	1	1	4	1		1	1	1	1	3	3	10	1.66667		0	0	5	5	0	10	2		1	4	0	1	0	0	0	0	6	0.75		30
	Trans-sialidase (Fragment) OS=Trypanosoma cruzi PE=4 SV=1	Q26887_TRYCR	35 kDa	0.008	Y_Strain low, Y_Strain_VF high, Yuyu_Strain low, Yuyu_Strain_VF high	1	1	0	0	2	0.5		1	0	0	0	1	2	4	0.666667		0	0	0	1	0	1	0.2		0	1	0	0	0	0	0	0	1	0.125		8
	Trans-sialidase, putative OS=Trypanosoma cruzi (strain CL Brener) GN=Tc00.1047053511323.10 PE=4 SV=1	Q4CY76_TRYCC	88 kDa	0.13		1	1	0	0	2	0.5		0	1	0	0	1	1	3	0.5		0	0	2	3	0	5	1		1	2	0	1	0	0	0	0	4	0.5		14
	Trans-sialidase, putative OS=Trypanosoma cruzi (strain CL Brener) GN=Tc00.1047053505931.30 PE=4 SV=1	Q4CWF1_TRYCC	77 kDa	0.04		0	0	0	0	0	0		1	1	1	1	1	1	6	1		0	0	1	3	0	4	0.8		1	2	0	1	0	0	0	0	4	0.5		14
	Trans-sialidase, putative OS=Trypanosoma cruzi (strain CL Brener) GN=Tc00.1047053503993.10 PE=4 SV=1	Q4CQZ7_TRYCC	77 kDa	< 0.00010	Y_Strain low, Y_Strain_VF low, Yuyu_Strain low, Yuyu_Strain_VF high	0	0	0	0	0	0		1	2	1	1	2	2	9	1.5		0	0	1	1	0	2	0.4		1	3	0	0	0	0	0	0	4	0.5		15
	Trans-sialidase, putative OS=Trypanosoma cruzi (strain CL Brener) GN=Tc00.1047053507979.30 PE=4 SV=1	Q4CZE6_TRYCC	89 kDa	0.043		0	0	0	0	0	0		0	0	0	0	0	0	0	0		0	0	1	0	0	1	0.2		0	1	0	0	0	0	0	0	1	0.125		2
	Trans-sialidase OS=Trypanosoma cruzi GN=TCTS-154 PE=1 SV=1	Q26964_TRYCR	110 kDa	0.67		0	0	0	0	0	0		0	0	0	0	0	0	0	0		0	0	0	2	0	2	0.4		0	0	0	0	0	0	0	0	0	0		2
	Chagas disease acute phase antigen (Fragment) OS=Trypanosoma cruzi PE=4 SV=1	Q26897_TRYCR	25 kDa	0.77		0	0	0	0	0	0		0	0	0	0	0	0	0	0		0	0	0	0	0	0	0		0	0	489	0	0	0	0	0	489	61.125		489
Group I	Cluster of Trans-sialidase, putative OS=Trypanosoma cruzi (strain CL Brener) GN=Tc00.1047053508717.60 PE=4 SV=1 (Q4D9H3_TRYCC)	Q4D9H3_TRYCC [5]	86 kDa	0.12		17	16	5	4	42	10.5		3	2	2	2	5	5	19	3.16667		0	0	24	43	15	82	16.4		0	7	0	19	0	0	0	0	26	3.25
	Trans-sialidase, putative OS=Trypanosoma cruzi (strain CL Brener) GN=Tc00.1047053508717.60 PE=4 SV=1	Q4D9H3_TRYCC	86 kDa	0.05		17	16	5	4	42	10.5		1	0	0	0	2	2	5	0.833333		0	0	23	42	15	80	16		0	0	0	8	0	0	0	0	8	1		135
	Trans-sialidase, putative OS=Trypanosoma cruzi (strain CL Brener) GN=Tc00.1047053506841.20 PE=4 SV=1	Q4CTX4_TRYCC	86 kDa	0.65		0	0	0	0	0	0		1	1	1	1	1	1	6	1		0	0	1	1	0	2	0.4		0	0	0	10	0	0	0	0	10	1.25		18
	Putative trans-sialidase OS=Trypanosoma cruzi Dm28c GN=TCDM_02943 PE=4 SV=1	V5B563_TRYCR	22 kDa	0.0058	Y_Strain low, Y_Strain_VF low, Yuyu_Strain low, Yuyu_Strain_VF high	0	0	0	0	0	0		0	0	0	0	2	1	3	0.5		0	0	0	0	0	0	0		0	2	0	0	0	0	0	0	2	0.25		5
	Trans-sialidase OS=Trypanosoma cruzi Dm28c GN=TCDM_02942 PE=4 SV=1	V5BKP3_TRYCR	29 kDa	0.026		0	0	0	0	0	0		1	1	1	1	1	1	6	1		0	0	0	0	0	0	0		0	5	0	0	0	0	0	0	5	0.625		11
	Cluster of Tubulin alpha chain OS=Trypanosoma cruzi (strain CL Brener) GN=Tc00.1047053411235.9 PE=3 SV=1 (Q4CLA1_TRYCC)	Q4CLA1_TRYCC [3]	50 kDa	0.00083	Y_Strain low, Y_Strain_VF high, Yuyu_Strain low, Yuyu_Strain_VF high	14	13	19	20	66	16.5		8	6	9	9	15	14	61	10.1667		0	0	6	1	0	7	1.4		32	37	0	19	0	0	0	0	88	11		222
	Tubulin alpha chain OS=Trypanosoma cruzi (strain CL Brener) GN=Tc00.1047053411235.9 PE=3 SV=1	Q4CLA1_TRYCC	50 kDa	0.001	Y_Strain low, Y_Strain_VF high, Yuyu_Strain low, Yuyu_Strain_VF high	13	12	17	18	60	15		8	6	9	9	13	13	58	9.66667		0	0	6	1	0	7	1.4		31	35	0	18	0	0	0	0	84	10.5		209
	Epsilon tubulin, putative OS=Trypanosoma cruzi marinkellei GN=MOQ_008090 PE=3 SV=1	K2NGT6_TRYCR	28 kDa	< 0.00010	Y_Strain low, Y_Strain_VF high, Yuyu_Strain low, Yuyu_Strain_VF high	1	1	1	1	4	1		0	0	0	0	1	1	2	0.333333		0	0	0	0	0	0	0		1	2	0	0	0	0	0	0	3	0.375		9
	Cluster of Major paraflagellar rod protein OS=Trypanosoma cruzi GN=PAR2 PE=2 SV=1 (Q01530_TRYCR)	Q01530_TRYCR [2]	70 kDa	< 0.00010	Y_Strain low, Y_Strain_VF high, Yuyu_Strain low, Yuyu_Strain_VF high	13	13	4	4	34	8.5		5	6	5	4	7	6	33	5.5		0	0	3	3	2	8	1.6		5	5	0	0	0	0	0	0	10	1.25		85
	Major paraflagellar rod protein OS=Trypanosoma cruzi GN=PAR2 PE=2 SV=1	Q01530_TRYCR	70 kDa	< 0.00010	Y_Strain low, Y_Strain_VF high, Yuyu_Strain low, Yuyu_Strain_VF high	7	7	2	2	18	4.5		2	3	2	2	3	3	15	2.5		0	0	2	2	1	5	1		3	2	0	0	0	0	0	0	5	0.625		43
	69 kDa paraflagellar rod protein, putative OS=Trypanosoma cruzi (strain CL Brener) GN=Tc00.1047053511215.119 PE=4 SV=1	Q4DIF6_TRYCC	70 kDa	< 0.00010	Y_Strain low, Y_Strain_VF high, Yuyu_Strain low, Yuyu_Strain_VF high	6	6	2	2	16	4		3	4	3	2	4	4	20	3.33333		0	0	2	1	1	4	0.8		3	2	0	0	0	0	0	0	5	0.625		45
	Trans-sialidase, putative (Fragment) OS=Trypanosoma cruzi (strain CL Brener) GN=Tc00.1047053455171.9 PE=4 SV=1	Q4CKG0_TRYCC	44 kDa	0.035		13	12	3	3	31	7.75		0	0	0	0	0	0	0	0		0	0	24	28	19	71	14.2		0	0	0	0	0	0	0	0	0	0		102
	Cluster of Mucin-associated surface protein (MASP), putative OS=Trypanosoma cruzi (strain CL Brener) GN=Tc00.1047053507957.200 PE=4 SV=1 (Q4DYV1_TRYCC)	Q4DYV1_TRYCC [11]	52 kDa	0.031		10	11	1	1	23	5.75		1	1	0	0	1	1	4	0.666667		0	0	12	18	15	45	9		0	0	0	0	0	0	0	0	0	0		72
	Mucin-associated surface protein (MASP), putative OS=Trypanosoma cruzi (strain CL Brener) GN=Tc00.1047053507957.200 PE=4 SV=1	Q4DYV1_TRYCC	52 kDa	0.012	Y_Strain low, Y_Strain_VF high, Yuyu_Strain low, Yuyu_Strain_VF low	6	8	1	0	15	3.75		0	0	0	0	0	0	0	0		0	0	6	9	6	21	4.2		0	0	0	0	0	0	0	0	0	0		36
	Mucin-associated surface protein (MASP), putative OS=Trypanosoma cruzi (strain CL Brener) GN=Tc00.1047053506763.260 PE=4 SV=1	Q4DZB7_TRYCC	49 kDa	0.062		4	2	0	1	7	1.75		0	0	0	0	0	0	0	0		0	0	6	6	6	18	3.6		0	0	0	0	0	0	0	0	0	0		25
	Mucin-associated surface protein (MASP), putative OS=Trypanosoma cruzi (strain CL Brener) GN=Tc00.1047053510377.134 PE=4 SV=1	Q4E3V5_TRYCC	45 kDa	0.29		1	1	0	0	2	0.5		0	0	0	0	0	0	0	0		0	0	0	2	2	4	0.8		0	0	0	0	0	0	0	0	0	0		6
	Cluster of Pyruvate, phosphate dikinase OS=Trypanosoma cruzi (strain CL Brener) GN=Tc00.1047053510101.140 PE=3 SV=1 (Q4E3P5_TRYCC)	Q4E3P5_TRYCC [4]	101 kDa	< 0.00010	Y_Strain low, Y_Strain_VF high, Yuyu_Strain low, Yuyu_Strain_VF low	9	11	7	7	34	8.5		4	3	2	2	4	4	19	3.16667		0	0	3	1	0	4	0.8		5	5	0	0	0	0	0	0	10	1.25		67
	Pyruvate, phosphate dikinase OS=Trypanosoma cruzi (strain CL Brener) GN=Tc00.1047053510101.140 PE=3 SV=1	Q4E3P5_TRYCC	101 kDa	< 0.00010	Y_Strain low, Y_Strain_VF high, Yuyu_Strain low, Yuyu_Strain_VF low	6	7	4	4	21	5.25		2	1	1	1	1	1	7	1.16667		0	0	2	1	0	3	0.6		4	1	0	0	0	0	0	0	5	0.625		36
	Pyruvate, phosphate dikinase OS=Trypanosoma cruzi (strain CL Brener) GN=Tc00.1047053506297.190 PE=3 SV=1	Q4E0Q0_TRYCC	101 kDa	< 0.00010	Y_Strain low, Y_Strain_VF high, Yuyu_Strain low, Yuyu_Strain_VF low	2	2	2	2	8	2		1	1	0	1	1	1	5	0.833333		0	0	1	0	0	1	0.2		2	1	0	0	0	0	0	0	3	0.375		17
	Pyruvate, phosphate dikinase OS=Trypanosoma cruzi marinkellei GN=MOQ_000480 PE=3 SV=1	K2MVM1_TRYCR	101 kDa	< 0.00010	Y_Strain low, Y_Strain_VF high, Yuyu_Strain low, Yuyu_Strain_VF high	1	1	1	1	4	1		1	1	1	1	1	1	6	1		0	0	0	0	0	0	0		0	3	0	0	0	0	0	0	3	0.375		13
	Cluster of Surface protein TolT, putative OS=Trypanosoma cruzi (strain CL Brener) GN=Tc00.1047053510433.20 PE=4 SV=1 (Q4CPM8_TRYCC)	Q4CPM8_TRYCC [3]	32 kDa	0.8		12	10	8	8	38	9.5		5	6	5	5	10	10	41	6.83333		0	0	12	15	4	31	6.2		35	21	0	166	0	0	0	0	222	27.75		332
	Surface protein TolT, putative OS=Trypanosoma cruzi (strain CL Brener) GN=Tc00.1047053510433.20 PE=4 SV=1	Q4CPM8_TRYCC	32 kDa	0.74		5	5	4	4	18	4.5		3	4	3	3	7	6	26	4.33333		0	0	6	7	0	13	2.6		23	14	0	114	0	0	0	0	151	18.875		208
	Surface protein TolT, putative OS=Trypanosoma cruzi (strain CL Brener) GN=Tc00.1047053504277.11 PE=4 SV=1	Q4CNL2_TRYCC	22 kDa	0.62		4	4	2	2	12	3		1	1	1	1	2	2	8	1.33333		0	0	4	5	3	12	2.4		5	3	0	23	0	0	0	0	31	3.875		63
	Uncharacterized protein OS=Trypanosoma cruzi (strain CL Brener) GN=Tc00.1047053504277.20 PE=4 SV=1	Q4CNL1_TRYCC	31 kDa	0.85		3	2	2	2	9	2.25		1	1	1	1	2	2	8	1.33333		0	0	2	4	1	7	1.4		7	4	0	28	0	0	0	0	39	4.875		63
	Cluster of CALM protein (Fragment) OS=Trypanosoma cruzi GN=CALM PE=2 SV=1 (A0A0C5AXK2_TRYCR)	A0A0C5AXK2_TRYCR [10]	14 kDa	0.0031	Y_Strain low, Y_Strain_VF high, Yuyu_Strain low, Yuyu_Strain_VF high	11	10	8	7	36	9		10	9	8	9	13	17	66	11		0	0	6	9	6	21	4.2		0	19	0	38	0	0	0	0	57	7.125		180
	CALM protein (Fragment) OS=Trypanosoma cruzi GN=CALM PE=2 SV=1	A0A0C5AXK2_TRYCR	14 kDa	0.41		2	2	2	2	8	2		2	2	2	2	3	4	15	2.5		0	0	1	1	2	4	0.8		0	2	0	24	0	0	0	0	26	3.25		53
	Calmodulin (Fragment) OS=Trypanosoma cruzi GN=CAM PE=2 SV=1	A0A0M4R767_TRYCR	13 kDa	0.021		2	2	1	1	6	1.5		1	1	1	1	2	2	8	1.33333		0	0	3	2	0	5	1		0	4	0	5	0	0	0	0	9	1.125		28
	CALM protein (Fragment) OS=Trypanosoma cruzi GN=CALM PE=2 SV=1	A0A0C5AWZ7_TRYCR	14 kDa	< 0.00010	Y_Strain low, Y_Strain_VF high, Yuyu_Strain low, Yuyu_Strain_VF high	2	2	2	2	8	2		2	2	2	2	3	4	15	2.5		0	0	1	1	2	4	0.8		0	2	0	5	0	0	0	0	7	0.875		34
	Calmodulin (Fragment) OS=Trypanosoma cruzi GN=CAM PE=2 SV=1	A0A0M4RW20_TRYCR	14 kDa	< 0.00010	Y_Strain low, Y_Strain_VF high, Yuyu_Strain low, Yuyu_Strain_VF high	1	1	1	1	4	1		1	1	1	1	2	2	8	1.33333		0	0	0	2	0	2	0.4		0	3	0	0	0	0	0	0	3	0.375		17
	Calmodulin, putative (Fragment) OS=Trypanosoma cruzi (strain CL Brener) GN=Tc00.1047053506389.79 PE=4 SV=1	Q4D2S5_TRYCC	9 kDa	< 0.00010	Y_Strain low, Y_Strain_VF high, Yuyu_Strain low, Yuyu_Strain_VF high	1	1	1	1	4	1		1	1	1	1	1	2	7	1.16667		0	0	0	2	0	2	0.4		0	3	0	0	0	0	0	0	3	0.375		16
	CALM protein (Fragment) OS=Trypanosoma cruzi GN=CALM PE=2 SV=1	A0A0C5AZS5_TRYCR	14 kDa	< 0.00010	Y_Strain low, Y_Strain_VF high, Yuyu_Strain low, Yuyu_Strain_VF high	1	1	1	1	4	1		1	1	1	1	1	2	7	1.16667		0	0	0	1	1	2	0.4		0	1	0	2	0	0	0	0	3	0.375		16
	CALM protein (Fragment) OS=Trypanosoma cruzi GN=CALM PE=2 SV=1	A0A0C5AU17_TRYCR	14 kDa	0.00035	Y_Strain low, Y_Strain_VF high, Yuyu_Strain low, Yuyu_Strain_VF high	1	1	1	1	4	1		1	1	1	1	1	1	6	1		0	0	1	1	1	3	0.6		0	3	0	0	0	0	0	0	3	0.375		16
	Cluster of Mucin-associated surface protein (MASP), putative OS=Trypanosoma cruzi (strain CL Brener) GN=Tc00.1047053510107.30 PE=4 SV=1 (Q4CNY5_TRYCC)	Q4CNY5_TRYCC [14]	38 kDa	0.43		9	10	1	0	20	5		1	1	1	1	2	1	7	1.16667		82	0	16	3	13	114	22.8		0	0	0	0	0	0	0	0	0	0		141
	Mucin-associated surface protein (MASP), putative OS=Trypanosoma cruzi (strain CL Brener) GN=Tc00.1047053510275.370 PE=4 SV=1	Q4E281_TRYCC	38 kDa	0.51		2	3	0	0	5	1.25		0	0	0	0	0	0	0	0		26	0	2	1	2	31	6.2		0	0	0	0	0	0	0	0	0	0		36
	Mucin-associated surface protein (MASP), putative OS=Trypanosoma cruzi (strain CL Brener) GN=Tc00.1047053510107.30 PE=4 SV=1	Q4CNY5_TRYCC	38 kDa	0.17		2	2	0	0	4	1		0	0	0	0	0	0	0	0		0	0	6	1	2	9	1.8		0	0	0	0	0	0	0	0	0	0		13
	Mucin-associated surface protein (MASP), putative OS=Trypanosoma cruzi (strain CL Brener) GN=Tc00.1047053508163.50 PE=4 SV=1	Q4E493_TRYCC	37 kDa	0.53		2	2	0	0	4	1		0	0	0	0	0	0	0	0		26	0	3	0	3	32	6.4		0	0	0	0	0	0	0	0	0	0		36
	Mucin-associated surface protein (MASP), putative OS=Trypanosoma cruzi (strain CL Brener) GN=Tc00.1047053508161.30 PE=4 SV=1	Q4D476_TRYCC	37 kDa	0.56		0	1	0	0	1	0.25		0	0	0	0	0	0	0	0		11	0	1	0	1	13	2.6		0	0	0	0	0	0	0	0	0	0		14
	Mucin-associated surface protein (MASP), putative OS=Trypanosoma cruzi (strain CL Brener) GN=Tc00.1047053508165.300 PE=4 SV=1	Q4E1H7_TRYCC	35 kDa	0.14		2	1	0	0	3	0.75		0	0	0	0	0	0	0	0		0	0	3	0	4	7	1.4		0	0	0	0	0	0	0	0	0	0		10
	Mucin-associated surface protein (MASP), putative OS=Trypanosoma cruzi (strain CL Brener) GN=Tc00.1047053510279.140 PE=4 SV=1	Q4E380_TRYCC	38 kDa	0.69		0	1	0	0	1	0.25		0	0	0	0	0	0	0	0		17	0	0	0	0	17	3.4		0	0	0	0	0	0	0	0	0	0		18
	Mucin-associated surface protein (MASP) OS=Trypanosoma cruzi Dm28c GN=TCDM_12203 PE=4 SV=1	V5CXH4_TRYCR	38 kDa	< 0.00010	Y_Strain low, Y_Strain_VF low, Yuyu_Strain low, Yuyu_Strain_VF high	0	0	0	0	0	0		0	0	0	1	1	1	3	0.5		0	0	0	0	0	0	0		0	0	0	0	0	0	0	0	0	0		3
	Cluster of Surface protease GP63, putative OS=Trypanosoma cruzi marinkellei GN=MOQ_001815 PE=4 SV=1 (K2NFB6_TRYCR)	K2NFB6_TRYCR [14]	64 kDa	0.029		8	9	1	1	19	4.75		9	9	9	10	14	13	64	10.6667		0	0	12	19	13	44	8.8		5	26	0	28	0	0	0	0	59	7.375		186
	Surface protease GP63, putative (Fragment) OS=Trypanosoma cruzi (strain CL Brener) GN=Tc00.1047053511703.19 PE=4 SV=1	Q4CMY9_TRYCC	33 kDa	0.05		2	2	1	1	6	1.5		1	1	1	1	1	1	6	1		0	0	2	1	1	4	0.8		1	3	0	5	0	0	0	0	9	1.125		25
	Surface protease GP63, putative OS=Trypanosoma cruzi (strain CL Brener) GN=Tc00.1047053506779.180 PE=4 SV=1	Q4DMD2_TRYCC	81 kDa	0.4		1	2	0	0	3	0.75		1	1	1	1	2	2	8	1.33333		0	0	3	5	2	10	2		1	4	0	6	0	0	0	0	11	1.375		32
	Surface protease GP63, putative OS=Trypanosoma cruzi (strain CL Brener) GN=Tc00.1047053510303.140 PE=4 SV=1	Q4DZ07_TRYCC	81 kDa	0.0048	Y_Strain low, Y_Strain_VF low, Yuyu_Strain low, Yuyu_Strain_VF high	1	1	0	0	2	0.5		2	2	2	2	3	3	14	2.33333		0	0	3	4	2	9	1.8		1	3	0	5	0	0	0	0	9	1.125		34
	Surface protease GP63, putative OS=Trypanosoma cruzi (strain CL Brener) GN=Tc00.1047053507559.110 PE=4 SV=1	Q4DAG2_TRYCC	71 kDa	0.048		1	1	0	0	2	0.5		1	1	1	1	1	1	6	1		0	0	1	2	1	4	0.8		1	3	0	3	0	0	0	0	7	0.875		19
	Surface protease GP63, putative (Fragment) OS=Trypanosoma cruzi (strain CL Brener) GN=Tc00.1047053509155.39 PE=4 SV=1	Q4CV39_TRYCC	37 kDa	0.17		1	1	0	0	2	0.5		1	1	1	1	1	1	6	1		0	0	1	1	1	3	0.6		1	3	0	4	0	0	0	0	8	1		19
	Surface protease GP63, putative OS=Trypanosoma cruzi marinkellei GN=MOQ_001815 PE=4 SV=1	K2NFB6_TRYCR	64 kDa	0.00038	Y_Strain low, Y_Strain_VF low, Yuyu_Strain low, Yuyu_Strain_VF high	1	1	0	0	2	0.5		2	2	2	3	3	2	14	2.33333		0	0	1	3	3	7	1.4		0	6	0	3	0	0	0	0	9	1.125		32
	Surface protease GP63, putative (Fragment) OS=Trypanosoma cruzi (strain CL Brener) GN=Tc00.1047053507559.10 PE=4 SV=1	Q4DAH2_TRYCC	32 kDa	0.0067	Y_Strain low, Y_Strain_VF high, Yuyu_Strain low, Yuyu_Strain_VF high	0	0	0	0	0	0		0	0	0	0	0	0	0	0		0	0	0	1	0	1	0.2		0	1	0	0	0	0	0	0	1	0.125		2
	Surface protease GP63, putative OS=Trypanosoma cruzi (strain CL Brener) GN=Tc00.1047053509037.20 PE=4 SV=1	Q4CWX0_TRYCC	82 kDa	0.0033	Y_Strain low, Y_Strain_VF low, Yuyu_Strain low, Yuyu_Strain_VF high	0	0	0	0	0	0		0	0	0	0	1	0	1	0.166667		0	0	0	1	0	1	0.2		0	1	0	0	0	0	0	0	1	0.125		3
	Surface protease GP63, putative (Fragment) OS=Trypanosoma cruzi (strain CL Brener) GN=Tc00.1047053511701.10 PE=4 SV=1	Q4CMN9_TRYCC	24 kDa	0.12		0	0	0	0	0	0		0	0	0	0	0	0	0	0		0	0	0	0	2	2	0.4		0	0	0	0	0	0	0	0	0	0		2
	Surface protease GP63, putative OS=Trypanosoma cruzi (strain CL Brener) GN=Tc00.1047053511153.40 PE=4 SV=1	Q4DHC2_TRYCC	82 kDa	0.0027	Y_Strain low, Y_Strain_VF low, Yuyu_Strain low, Yuyu_Strain_VF high	0	0	0	0	0	0		0	0	0	0	0	0	0	0		0	0	0	0	0	0	0		0	1	0	0	0	0	0	0	1	0.125		1
	Surface protease GP63, putative (Fragment) OS=Trypanosoma cruzi marinkellei GN=MOQ_000592 PE=4 SV=1	K2NVZ6_TRYCR	29 kDa	0.71		0	0	0	0	0	0		0	0	0	0	0	0	0	0		0	0	1	0	0	1	0.2		0	0	0	0	0	0	0	0	0	0		1
	Cluster of Mucin-associated surface protein (MASP), putative OS=Trypanosoma cruzi (strain CL Brener) GN=Tc00.1047053506763.130 PE=4 SV=1 (Q4DZC3_TRYCC)	Q4DZC3_TRYCC [9]	55 kDa	0.001	Y_Strain low, Y_Strain_VF high, Yuyu_Strain low, Yuyu_Strain_VF low	9	8	0	0	17	4.25		0	0	0	0	1	1	2	0.333333		0	0	0	3	4	7	1.4		0	0	0	0	0	0	0	0	0	0		26
	Mucin-associated surface protein (MASP), putative OS=Trypanosoma cruzi (strain CL Brener) GN=Tc00.1047053506763.130 PE=4 SV=1	Q4DZC3_TRYCC	55 kDa	0.0035	Y_Strain low, Y_Strain_VF high, Yuyu_Strain low, Yuyu_Strain_VF low	3	3	0	0	6	1.5		0	0	0	0	0	0	0	0		0	0	0	1	2	3	0.6		0	0	0	0	0	0	0	0	0	0		9
	Mucin-associated surface protein (MASP), putative OS=Trypanosoma cruzi (strain CL Brener) GN=Tc00.1047053503783.80 PE=4 SV=1	Q4CX27_TRYCC	55 kDa	0.002	Y_Strain low, Y_Strain_VF high, Yuyu_Strain low, Yuyu_Strain_VF low	3	2	0	0	5	1.25		0	0	0	0	0	0	0	0		0	0	0	1	0	1	0.2		0	0	0	0	0	0	0	0	0	0		6
	Mucin-associated surface protein (MASP), putative OS=Trypanosoma cruzi (strain CL Brener) GN=Tc00.1047053510015.30 PE=4 SV=1	Q4CVN8_TRYCC	67 kDa	0.0017	Y_Strain low, Y_Strain_VF high, Yuyu_Strain low, Yuyu_Strain_VF low	1	2	0	0	3	0.75		0	0	0	0	0	0	0	0		0	0	0	0	2	2	0.4		0	0	0	0	0	0	0	0	0	0		5
	Mucin-associated surface protein (MASP), putative (Fragment) OS=Trypanosoma cruzi (strain CL Brener) GN=Tc00.1047053510017.59 PE=4 SV=1	Q4CYQ5_TRYCC	50 kDa	0.00019	Y_Strain low, Y_Strain_VF high, Yuyu_Strain low, Yuyu_Strain_VF low	1	1	0	0	2	0.5		0	0	0	0	0	0	0	0		0	0	0	0	0	0	0		0	0	0	0	0	0	0	0	0	0		2
	Mucin-associated surface protein (MASP) OS=Trypanosoma cruzi Dm28c GN=TCDM_11029 PE=4 SV=1	V5BAG6_TRYCR	56 kDa	0.024		0	0	0	0	0	0		0	0	0	0	0	1	1	0.166667		0	0	0	0	0	0	0		0	0	0	0	0	0	0	0	0	0		1
	Cluster of Heat shock protein, putative OS=Trypanosoma cruzi (strain CL Brener) GN=Tc00.1047053507831.60 PE=3 SV=1 (Q4DI67_TRYCC)	Q4DI67_TRYCC [4]	94 kDa	< 0.00010	Y_Strain low, Y_Strain_VF high, Yuyu_Strain low, Yuyu_Strain_VF low	8	8	12	13	41	10.25		3	4	3	1	3	4	18	3		0	0	0	0	0	0	0		0	0	0	0	0	0	0	0	0	0		59
	Heat shock protein, putative OS=Trypanosoma cruzi (strain CL Brener) GN=Tc00.1047053507831.60 PE=3 SV=1	Q4DI67_TRYCC	94 kDa	< 0.00010	Y_Strain low, Y_Strain_VF high, Yuyu_Strain low, Yuyu_Strain_VF low	6	6	9	9	30	7.5		2	2	1	1	2	2	10	1.66667		0	0	0	0	0	0	0		0	0	0	0	0	0	0	0	0	0		40
	Heat shock protein OS=Trypanosoma cruzi Dm28c GN=TCDM_05266 PE=3 SV=1	V5DFF3_TRYCR	93 kDa	< 0.00010	Y_Strain low, Y_Strain_VF high, Yuyu_Strain low, Yuyu_Strain_VF low	2	2	3	3	10	2.5		1	1	1	1	1	2	7	1.16667		0	0	0	0	0	0	0		0	0	0	0	0	0	0	0	0	0		17
	Cluster of Paraflagellar rod protein 3 OS=Trypanosoma cruzi Dm28c GN=TCDM_07792 PE=4 SV=1 (V5BDW8_TRYCR)	V5BDW8_TRYCR [2]	69 kDa	< 0.00010	Y_Strain low, Y_Strain_VF high, Yuyu_Strain low, Yuyu_Strain_VF high	8	8	3	3	22	5.5		5	4	4	5	7	6	31	5.16667		0	0	3	1	0	4	0.8		5	7	0	9	0	0	0	0	21	2.625		78
	Paraflagellar rod protein 3, putative OS=Trypanosoma cruzi (strain CL Brener) GN=Tc00.1047053509617.20 PE=4 SV=1	Q4D634_TRYCC	69 kDa	< 0.00010	Y_Strain low, Y_Strain_VF high, Yuyu_Strain low, Yuyu_Strain_VF high	4	5	2	1	12	3		3	2	2	3	4	4	18	3		0	0	2	1	0	3	0.6		3	4	0	5	0	0	0	0	12	1.5		45
	Paraflagellar rod protein 3 OS=Trypanosoma cruzi Dm28c GN=TCDM_07792 PE=4 SV=1	V5BDW8_TRYCR	69 kDa	< 0.00010	Y_Strain low, Y_Strain_VF high, Yuyu_Strain low, Yuyu_Strain_VF high	3	3	1	1	8	2		2	2	2	2	3	3	14	2.33333		0	0	1	1	0	2	0.4		2	3	0	4	0	0	0	0	9	1.125		33
	Tubulin beta chain OS=Trypanosoma cruzi PE=2 SV=1	Q8STF3_TRYCR	50 kDa	0.11		8	8	20	20	56	14		8	7	7	6	10	11	49	8.16667		0	0	12	7	0	19	3.8		68	26	0	19	0	0	0	0	113	14.125		237
	Cluster of Cytoskeleton-associated protein CAP5.5 OS=Trypanosoma cruzi Dm28c GN=TCDM_05540 PE=3 SV=1 (V5DES7_TRYCR)	V5DES7_TRYCR [5]	88 kDa	0.0041	Y_Strain low, Y_Strain_VF high, Yuyu_Strain low, Yuyu_Strain_VF low	7	8	7	8	30	7.5		3	3	3	3	4	4	20	3.33333		0	0	6	3	2	11	2.2		11	21	0	0	0	0	0	0	32	4		93
	Cytoskeleton-associated protein CAP5.5, putative (Fragment) OS=Trypanosoma cruzi (strain CL Brener) GN=Tc00.1047053511333.4 PE=3 SV=1	Q4CP00_TRYCC	81 kDa	< 0.00010	Y_Strain low, Y_Strain_VF high, Yuyu_Strain low, Yuyu_Strain_VF low	3	3	2	3	11	2.75		0	0	0	0	1	1	2	0.333333		0	0	3	1	0	4	0.8		1	3	0	0	0	0	0	0	4	0.5		21
	Cytoskeleton-associated protein CAP5.5 OS=Trypanosoma cruzi Dm28c GN=TCDM_05540 PE=3 SV=1	V5DES7_TRYCR	88 kDa	0.055		3	3	3	4	13	3.25		3	2	2	3	3	4	17	2.83333		0	0	2	2	1	5	1		9	15	0	0	0	0	0	0	24	3		59
	Cytoskeleton-associated protein CAP5.5, putative OS=Trypanosoma cruzi (strain CL Brener) GN=Tc00.1047053508555.60 PE=3 SV=1	Q4D609_TRYCC	90 kDa	< 0.00010	Y_Strain low, Y_Strain_VF high, Yuyu_Strain low, Yuyu_Strain_VF low	1	1	1	1	4	1		0	0	0	0	0	0	0	0		0	0	1	0	0	1	0.2		0	1	0	0	0	0	0	0	1	0.125		6
	Cytoskeleton-associated protein CAP5.5, putative OS=Trypanosoma cruzi (strain CL Brener) GN=Tc00.1047053509237.130 PE=3 SV=1	Q4DJS7_TRYCC	89 kDa	0.0076	Y_Strain low, Y_Strain_VF high, Yuyu_Strain low, Yuyu_Strain_VF low	0	0	0	0	0	0		0	0	0	0	0	0	0	0		0	0	0	0	0	0	0		0	1	0	0	0	0	0	0	1	0.125		1
	Cytoskeleton-associated protein CAP5.5 OS=Trypanosoma cruzi marinkellei GN=MOQ_001729 PE=3 SV=1	K2NFL2_TRYCR	89 kDa	0.019	Y_Strain low, Y_Strain_VF high, Yuyu_Strain low, Yuyu_Strain_VF low	0	0	0	0	0	0		0	0	0	0	0	0	0	0		0	0	0	0	0	0	0		0	1	0	0	0	0	0	0	1	0.125		1
	Trans-sialidase, putative (Fragment) OS=Trypanosoma cruzi (strain CL Brener) GN=Tc00.1047053426675.9 PE=4 SV=1	Q4CKC3_TRYCC	30 kDa	0.42		7	8	1	2	18	4.5		0	0	0	0	0	0	0	0		0	0	9	11	69	89	17.8		0	0	0	0	0	0	0	0	0	0		107
	Cluster of Heat shock protein (HSP70) OS=Trypanosoma cruzi PE=3 SV=1 (Q26936_TRYCR)	Q26936_TRYCR [4]	71 kDa	0.23		6	7	17	17	47	11.75		6	6	5	4	6	8	35	5.83333		0	0	4	4	2	10	2		59	57	0	17	0	0	0	0	133	16.625		225
	Glucose-regulated protein 78, putative OS=Trypanosoma cruzi marinkellei GN=MOQ_001461 PE=3 SV=1	K2PB50_TRYCR	72 kDa	0.15		3	4	7	8	22	5.5		3	3	3	2	3	4	18	3		0	0	2	1	1	4	0.8		23	24	0	8	0	0	0	0	55	6.875		99
	Heat shock protein (HSP70) OS=Trypanosoma cruzi PE=3 SV=1	Q26936_TRYCR	71 kDa	0.32		3	4	8	8	23	5.75		3	3	2	2	3	4	17	2.83333		0	0	2	3	1	6	1.2		35	32	0	9	0	0	0	0	76	9.5		122
	RecName: Full=Heat shock 70 kDa protein.	sp|P05456|HSP70_TRYCRHeat shock 70 kDa protein OS=Trypanosoma cruzi GN=HSP70 PE=3 SV=1	74 kDa	0.16		0	0	0	1	1	0.25		0	0	0	0	0	0	0	0		0	0	0	0	0	0	0		1	2	0	0	0	0	0	0	3	0.375		4
	Heat-shock protein 70 (Fragment) OS=Trypanosoma cruzi GN=hsp70 PE=3 SV=1	V5JFT8_TRYCR	50 kDa	0.00079	Y_Strain low, Y_Strain_VF high, Yuyu_Strain low, Yuyu_Strain_VF low	0	0	1	1	2	0.5		0	0	0	0	0	0	0	0		0	0	0	0	0	0	0		0	0	0	0	0	0	0	0	0	0		2
	Cluster of Elongation factor 2 (Fragment) OS=Trypanosoma cruzi GN=EF2 PE=4 SV=1 (B5U6T2_TRYCR)	B5U6T2_TRYCR [4]	86 kDa	0.094		7	7	13	11	38	9.5		3	3	1	1	3	2	13	2.16667		0	0	0	0	0	0	0		21	47	0	0	0	0	0	0	68	8.5		119
	Elongation factor 2 (Fragment) OS=Trypanosoma cruzi GN=EF2 PE=4 SV=1	B5U6T2_TRYCR	86 kDa	0.094		6	7	10	9	32	8		2	3	1	1	3	2	12	2		0	0	0	0	0	0	0		16	39	0	0	0	0	0	0	55	6.875		99
	Elongation factor 2, putative OS=Trypanosoma cruzi marinkellei GN=MOQ_008463 PE=4 SV=1	K2MZJ2_TRYCR	21 kDa	0.23		1	0	1	1	3	0.75		0	0	0	0	0	0	0	0		0	0	0	0	0	0	0		4	6	0	0	0	0	0	0	10	1.25		13
	Elongation factor 2, putative OS=Trypanosoma cruzi (strain CL Brener) GN=Tc00.1047053510963.90 PE=4 SV=1	Q4D3T1_TRYCC (+1)	94 kDa	0.011	Y_Strain low, Y_Strain_VF high, Yuyu_Strain low, Yuyu_Strain_VF low	0	0	1	1	2	0.5		0	0	0	0	0	0	0	0		0	0	0	0	0	0	0		1	1	0	0	0	0	0	0	2	0.25		4
	Cluster of Protein disulfide isomerase, putative OS=Trypanosoma cruzi (strain CL Brener) GN=Tc00.1047053508209.140 PE=3 SV=1 (Q4DFA6_TRYCC)	Q4DFA6_TRYCC [4]	42 kDa	< 0.00010	Y_Strain low, Y_Strain_VF high, Yuyu_Strain low, Yuyu_Strain_VF low	7	7	10	10	34	8.5		2	3	2	3	3	4	17	2.83333		0	0	6	1	2	9	1.8		5	12	0	0	0	0	0	0	17	2.125		77
	Protein disulfide isomerase, putative OS=Trypanosoma cruzi (strain CL Brener) GN=Tc00.1047053508209.140 PE=3 SV=1	Q4DFA6_TRYCC	42 kDa	< 0.00010	Y_Strain low, Y_Strain_VF high, Yuyu_Strain low, Yuyu_Strain_VF low	6	6	9	9	30	7.5		1	1	1	1	1	2	7	1.16667		0	0	6	1	2	9	1.8		0	6	0	0	0	0	0	0	6	0.75		52
	Protein disulfide isomerase OS=Trypanosoma cruzi Dm28c GN=TCDM_14523 PE=3 SV=1	V5DR98_TRYCR	42 kDa	0.029		1	1	1	1	4	1		1	2	1	2	2	2	10	1.66667		0	0	0	0	0	0	0		5	6	0	0	0	0	0	0	11	1.375		25
	Cluster of TolT3 OS=Trypanosoma cruzi GN=tolT3 PE=4 SV=1 (O96649_TRYCR)	O96649_TRYCR [4]	33 kDa	0.45		8	7	5	5	25	6.25		2	2	2	2	3	3	14	2.33333		0	0	38	27	66	131	26.2		13	7	0	23	0	0	0	0	43	5.375		213
	TolT3 OS=Trypanosoma cruzi GN=tolT3 PE=4 SV=1	O96649_TRYCR	33 kDa	0.4		4	4	3	3	14	3.5		1	1	1	1	1	1	6	1		0	0	24	17	43	84	16.8		6	3	0	10	0	0	0	0	19	2.375		123
	Surface protein TolT OS=Trypanosoma cruzi (strain CL Brener) GN=Tc00.1047053508767.20 PE=4 SV=1	Q4CM38_TRYCC	33 kDa	0.41		3	3	2	2	10	2.5		1	1	1	1	1	1	6	1		0	0	13	9	22	44	8.8		4	2	0	7	0	0	0	0	13	1.625		73
	Surface protein TolT OS=Trypanosoma cruzi (strain CL Brener) GN=Tc00.1047053506617.20 PE=4 SV=1	Q4D0C6_TRYCC (+1)	33 kDa	0.67		1	1	0	0	2	0.5		0	1	0	0	1	0	2	0.333333		0	0	1	1	1	3	0.6		3	3	0	6	0	0	0	0	12	1.5		19
	Cluster of Heat shock protein 70 OS=Trypanosoma cruzi PE=2 SV=1 (Q56UI2_TRYCR)	Q56UI2_TRYCR [3]	71 kDa	< 0.00010	Y_Strain low, Y_Strain_VF high, Yuyu_Strain low, Yuyu_Strain_VF high	8	6	10	9	33	8.25		3	4	2	1	10	8	28	4.66667		0	0	6	4	0	10	2		5	5	0	0	0	0	0	0	10	1.25		81
	Heat shock protein 70 OS=Trypanosoma cruzi PE=2 SV=1	Q56UI2_TRYCR	71 kDa	< 0.00010	Y_Strain low, Y_Strain_VF high, Yuyu_Strain low, Yuyu_Strain_VF high	7	6	9	9	31	7.75		3	4	2	1	9	8	27	4.5		0	0	6	4	0	10	2		5	5	0	0	0	0	0	0	10	1.25		78
	Cluster of Aconitate hydratase OS=Trypanosoma cruzi (strain CL Brener) GN=Tc00.1047053511277.290 PE=3 SV=1 (Q4E5G5_TRYCC)	Q4E5G5_TRYCC [2]	99 kDa	< 0.00010	Y_Strain low, Y_Strain_VF high, Yuyu_Strain low, Yuyu_Strain_VF low	6	6	12	10	34	8.5		2	2	2	1	3	3	13	2.16667		0	0	0	1	2	3	0.6		0	5	0	0	0	0	0	0	5	0.625		55
	Aconitate hydratase OS=Trypanosoma cruzi (strain CL Brener) GN=Tc00.1047053511277.290 PE=3 SV=1	Q4E5G5_TRYCC	99 kDa	< 0.00010	Y_Strain low, Y_Strain_VF high, Yuyu_Strain low, Yuyu_Strain_VF low	4	5	9	8	26	6.5		1	1	2	1	3	2	10	1.66667		0	0	0	1	2	3	0.6		0	2	0	0	0	0	0	0	2	0.25		41
	Aconitate hydratase OS=Trypanosoma cruzi Dm28c GN=TCDM_02343 PE=3 SV=1	V5B6G9_TRYCR	106 kDa	< 0.00010	Y_Strain low, Y_Strain_VF high, Yuyu_Strain low, Yuyu_Strain_VF low	2	2	3	3	10	2.5		0	0	1	0	1	1	3	0.5		0	0	0	0	1	1	0.2		0	3	0	0	0	0	0	0	3	0.375		17
	Enolase, putative OS=Trypanosoma cruzi (strain CL Brener) GN=Tc00.1047053504105.140 PE=1 SV=1	Q4DZ98_TRYCC	46 kDa	0.00023	Y_Strain low, Y_Strain_VF high, Yuyu_Strain low, Yuyu_Strain_VF high	5	6	10	9	30	7.5		8	8	10	9	11	11	57	9.5		0	0	9	1	0	10	2		26	14	0	0	0	0	0	0	40	5		137
	Cluster of Tryparedoxin peroxidase OS=Trypanosoma cruzi GN=Tryp PE=1 SV=1 (O96763_TRYCR)	O96763_TRYCR [2]	22 kDa	0.014	Y_Strain low, Y_Strain_VF high, Yuyu_Strain low, Yuyu_Strain_VF high	6	6	8	7	27	6.75		4	5	4	4	5	4	26	4.33333		0	0	9	6	6	21	4.2		5	14	0	19	0	0	0	0	38	4.75		112
	Tryparedoxin peroxidase OS=Trypanosoma cruzi GN=Tryp PE=1 SV=1	O96763_TRYCR	22 kDa	0.018	Y_Strain low, Y_Strain_VF high, Yuyu_Strain low, Yuyu_Strain_VF high	5	5	6	6	22	5.5		3	3	3	3	4	3	19	3.16667		0	0	8	5	5	18	3.6		4	12	0	16	0	0	0	0	32	4		91
	Tryparedoxin peroxidase OS=Trypanosoma cruzi PE=4 SV=1	Q8WSH1_TRYCR	22 kDa	0.0032	Y_Strain low, Y_Strain_VF high, Yuyu_Strain low, Yuyu_Strain_VF high	1	1	1	1	4	1		1	1	1	1	1	1	6	1		0	0	1	1	1	3	0.6		1	2	0	3	0	0	0	0	6	0.75		19
	Cluster of I/6 autoantigen, putative OS=Trypanosoma cruzi (strain CL Brener) GN=Tc00.1047053508323.100 PE=4 SV=1 (Q4DFL2_TRYCC)	Q4DFL2_TRYCC [4]	23 kDa	0.0048	Y_Strain low, Y_Strain_VF high, Yuyu_Strain low, Yuyu_Strain_VF high	6	6	4	4	20	5		2	2	1	3	5	4	17	2.83333		0	0	12	9	2	23	4.6		5	7	0	0	0	0	0	0	12	1.5		72
	I/6 autoantigen, putative OS=Trypanosoma cruzi (strain CL Brener) GN=Tc00.1047053508323.100 PE=4 SV=1	Q4DFL2_TRYCC	23 kDa	0.0029	Y_Strain low, Y_Strain_VF high, Yuyu_Strain low, Yuyu_Strain_VF low	5	4	3	3	15	3.75		2	2	1	2	3	3	13	2.16667		0	0	9	7	2	18	3.6		4	5	0	0	0	0	0	0	9	1.125		55
	I/6 autoantigen, putative OS=Trypanosoma cruzi (strain CL Brener) GN=Tc00.1047053511825.80 PE=4 SV=1	Q4DQ44_TRYCC	23 kDa	0.02		1	1	1	1	4	1		1	1	0	1	1	1	5	0.833333		0	0	3	2	1	6	1.2		1	2	0	0	0	0	0	0	3	0.375		18
	Cluster of Malic enzyme OS=Trypanosoma cruzi Dm28c GN=TCDM_00813 PE=3 SV=1 (V5DSI1_TRYCR)	V5DSI1_TRYCR [3]	63 kDa	0.019	Y_Strain low, Y_Strain_VF high, Yuyu_Strain low, Yuyu_Strain_VF high	7	5	6	6	24	6		5	6	6	8	5	4	34	5.66667		0	0	16	7	4	27	5.4		0	21	0	9	0	0	0	0	30	3.75		115
	Malic enzyme OS=Trypanosoma cruzi Dm28c GN=TCDM_00813 PE=3 SV=1	V5DSI1_TRYCR	63 kDa	0.022		3	2	3	3	11	2.75		3	3	3	4	3	3	19	3.16667		0	0	9	3	2	14	2.8		0	12	0	5	0	0	0	0	17	2.125		61
	Malic enzyme OS=Trypanosoma cruzi (strain CL Brener) GN=Tc00.1047053508647.280 PE=3 SV=1	Q4DV36_TRYCC	63 kDa	0.0082	Y_Strain low, Y_Strain_VF high, Yuyu_Strain low, Yuyu_Strain_VF high	2	2	2	2	8	2		2	1	2	2	1	1	9	1.5		0	0	4	3	1	8	1.6		0	6	0	2	0	0	0	0	8	1		33
	Malic enzyme OS=Trypanosoma cruzi marinkellei GN=MOQ_000340 PE=3 SV=1	K2PEP1_TRYCR	63 kDa	0.033		1	1	1	1	4	1		1	1	1	1	1	1	6	1		0	0	2	1	1	4	0.8		0	3	0	2	0	0	0	0	5	0.625		19
	Cluster of 2,3-bisphosphoglycerate-independent phosphoglycerate mutase OS=Trypanosoma cruzi Dm28c GN=TCDM_05955 PE=4 SV=1 (V5BM55_TRYCR)	V5BM55_TRYCR [3]	60 kDa	0.024		5	5	6	5	21	5.25		5	3	4	3	6	6	27	4.5		0	0	3	0	0	3	0.6		5	26	0	9	0	0	0	0	40	5		91
	2,3-bisphosphoglycerate-independent phosphoglycerate mutase, putative OS=Trypanosoma cruzi (strain CL Brener) GN=Tc00.1047053506247.330 PE=4 SV=1	Q4E122_TRYCC	60 kDa	0.002	Y_Strain low, Y_Strain_VF high, Yuyu_Strain low, Yuyu_Strain_VF low	2	3	3	2	10	2.5		2	1	1	1	2	1	8	1.33333		0	0	1	0	0	1	0.2		2	8	0	0	0	0	0	0	10	1.25		29
	2,3-bisphosphoglycerate-independent phosphoglycerate mutase OS=Trypanosoma cruzi Dm28c GN=TCDM_05955 PE=4 SV=1	V5BM55_TRYCR	60 kDa	0.057		2	2	3	2	9	2.25		4	2	2	2	5	4	19	3.16667		0	0	2	0	0	2	0.4		3	17	0	9	0	0	0	0	29	3.625		59
	2,3-bisphosphoglycerate-independent phosphoglycerate mutase, putative OS=Trypanosoma cruzi marinkellei GN=MOQ_006132 PE=4 SV=1	K2N640_TRYCR	60 kDa	0.011	Y_Strain low, Y_Strain_VF high, Yuyu_Strain low, Yuyu_Strain_VF high	0	0	0	0	0	0		0	0	0	0	0	0	0	0		0	0	0	0	0	0	0		0	1	0	0	0	0	0	0	1	0.125		1
	Cluster of Glutamate dehydrogenase OS=Trypanosoma cruzi PE=2 SV=1 (O61083_TRYCR)	O61083_TRYCR [3]	49 kDa	0.26		4	5	8	8	25	6.25		4	3	4	5	5	8	29	4.83333		0	0	0	0	2	2	0.4		16	49	0	0	0	0	0	0	65	8.125		121
	Glutamate dehydrogenase OS=Trypanosoma cruzi (strain CL Brener) GN=Tc00.1047053507875.20 PE=3 SV=1	Q4DWV8_TRYCC	45 kDa	0.034		2	2	4	4	12	3		1	1	1	1	1	1	6	1		0	0	0	0	1	1	0.2		6	10	0	0	0	0	0	0	16	2		35
	Glutamate dehydrogenase OS=Trypanosoma cruzi PE=2 SV=1	O61083_TRYCR	49 kDa	0.38		2	2	4	4	12	3		3	2	2	3	4	6	20	3.33333		0	0	0	0	1	1	0.2		8	34	0	0	0	0	0	0	42	5.25		75
	Glutamate dehydrogenase OS=Trypanosoma cruzi marinkellei GN=MOQ_002429 PE=3 SV=1	K2N6Z1_TRYCR	49 kDa	0.12		0	1	1	1	3	0.75		0	0	0	1	1	1	3	0.5		0	0	0	0	0	0	0		2	5	0	0	0	0	0	0	7	0.875		13
	Cluster of Calreticulin, putative OS=Trypanosoma cruzi (strain CL Brener) GN=Tc00.1047053509011.40 PE=3 SV=1 (Q4DDX3_TRYCC)	Q4DDX3_TRYCC [6]	46 kDa	0.016	Y_Strain low, Y_Strain_VF high, Yuyu_Strain low, Yuyu_Strain_VF high	3	5	5	6	19	4.75		3	3	5	6	5	6	28	4.66667		0	0	0	3	2	5	1		5	16	0	19	0	0	0	0	40	5		92
	Calreticulin, putative OS=Trypanosoma cruzi (strain CL Brener) GN=Tc00.1047053509011.40 PE=3 SV=1	Q4DDX3_TRYCC	46 kDa	0.00079	Y_Strain low, Y_Strain_VF high, Yuyu_Strain low, Yuyu_Strain_VF low	2	3	4	4	13	3.25		1	1	1	2	1	1	7	1.16667		0	0	0	2	1	3	0.6		3	6	0	5	0	0	0	0	14	1.75		37
	Calreticulin OS=Trypanosoma cruzi Dm28c GN=TCDM_10422 PE=3 SV=1	V5AMP1_TRYCR	47 kDa	0.017	Y_Strain low, Y_Strain_VF low, Yuyu_Strain low, Yuyu_Strain_VF high	1	1	1	2	5	1.25		2	2	3	4	4	4	19	3.16667		0	0	0	1	1	2	0.4		2	9	0	12	0	0	0	0	23	2.875		49
	Calreticulin OS=Trypanosoma cruzi GN=clr PE=3 SV=1	Q9XYF8_TRYCR	47 kDa	0.086		0	0	0	0	0	0		0	0	0	0	0	0	0	0		0	0	0	0	0	0	0		0	1	0	2	0	0	0	0	3	0.375		3
	Cluster of Calpain-like cysteine peptidase, putative OS=Trypanosoma cruzi (strain CL Brener) GN=Tc00.1047053508675.29 PE=4 SV=1 (Q4D066_TRYCC)	Q4D066_TRYCC [2]	13 kDa	0.27		4	5	8	7	24	6		5	3	4	3	3	4	22	3.66667		0	0	6	6	4	16	3.2		26	16	0	28	0	0	0	0	70	8.75		132
	Calpain-like cysteine peptidase, putative OS=Trypanosoma cruzi (strain CL Brener) GN=Tc00.1047053508675.29 PE=4 SV=1	Q4D066_TRYCC	13 kDa	0.23		3	4	7	6	20	5		4	3	3	3	3	4	20	3.33333		0	0	5	5	3	13	2.6		21	13	0	22	0	0	0	0	56	7		109
	Calpain-like cysteine peptidase, putative OS=Trypanosoma cruzi (strain CL Brener) GN=Tc00.1047053506983.39 PE=4 SV=1	Q4CYU3_TRYCC	13 kDa	0.43		1	1	1	1	4	1		1	1	1	1	1	1	6	1		0	0	1	1	1	3	0.6		5	3	0	6	0	0	0	0	14	1.75		27
	Cluster of Uncharacterized protein OS=Trypanosoma cruzi (strain CL Brener) GN=Tc00.1047053504423.30 PE=4 SV=1 (Q4CYL3_TRYCC)	Q4CYL3_TRYCC [4]	94 kDa	< 0.00010	Y_Strain low, Y_Strain_VF high, Yuyu_Strain low, Yuyu_Strain_VF low	5	5	8	8	26	6.5		2	2	1	0	2	2	9	1.5		0	0	3	1	0	4	0.8		0	12	0	0	0	0	0	0	12	1.5		51
	Uncharacterized protein OS=Trypanosoma cruzi (strain CL Brener) GN=Tc00.1047053504423.30 PE=4 SV=1	Q4CYL3_TRYCC	94 kDa	< 0.00010	Y_Strain low, Y_Strain_VF high, Yuyu_Strain low, Yuyu_Strain_VF low	4	3	6	6	19	4.75		2	1	1	0	2	2	8	1.33333		0	0	2	1	0	3	0.6		0	5	0	0	0	0	0	0	5	0.625		35
	Uncharacterized protein OS=Trypanosoma cruzi (strain CL Brener) GN=Tc00.1047053507569.10 PE=4 SV=1	Q4CTC8_TRYCC	93 kDa	0.053		1	1	2	2	6	1.5		0	0	0	0	0	0	0	0		0	0	1	0	0	1	0.2		0	6	0	0	0	0	0	0	6	0.75		13
	Cluster of Putative uncharacterized protein OS=Trypanosoma cruzi PE=4 SV=1 (Q6WAZ2_TRYCR)	Q6WAZ2_TRYCR [10]	54 kDa	0.02		3	5	1	1	10	2.5		1	1	1	0	2	2	7	1.16667		0	0	7	6	5	18	3.6		0	0	0	0	0	0	0	0	0	0		35
	Putative uncharacterized protein OS=Trypanosoma cruzi PE=4 SV=1	Q6WAZ2_TRYCR	54 kDa	0.00058	Y_Strain low, Y_Strain_VF high, Yuyu_Strain low, Yuyu_Strain_VF high	1	2	0	0	3	0.75		0	0	0	0	1	2	3	0.5		0	0	1	1	1	3	0.6		0	0	0	0	0	0	0	0	0	0		9
	Mucin-associated surface protein (MASP), putative OS=Trypanosoma cruzi (strain CL Brener) GN=Tc00.1047053508165.350 PE=4 SV=1	Q4E1H5_TRYCC	36 kDa	< 0.00010	Y_Strain low, Y_Strain_VF high, Yuyu_Strain low, Yuyu_Strain_VF low	1	1	0	0	2	0.5		0	0	0	0	0	0	0	0		0	0	1	0	0	1	0.2		0	0	0	0	0	0	0	0	0	0		3
	Mucin-associated surface protein (MASP), putative OS=Trypanosoma cruzi (strain CL Brener) GN=Tc00.1047053508165.410 PE=4 SV=1	Q4E1H4_TRYCC	36 kDa	0.67		0	1	0	0	1	0.25		0	0	0	0	0	0	0	0		0	0	3	0	0	3	0.6		0	0	0	0	0	0	0	0	0	0		4
	Mucin-associated surface protein (MASP), putative OS=Trypanosoma cruzi (strain CL Brener) GN=Tc00.1047053510279.60 PE=4 SV=1	Q4E386_TRYCC	35 kDa	0.16		1	1	0	0	2	0.5		0	0	0	0	0	0	0	0		0	0	1	4	3	8	1.6		0	0	0	0	0	0	0	0	0	0		10
	Mucin-associated surface protein (MASP), putative OS=Trypanosoma cruzi (strain CL Brener) GN=Tc00.1047053511099.190 PE=4 SV=1	Q4DNG3_TRYCC	54 kDa	0.0038	Y_Strain low, Y_Strain_VF low, Yuyu_Strain low, Yuyu_Strain_VF high	0	0	0	0	0	0		0	0	0	0	1	0	1	0.166667		0	0	0	1	0	1	0.2		0	0	0	0	0	0	0	0	0	0		2
Undefined	Cluster of Trans-sialidase OS=Trypanosoma cruzi Dm28c GN=TCDM_12585 PE=4 SV=1 (V5AUW2_TRYCR)	V5AUW2_TRYCR [27]	96 kDa	0.0008	Y_Strain low, Y_Strain_VF high, Yuyu_Strain low, Yuyu_Strain_VF high	8	5	2	1	16	4		7	6	6	5	1	1	26	4.33333		0	0	6	9	11	26	5.2		0	0	0	0	0	0	0	0	0	0
	Trans-sialidase, putative OS=Trypanosoma cruzi (strain CL Brener) GN=Tc00.1047053506129.50 PE=4 SV=1	Q4DFT5_TRYCC	159 kDa	0.066		2	2	0	0	4	1		0	0	0	0	0	0	0	0		0	0	2	2	6	10	2		0	0	0	0	0	0	0	0	0	0		14
	Trans-sialidase, putative OS=Trypanosoma cruzi (strain CL Brener) GN=Tc00.1047053509265.120 PE=4 SV=1	Q4DGT1_TRYCC	81 kDa	0.19		1	1	0	0	2	0.5		0	0	0	0	0	0	0	0		0	0	3	2	0	5	1		0	0	0	0	0	0	0	0	0	0		7
	Trans-sialidase, putative OS=Trypanosoma cruzi (strain CL Brener) GN=Tc00.1047053508325.230 PE=4 SV=1	Q4E0H9_TRYCC	161 kDa	0.18		2	1	0	0	3	0.75		0	0	0	0	0	0	0	0		0	0	1	2	5	8	1.6		0	0	0	0	0	0	0	0	0	0		11
	Tcc1j12.4 OS=Trypanosoma cruzi GN=Tcc1j12.4 PE=4 SV=1	Q8T301_TRYCR	110 kDa	0.0034	Y_Strain low, Y_Strain_VF high, Yuyu_Strain low, Yuyu_Strain_VF low	1	0	0	0	1	0.25		0	0	0	0	0	0	0	0		0	0	0	2	0	2	0.4		0	0	0	0	0	0	0	0	0	0		3
	Trans-sialidase, putative (Fragment) OS=Trypanosoma cruzi (strain CL Brener) GN=Tc00.1047053507907.10 PE=4 SV=1	Q4D626_TRYCC	38 kDa	< 0.00010	Y_Strain low, Y_Strain_VF high, Yuyu_Strain low, Yuyu_Strain_VF low	1	0	0	0	1	0.25		0	0	0	0	0	0	0	0		0	0	0	0	0	0	0		0	0	0	0	0	0	0	0	0	0		1
	Trans-sialidase, putative OS=Trypanosoma cruzi (strain CL Brener) GN=Tc00.1047053503447.50 PE=4 SV=1	Q4D7N7_TRYCC	95 kDa	0.042		0	0	0	0	0	0		0	0	0	0	0	0	0	0		0	0	0	1	0	1	0.2		0	0	0	0	0	0	0	0	0	0		1
	Trans-sialidase OS=Trypanosoma cruzi Dm28c GN=TCDM_12585 PE=4 SV=1	V5AUW2_TRYCR	96 kDa	< 0.00010	Y_Strain low, Y_Strain_VF low, Yuyu_Strain low, Yuyu_Strain_VF high	0	0	0	0	0	0		4	3	4	3	1	1	16	2.66667		0	0	0	0	0	0	0		0	0	0	0	0	0	0	0	0	0		16
	Trans-sialidase, putative OS=Trypanosoma cruzi (strain CL Brener) GN=Tc00.1047053506053.50 PE=4 SV=1	Q4D6Y6_TRYCC	99 kDa	< 0.00010	Y_Strain low, Y_Strain_VF low, Yuyu_Strain low, Yuyu_Strain_VF high	0	0	0	0	0	0		1	1	1	1	1	0	5	0.833333		0	0	0	0	0	0	0		0	0	0	0	0	0	0	0	0	0		5
	Trans-sialidase, putative OS=Trypanosoma cruzi (strain CL Brener) GN=Tc00.1047053504533.40 PE=4 SV=1	Q4D1B2_TRYCC	98 kDa	< 0.00010	Y_Strain low, Y_Strain_VF low, Yuyu_Strain low, Yuyu_Strain_VF high	0	0	0	0	0	0		1	0	0	1	0	0	2	0.333333		0	0	0	0	0	0	0		0	0	0	0	0	0	0	0	0	0		2
	Trans-sialidase OS=Trypanosoma cruzi Dm28c GN=TCDM_05996 PE=4 SV=1	V5BM85_TRYCR	37 kDa	< 0.00010	Y_Strain low, Y_Strain_VF low, Yuyu_Strain low, Yuyu_Strain_VF high	0	0	0	0	0	0		0	0	1	0	0	0	1	0.166667		0	0	0	0	0	0	0		0	0	0	0	0	0	0	0	0	0		1
	Cluster of Flagellar calcium-binding protein, putative OS=Trypanosoma cruzi (strain CL Brener) GN=Tc00.1047053507891.47 PE=4 SV=1 (Q4CTX0_TRYCC)	Q4CTX0_TRYCC [6]	24 kDa	0.95		4	4	3	3	14	3.5		1	2	3	2	5	5	18	3		0	0	9	10	34	53	10.6		16	16	0	19	0	0	0	0	51	6.375		136
	Flagellar calcium-binding protein, putative OS=Trypanosoma cruzi (strain CL Brener) GN=Tc00.1047053506749.20 PE=4 SV=1	Q4CS05_TRYCC	24 kDa	0.58		1	1	1	1	4	1		0	0	1	1	1	1	4	0.666667		0	0	4	4	1	9	1.8		4	3	0	6	0	0	0	0	13	1.625		30
	Flagellar calcium-binding protein, putative OS=Trypanosoma cruzi (strain CL Brener) GN=Tc00.1047053507891.47 PE=4 SV=1	Q4CTX0_TRYCC (+1)	24 kDa	0.8		1	1	1	1	4	1		0	0	0	0	1	2	3	0.5		0	0	2	3	32	37	7.4		2	6	0	3	0	0	0	0	11	1.375		55
	Flagellar calcium-binding protein OS=Trypanosoma cruzi Dm28c GN=TCDM_08082 PE=4 SV=1	V5D941_TRYCR	29 kDa	0.17		1	1	1	0	3	0.75		0	1	1	1	2	2	7	1.16667		0	0	1	1	1	3	0.6		2	3	0	6	0	0	0	0	11	1.375		24
	Flagellar calcium binding protein 3 OS=Trypanosoma cruzi GN=calflagin PE=2 SV=1	Q8MXD4_TRYCR	24 kDa	0.75		1	1	0	0	2	0.5		0	0	0	0	1	1	2	0.333333		0	0	2	2	0	4	0.8		7	4	0	3	0	0	0	0	14	1.75		22
	Tc24 protein (Fragment) OS=Trypanosoma cruzi PE=4 SV=1	Q1L1I2_TRYCR	19 kDa	0.64		0	0	0	0	0	0		0	0	0	0	0	0	0	0		0	0	0	1	0	1	0.2		0	0	0	1	0	0	0	0	1	0.125		2
	Cluster of Uncharacterized protein (Fragment) OS=Trypanosoma cruzi (strain CL Brener) GN=Tc00.1047053505989.110 PE=4 SV=1 (Q4D5L9_TRYCC)	Q4D5L9_TRYCC [4]	29 kDa	0.046		3	4	4	4	15	3.75		2	2	3	2	5	4	18	3		0	0	9	1	0	10	2		0	14	0	9	0	0	0	0	23	2.875		66
	Uncharacterized protein (Fragment) OS=Trypanosoma cruzi (strain CL Brener) GN=Tc00.1047053505989.110 PE=4 SV=1	Q4D5L9_TRYCC	29 kDa	0.02		1	2	2	2	7	1.75		0	0	1	1	2	1	5	0.833333		0	0	4	1	0	5	1		0	4	0	4	0	0	0	0	8	1		25
	Uncharacterized protein OS=Trypanosoma cruzi Dm28c GN=TCDM_02841 PE=4 SV=1	V5B5E2_TRYCR	43 kDa	0.13		1	1	1	1	4	1		1	1	2	1	2	2	9	1.5		0	0	4	1	0	5	1		0	8	0	4	0	0	0	0	12	1.5		30
	Uncharacterized protein OS=Trypanosoma cruzi (strain CL Brener) GN=Tc00.1047053508693.50 PE=4 SV=1	Q4DTV8_TRYCC	43 kDa	0.0029	Y_Strain low, Y_Strain_VF high, Yuyu_Strain low, Yuyu_Strain_VF high	1	1	1	1	4	1		0	0	1	1	1	1	4	0.666667		0	0	2	0	0	2	0.4		0	3	0	2	0	0	0	0	5	0.625		15
	Mucin-associated surface protein (MASP), putative OS=Trypanosoma cruzi (strain CL Brener) GN=Tc00.1047053508081.70 PE=4 SV=1	Q4D841_TRYCC	32 kDa	0.055		3	4	0	0	7	1.75		0	0	0	0	0	0	0	0		0	0	6	6	6	18	3.6		0	0	0	0	0	0	0	0	0	0		25
	Cluster of Arginine kinase OS=Trypanosoma cruzi Dm28c GN=TCDM_03088 PE=3 SV=1 (V5BUA6_TRYCR)	V5BUA6_TRYCR [2]	45 kDa	0.051		5	4	2	1	12	3		3	3	3	1	3	3	16	2.66667		0	0	3	0	0	3	0.6		5	16	0	0	0	0	0	0	21	2.625		52
	Arginine kinase OS=Trypanosoma cruzi Dm28c GN=TCDM_03088 PE=3 SV=1	V5BUA6_TRYCR	45 kDa	0.056		4	3	2	1	10	2.5		2	2	2	1	3	3	13	2.16667		0	0	3	0	0	3	0.6		5	14	0	0	0	0	0	0	19	2.375		45
	Arginine kinase OS=Trypanosoma cruzi PE=1 SV=1	KARG_TRYCR	40 kDa	0.041		1	1	0	0	2	0.5		0	0	0	0	1	1	2	0.333333		0	0	1	0	0	1	0.2		0	3	0	0	0	0	0	0	3	0.375		8
	Cluster of Uncharacterized protein OS=Trypanosoma cruzi (strain CL Brener) GN=Tc00.1047053506635.130 PE=4 SV=1 (Q4DIP8_TRYCC)	Q4DIP8_TRYCC [2]	16 kDa	0.46		3	4	4	5	16	4		1	1	1	0	4	2	9	1.5		0	0	6	7	2	15	3		21	7	0	19	0	0	0	0	47	5.875		87
	Uncharacterized protein OS=Trypanosoma cruzi (strain CL Brener) GN=Tc00.1047053506635.130 PE=4 SV=1	Q4DIP8_TRYCC	16 kDa	0.047		2	2	3	3	10	2.5		0	0	1	0	1	1	3	0.5		0	0	5	5	1	11	2.2		5	1	0	5	0	0	0	0	11	1.375		35
	Uncharacterized protein OS=Trypanosoma cruzi (strain CL Brener) GN=Tc00.1047053504199.20 PE=4 SV=1	Q4CVJ1_TRYCC	16 kDa	0.54		1	1	2	2	6	1.5		1	0	1	0	2	1	5	0.833333		0	0	2	2	1	5	1		16	6	0	14	0	0	0	0	36	4.5		52
	Cluster of Mucin-associated surface protein (MASP), putative OS=Trypanosoma cruzi (strain CL Brener) GN=Tc00.1047053506309.70 PE=4 SV=1 (Q4DM97_TRYCC)	Q4DM97_TRYCC [23]	41 kDa	0.81		4	4	0	0	8	2		0	0	0	0	2	2	4	0.666667		0	0	19	6	17	42	8.4		11	2	0	0	0	0	326	0	339	42.375		393
	Mucin-associated surface protein (MASP), putative OS=Trypanosoma cruzi (strain CL Brener) GN=Tc00.1047053506309.70 PE=4 SV=1	Q4DM97_TRYCC	41 kDa	0.12		3	3	0	0	6	1.5		0	0	0	0	0	0	0	0		0	0	9	3	9	21	4.2		0	0	0	0	0	0	0	0	0	0		27
	Mucin-associated surface protein (MASP), putative OS=Trypanosoma cruzi (strain CL Brener) GN=Tc00.1047053508541.130 PE=4 SV=1	Q4DNA3_TRYCC	41 kDa	< 0.00010	Y_Strain low, Y_Strain_VF high, Yuyu_Strain low, Yuyu_Strain_VF low	1	0	0	0	1	0.25		0	0	0	0	0	0	0	0		0	0	0	0	0	0	0		0	0	0	0	0	0	0	0	0	0		1
	Mucin-associated surface protein (MASP) OS=Trypanosoma cruzi Dm28c GN=TCDM_10341 PE=4 SV=1	V5B7M6_TRYCR	25 kDa	0.55		0	0	0	0	0	0		0	0	0	0	1	1	2	0.333333		0	0	0	0	0	0	0		5	2	0	0	0	0	0	0	7	0.875		9
	Mucin-associated surface protein (MASP), putative OS=Trypanosoma cruzi (strain CL Brener) GN=Tc00.1047053508539.160 PE=4 SV=1	Q4DI88_TRYCC	28 kDa	0.21		0	0	0	0	0	0		0	0	0	0	0	0	0	0		0	0	3	1	4	8	1.6		0	0	0	0	0	0	0	0	0	0		8
	Mucin-associated surface protein (MASP), putative OS=Trypanosoma cruzi (strain CL Brener) GN=Tc00.1047053509419.150 PE=4 SV=1	Q4DUE1_TRYCC	43 kDa	0.67		0	0	0	0	0	0		0	0	0	0	0	0	0	0		0	0	3	0	0	3	0.6		0	0	0	0	0	0	0	0	0	0		3
	Mucin-associated surface protein (MASP) OS=Trypanosoma cruzi Dm28c GN=TCDM_11101 PE=4 SV=1	V5B5N9_TRYCR	47 kDa	0.77		0	0	0	0	0	0		0	0	0	0	0	0	0	0		0	0	0	0	0	0	0		0	0	0	0	0	0	326	0	326	40.75		326
	Mucin-associated surface protein (MASP), putative OS=Trypanosoma cruzi (strain CL Brener) GN=Tc00.1047053508541.20 PE=4 SV=1	Q4DNA9_TRYCC	26 kDa	0.19		0	0	0	0	0	0		0	0	0	0	0	0	0	0		0	0	3	1	2	6	1.2		0	0	0	0	0	0	0	0	0	0		6
	Mucin-associated surface protein (MASP), putative OS=Trypanosoma cruzi (strain CL Brener) GN=Tc00.1047053508539.60 PE=4 SV=1	Q4DI92_TRYCC	28 kDa	0.67		0	0	0	0	0	0		0	0	0	0	0	0	0	0		0	0	0	0	2	2	0.4		0	0	0	0	0	0	0	0	0	0		2
	Mucin-associated surface protein OS=Trypanosoma cruzi GN=masp20 PE=2 SV=1	A0A0M4HLR8_TRYCR	27 kDa	0.79		0	0	0	0	0	0		0	0	0	0	1	0	1	0.166667		0	0	0	0	0	0	0		5	0	0	0	0	0	0	0	5	0.625		6
	Mucin-associated surface protein (MASP) OS=Trypanosoma cruzi Dm28c GN=TCDM_07888 PE=4 SV=1	V5D9L1_TRYCR	54 kDa	0.024		0	0	0	0	0	0		0	0	0	0	1	0	1	0.166667		0	0	0	0	0	0	0		0	0	0	0	0	0	0	0	0	0		1
	Peroxiredoxin OS=Trypanosoma cruzi GN=mpx PE=4 SV=2	O79469_TRYCR (+1)	26 kDa	< 0.00010	Y_Strain low, Y_Strain_VF high, Yuyu_Strain low, Yuyu_Strain_VF high	3	3	4	4	14	3.5		2	2	2	1	4	3	14	2.33333		0	0	7	2	0	9	1.8		0	2	0	0	0	0	0	0	2	0.25		39
	Cluster of Uncharacterized protein OS=Trypanosoma cruzi (strain CL Brener) GN=Tc00.1047053508265.100 PE=4 SV=1 (Q4D770_TRYCC)	Q4D770_TRYCC [4]	133 kDa	0.39		3	3	6	6	18	4.5		1	2	1	1	3	4	12	2		0	0	0	0	2	2	0.4		37	5	0	0	0	0	0	0	42	5.25		74
	Uncharacterized protein OS=Trypanosoma cruzi (strain CL Brener) GN=Tc00.1047053508265.100 PE=4 SV=1	Q4D770_TRYCC	133 kDa	< 0.00010	Y_Strain low, Y_Strain_VF high, Yuyu_Strain low, Yuyu_Strain_VF low	3	3	5	5	16	4		0	1	0	0	1	1	3	0.5		0	0	0	0	2	2	0.4		4	0	0	0	0	0	0	0	4	0.5		25
	Uncharacterized protein OS=Trypanosoma cruzi Dm28c GN=TCDM_06709 PE=4 SV=1	V5BG00_TRYCR	105 kDa	0.73		0	0	1	1	2	0.5		1	1	1	1	2	3	9	1.5		0	0	0	0	0	0	0		32	5	0	0	0	0	0	0	37	4.625		48
	Uncharacterized protein OS=Trypanosoma cruzi (strain CL Brener) GN=Tc00.1047053506441.20 PE=4 SV=1	Q4CSI2_TRYCC	123 kDa	0.77		0	0	0	0	0	0		0	0	0	0	0	0	0	0		0	0	0	0	0	0	0		1	0	0	0	0	0	0	0	1	0.125		1
	Cluster of Uncharacterized protein OS=Trypanosoma cruzi (strain CL Brener) GN=Tc00.1047053508707.310 PE=4 SV=1 (Q4E246_TRYCC)	Q4E246_TRYCC [3]	102 kDa	0.0083	Y_Strain low, Y_Strain_VF high, Yuyu_Strain low, Yuyu_Strain_VF high	5	3	5	6	19	4.75		3	2	2	1	4	3	15	2.5		0	0	0	0	0	0	0		16	12	0	0	0	0	0	0	28	3.5		62
	Uncharacterized protein OS=Trypanosoma cruzi (strain CL Brener) GN=Tc00.1047053508707.310 PE=4 SV=1	Q4E246_TRYCC	102 kDa	0.012	Y_Strain low, Y_Strain_VF high, Yuyu_Strain low, Yuyu_Strain_VF low	2	1	2	3	8	2		1	0	0	1	1	1	4	0.666667		0	0	0	0	0	0	0		7	5	0	0	0	0	0	0	12	1.5		24
	Uncharacterized protein OS=Trypanosoma cruzi Dm28c GN=TCDM_02643 PE=4 SV=1	V5BQQ6_TRYCR	102 kDa	0.051		1	1	2	2	6	1.5		1	1	1	1	2	1	7	1.16667		0	0	0	0	0	0	0		7	5	0	0	0	0	0	0	12	1.5		25
	Uncharacterized protein OS=Trypanosoma cruzi marinkellei GN=MOQ_002774 PE=4 SV=1	K2NEG6_TRYCR	100 kDa	< 0.00010	Y_Strain low, Y_Strain_VF high, Yuyu_Strain low, Yuyu_Strain_VF low	1	1	2	2	6	1.5		1	1	1	0	1	1	5	0.833333		0	0	0	0	0	0	0		2	2	0	0	0	0	0	0	4	0.5		15
	Cluster of Transitional endoplasmic reticulum ATPase, putative OS=Trypanosoma cruzi (strain CL Brener) GN=Tc00.1047053509733.170 PE=4 SV=1 (Q4DWB5_TRYCC)	Q4DWB5_TRYCC [3]	86 kDa	< 0.00010	Y_Strain low, Y_Strain_VF high, Yuyu_Strain low, Yuyu_Strain_VF low	3	3	9	9	24	6		0	0	1	0	1	1	3	0.5		0	0	0	0	0	0	0		0	0	0	0	0	0	0	0	0	0		27
	Transitional endoplasmic reticulum ATPase, putative OS=Trypanosoma cruzi (strain CL Brener) GN=Tc00.1047053509733.170 PE=4 SV=1	Q4DWB5_TRYCC	86 kDa	< 0.00010	Y_Strain low, Y_Strain_VF high, Yuyu_Strain low, Yuyu_Strain_VF low	3	3	8	8	22	5.5		0	0	1	0	1	0	2	0.333333		0	0	0	0	0	0	0		0	0	0	0	0	0	0	0	0	0		24
	Cell division cycle protein OS=Trypanosoma cruzi Dm28c GN=TCDM_03233 PE=4 SV=1	V5B4G8_TRYCR	84 kDa	< 0.00010	Y_Strain low, Y_Strain_VF high, Yuyu_Strain low, Yuyu_Strain_VF low	0	0	1	1	2	0.5		0	0	0	0	0	0	0	0		0	0	0	0	0	0	0		0	0	0	0	0	0	0	0	0	0		2
	Cluster of Peptidyl-prolyl cis-trans isomerase OS=Trypanosoma cruzi (strain CL Brener) GN=Tc00.1047053506925.300 PE=3 SV=1 (Q4E4L9_TRYCC)	Q4E4L9_TRYCC [4]	19 kDa	0.35		3	3	5	5	16	4		2	2	2	2	3	4	15	2.5		0	0	0	1	0	1	0.2		21	7	0	38	0	0	0	0	66	8.25		98
	Peptidyl-prolyl cis-trans isomerase OS=Trypanosoma cruzi (strain CL Brener) GN=Tc00.1047053506925.300 PE=3 SV=1	Q4E4L9_TRYCC	19 kDa	0.37		3	3	5	4	15	3.75		2	2	2	2	3	4	15	2.5		0	0	0	1	0	1	0.2		21	7	0	38	0	0	0	0	66	8.25		97
	Peptidyl-prolyl cis-trans isomerase OS=Trypanosoma cruzi (strain CL Brener) GN=Tc00.1047053509215.40 PE=3 SV=1	Q4D2G4_TRYCC	23 kDa	0.00079	Y_Strain low, Y_Strain_VF high, Yuyu_Strain low, Yuyu_Strain_VF low	0	0	1	0	1	0.25		0	0	0	0	0	0	0	0		0	0	0	0	0	0	0		0	0	0	0	0	0	0	0	0	0		1
	Mucin-associated surface protein (MASP), putative OS=Trypanosoma cruzi (strain CL Brener) GN=Tc00.1047053510275.60 PE=4 SV=1	Q4E294_TRYCC	40 kDa	0.0033	Y_Strain low, Y_Strain_VF high, Yuyu_Strain low, Yuyu_Strain_VF low	3	3	0	0	6	1.5		0	0	0	0	0	0	0	0		0	0	0	1	2	3	0.6		0	0	0	0	0	0	0	0	0	0		9
	Cluster of Calpain cysteine peptidase, putative (Fragment) OS=Trypanosoma cruzi (strain CL Brener) GN=Tc00.1047053511441.10 PE=3 SV=1 (Q4CS87_TRYCC)	Q4CS87_TRYCC [5]	145 kDa	0.00018	Y_Strain low, Y_Strain_VF high, Yuyu_Strain low, Yuyu_Strain_VF low	4	3	2	2	11	2.75		1	1	0	0	2	1	5	0.833333		0	0	0	1	0	1	0.2		0	7	0	0	0	0	0	0	7	0.875		24
	Calpain cysteine peptidase, putative (Fragment) OS=Trypanosoma cruzi (strain CL Brener) GN=Tc00.1047053511441.10 PE=3 SV=1	Q4CS87_TRYCC	145 kDa	< 0.00010	Y_Strain low, Y_Strain_VF high, Yuyu_Strain low, Yuyu_Strain_VF low	2	2	1	1	6	1.5		0	0	0	0	1	0	1	0.166667		0	0	0	1	0	1	0.2		0	3	0	0	0	0	0	0	3	0.375		11
	Calpain cysteine peptidase, putative (Fragment) OS=Trypanosoma cruzi (strain CL Brener) GN=Tc00.1047053505985.9 PE=4 SV=1	Q4CPQ6_TRYCC	201 kDa	0.0027	Y_Strain low, Y_Strain_VF high, Yuyu_Strain low, Yuyu_Strain_VF low	2	1	1	1	5	1.25		0	0	0	0	1	1	2	0.333333		0	0	0	1	0	1	0.2		0	4	0	0	0	0	0	0	4	0.5		12
	Cluster of Uncharacterized protein OS=Trypanosoma cruzi (strain CL Brener) GN=Tc00.1047053508837.80 PE=4 SV=1 (Q4DUG1_TRYCC)	Q4DUG1_TRYCC [3]	436 kDa	< 0.00010	Y_Strain low, Y_Strain_VF high, Yuyu_Strain low, Yuyu_Strain_VF low	3	3	2	1	9	2.25		0	0	0	0	1	1	2	0.333333		0	0	0	0	0	0	0		0	2	0	0	0	0	0	0	2	0.25		13
	Uncharacterized protein OS=Trypanosoma cruzi (strain CL Brener) GN=Tc00.1047053508837.80 PE=4 SV=1	Q4DUG1_TRYCC	436 kDa	< 0.00010	Y_Strain low, Y_Strain_VF high, Yuyu_Strain low, Yuyu_Strain_VF low	3	3	2	1	9	2.25		0	0	0	0	0	1	1	0.166667		0	0	0	0	0	0	0		0	2	0	0	0	0	0	0	2	0.25		12
	Cluster of Mucin-associated surface protein (MASP), putative OS=Trypanosoma cruzi (strain CL Brener) GN=Tc00.1047053510477.100 PE=4 SV=1 (Q4D951_TRYCC)	Q4D951_TRYCC [4]	27 kDa	0.089		3	3	0	0	6	1.5		0	0	0	0	0	0	0	0		0	0	6	4	9	19	3.8		0	0	0	0	0	0	0	0	0	0		25
	Mucin-associated surface protein (MASP), putative OS=Trypanosoma cruzi (strain CL Brener) GN=Tc00.1047053510477.100 PE=4 SV=1	Q4D951_TRYCC	27 kDa	0.11		2	2	0	0	4	1		0	0	0	0	0	0	0	0		0	0	5	4	7	16	3.2		0	0	0	0	0	0	0	0	0	0		20
	Mucin-associated surface protein (MASP), putative OS=Trypanosoma cruzi (strain CL Brener) GN=Tc00.1047053506321.140 PE=4 SV=1	Q4DYE9_TRYCC	27 kDa	0.021		1	1	0	0	2	0.5		0	0	0	0	0	0	0	0		0	0	1	0	1	2	0.4		0	0	0	0	0	0	0	0	0	0		4
	Mucin-associated surface protein (MASP), putative OS=Trypanosoma cruzi (strain CL Brener) GN=Tc00.1047053506599.50 PE=4 SV=1	Q4E1Z8_TRYCC	38 kDa	0.15		5	3	0	0	8	2		0	0	0	0	0	0	0	0		0	0	14	4	10	28	5.6		0	0	0	0	0	0	0	0	0	0		36
	Cluster of Mucin-associated surface protein (MASP), putative OS=Trypanosoma cruzi (strain CL Brener) GN=Tc00.1047053508389.100 PE=4 SV=1 (Q4DNB5_TRYCC)	Q4DNB5_TRYCC [3]	52 kDa	0.075		2	3	0	0	5	1.25		0	0	0	0	0	0	0	0		0	0	6	1	2	9	1.8		0	0	0	0	0	0	0	0	0	0		14
	Mucin-associated surface protein (MASP), putative OS=Trypanosoma cruzi (strain CL Brener) GN=Tc00.1047053508389.100 PE=4 SV=1	Q4DNB5_TRYCC	52 kDa	0.087		2	3	0	0	5	1.25		0	0	0	0	0	0	0	0		0	0	6	1	2	9	1.8		0	0	0	0	0	0	0	0	0	0		14
	Cluster of 2-amino-3-ketobutyrate coenzyme A ligase, putative OS=Trypanosoma cruzi (strain CL Brener) GN=Tc00.1047053511071.140 PE=3 SV=1 (Q4DI02_TRYCC)	Q4DI02_TRYCC [2]	44 kDa	0.00011	Y_Strain low, Y_Strain_VF high, Yuyu_Strain low, Yuyu_Strain_VF low	3	3	8	7	21	5.25		0	0	1	0	0	0	1	0.166667		0	0	3	7	0	10	2		5	2	0	0	0	0	0	0	7	0.875		39
	2-amino-3-ketobutyrate coenzyme A ligase, putative OS=Trypanosoma cruzi (strain CL Brener) GN=Tc00.1047053511071.140 PE=3 SV=1	Q4DI02_TRYCC	44 kDa	0.00016	Y_Strain low, Y_Strain_VF high, Yuyu_Strain low, Yuyu_Strain_VF low	2	2	6	6	16	4		0	0	1	0	0	0	1	0.166667		0	0	3	7	0	10	2		4	2	0	0	0	0	0	0	6	0.75		33
	2-amino-3-ketobutyrate coenzyme A ligase, putative OS=Trypanosoma cruzi marinkellei GN=MOQ_000117 PE=3 SV=1	K2MWR5_TRYCR	44 kDa	< 0.00010	Y_Strain low, Y_Strain_VF high, Yuyu_Strain low, Yuyu_Strain_VF low	0	0	1	1	2	0.5		0	0	0	0	0	0	0	0		0	0	1	1	0	2	0.4		1	0	0	0	0	0	0	0	1	0.125		5
	IgE-dependent histamine-releasing factor, putative OS=Trypanosoma cruzi (strain CL Brener) GN=Tc00.1047053506207.50 PE=3 SV=1	Q4CW52_TRYCC (+1)	20 kDa	0.0011	Y_Strain low, Y_Strain_VF high, Yuyu_Strain low, Yuyu_Strain_VF high	3	3	2	2	10	2.5		1	0	0	0	3	2	6	1		0	0	0	0	0	0	0		5	5	0	0	0	0	0	0	10	1.25		26
	Cluster of Mucin-associated surface protein (MASP), putative OS=Trypanosoma cruzi (strain CL Brener) GN=Tc00.1047053508365.200 PE=4 SV=1 (Q4DWE9_TRYCC)	Q4DWE9_TRYCC [7]	42 kDa	0.056		2	3	0	0	5	1.25		0	0	0	0	0	0	0	0		0	0	3	4	0	7	1.4		0	0	0	0	0	0	0	0	0	0		12
	Mucin-associated surface protein (MASP), putative OS=Trypanosoma cruzi (strain CL Brener) GN=Tc00.1047053508365.200 PE=4 SV=1	Q4DWE9_TRYCC	42 kDa	0.012	Y_Strain low, Y_Strain_VF high, Yuyu_Strain low, Yuyu_Strain_VF low	1	1	0	0	2	0.5		0	0	0	0	0	0	0	0		0	0	0	1	0	1	0.2		0	0	0	0	0	0	0	0	0	0		3
	Mucin-associated surface protein (MASP), putative OS=Trypanosoma cruzi (strain CL Brener) GN=Tc00.1047053509527.80 PE=4 SV=1	Q4DH73_TRYCC	43 kDa	0.38		0	1	0	0	1	0.25		0	0	0	0	0	0	0	0		0	0	3	1	0	4	0.8		0	0	0	0	0	0	0	0	0	0		5
	Mucin-associated surface protein (MASP), putative OS=Trypanosoma cruzi (strain CL Brener) GN=Tc00.1047053508365.40 PE=4 SV=1	Q4DWF9_TRYCC	43 kDa	0.32		0	0	0	0	0	0		0	0	0	0	0	0	0	0		0	0	0	2	0	2	0.4		0	0	0	0	0	0	0	0	0	0		2
	Cluster of Superoxide dismutase OS=Trypanosoma cruzi (strain CL Brener) GN=Tc00.1047053509775.40 PE=1 SV=1 (Q4DCQ3_TRYCC)	Q4DCQ3_TRYCC [5]	26 kDa	0.78		3	3	3	3	12	3		0	0	0	0	1	0	1	0.166667		0	0	6	3	0	9	1.8		5	5	0	0	0	0	326	0	336	42		358
	Superoxide dismutase OS=Trypanosoma cruzi (strain CL Brener) GN=Tc00.1047053509775.40 PE=1 SV=1	Q4DCQ3_TRYCC	26 kDa	0.00027	Y_Strain low, Y_Strain_VF high, Yuyu_Strain low, Yuyu_Strain_VF low	1	1	1	1	4	1		0	0	0	0	0	0	0	0		0	0	3	1	0	4	0.8		2	1	0	0	0	0	0	0	3	0.375		11
	Superoxide dismutase (Fragment) OS=Trypanosoma cruzi GN=SOD PE=3 SV=1	U5XPB4_TRYCR	10 kDa	0.77		1	1	1	1	4	1		0	0	0	0	0	0	0	0		0	0	1	1	0	2	0.4		2	2	0	0	0	0	326	0	330	41.25		336
	Superoxide dismutase (Fragment) OS=Trypanosoma cruzi PE=3 SV=1	A0A0M5HP77_TRYCR	24 kDa	0.037		1	1	1	1	4	1		0	0	0	0	0	0	0	0		0	0	2	1	0	3	0.6		1	1	0	0	0	0	0	0	2	0.25		9
	Cluster of Nucleoside phosphorylase, putative (Fragment) OS=Trypanosoma cruzi (strain CL Brener) GN=Tc00.1047053508989.9 PE=4 SV=1 (Q4DAD9_TRYCC)	Q4DAD9_TRYCC [3]	29 kDa	< 0.00010	Y_Strain low, Y_Strain_VF high, Yuyu_Strain low, Yuyu_Strain_VF low	3	3	4	5	15	3.75		0	1	0	1	1	1	4	0.666667		0	0	0	0	0	0	0		0	0	0	0	0	0	0	0	0	0		19
	Nucleoside phosphorylase, putative OS=Trypanosoma cruzi (strain CL Brener) GN=Tc00.1047053509569.100 PE=4 SV=1	Q4DKS7_TRYCC	37 kDa	< 0.00010	Y_Strain low, Y_Strain_VF high, Yuyu_Strain low, Yuyu_Strain_VF low	1	1	1	2	5	1.25		0	0	0	1	0	0	1	0.166667		0	0	0	0	0	0	0		0	0	0	0	0	0	0	0	0	0		6
	Nucleoside phosphorylase, putative (Fragment) OS=Trypanosoma cruzi (strain CL Brener) GN=Tc00.1047053508989.9 PE=4 SV=1	Q4DAD9_TRYCC	29 kDa	< 0.00010	Y_Strain low, Y_Strain_VF high, Yuyu_Strain low, Yuyu_Strain_VF low	2	1	2	3	8	2		0	1	0	0	1	1	3	0.5		0	0	0	0	0	0	0		0	0	0	0	0	0	0	0	0	0		11
	Trans-sialidase, putative OS=Trypanosoma cruzi (strain CL Brener) GN=Tc00.1047053504101.50 PE=4 SV=1	Q4CX14_TRYCC	83 kDa	0.19		3	3	0	1	7	1.75		1	1	1	1	2	2	8	1.33333		15	0	15	16	37	83	16.6		0	0	0	5	0	0	0	0	5	0.625		103
	Mucin-associated surface protein (MASP), putative OS=Trypanosoma cruzi (strain CL Brener) GN=Tc00.1047053507957.179 PE=4 SV=1	Q4DYV2_TRYCC	44 kDa	0.0065	Y_Strain low, Y_Strain_VF high, Yuyu_Strain low, Yuyu_Strain_VF low	3	3	0	0	6	1.5		0	0	0	0	0	0	0	0		0	0	0	1	4	5	1		0	0	0	0	0	0	0	0	0	0		11
	Cluster of Tryparedoxin OS=Trypanosoma cruzi GN=TPNI PE=4 SV=1 (Q8T8E0_TRYCR)	Q8T8E0_TRYCR [2]	16 kDa	0.014	Y_Strain low, Y_Strain_VF high, Yuyu_Strain low, Yuyu_Strain_VF high	3	3	3	3	12	3		3	1	1	1	3	2	11	1.83333		0	0	0	3	0	3	0.6		0	12	0	0	0	0	0	0	12	1.5		38
	Tryparedoxin, putative OS=Trypanosoma cruzi (strain CL Brener) GN=Tc00.1047053509997.30 PE=4 SV=1	Q4D1B8_TRYCC	16 kDa	0.014	Y_Strain low, Y_Strain_VF high, Yuyu_Strain low, Yuyu_Strain_VF high	1	1	2	2	6	1.5		1	1	0	0	1	1	4	0.666667		0	0	0	2	0	2	0.4		0	6	0	0	0	0	0	0	6	0.75		18
	Tryparedoxin OS=Trypanosoma cruzi GN=TPNI PE=4 SV=1	Q8T8E0_TRYCR	16 kDa	0.014	Y_Strain low, Y_Strain_VF high, Yuyu_Strain low, Yuyu_Strain_VF high	1	1	2	2	6	1.5		1	1	0	0	1	1	4	0.666667		0	0	0	1	0	1	0.2		0	6	0	0	0	0	0	0	6	0.75		17
	Cluster of Heat shock 70 kDa protein, mitochondrial, putative OS=Trypanosoma cruzi (strain CL Brener) GN=Tc00.1047053507029.30 PE=3 SV=1 (Q4CVR9_TRYCC)	Q4CVR9_TRYCC [3]	71 kDa	0.026		5	3	11	10	29	7.25		1	1	0	0	1	1	4	0.666667		0	0	0	1	2	3	0.6		26	9	0	0	0	0	0	0	35	4.375		71
	Heat shock 70 kDa protein, mitochondrial, putative OS=Trypanosoma cruzi (strain CL Brener) GN=Tc00.1047053507029.30 PE=3 SV=1	Q4CVR9_TRYCC	71 kDa	0.028		5	2	10	10	27	6.75		1	1	0	0	0	1	3	0.5		0	0	0	1	2	3	0.6		25	9	0	0	0	0	0	0	34	4.25		67
	Heat shock 70 kDa protein, mitochondrial, putative (Fragment) OS=Trypanosoma cruzi (strain CL Brener) GN=Tc00.1047053506941.280 PE=4 SV=1	Q4DXG9_TRYCC	19 kDa	0.0063	Y_Strain low, Y_Strain_VF high, Yuyu_Strain low, Yuyu_Strain_VF low	0	0	1	0	1	0.25		0	0	0	0	0	0	0	0		0	0	0	0	0	0	0		1	1	0	0	0	0	0	0	2	0.25		3
	Cluster of Uncharacterized protein OS=Trypanosoma cruzi (strain CL Brener) GN=Tc00.1047053506605.120 PE=4 SV=1 (Q4DUX0_TRYCC)	Q4DUX0_TRYCC [3]	22 kDa	< 0.00010	Y_Strain low, Y_Strain_VF high, Yuyu_Strain low, Yuyu_Strain_VF high	3	3	3	3	12	3		2	2	3	3	4	4	18	3		0	0	0	0	0	0	0		0	5	0	0	0	0	0	0	5	0.625		35
	Uncharacterized protein OS=Trypanosoma cruzi (strain CL Brener) GN=Tc00.1047053506605.120 PE=4 SV=1	Q4DUX0_TRYCC	22 kDa	< 0.00010	Y_Strain low, Y_Strain_VF high, Yuyu_Strain low, Yuyu_Strain_VF high	2	2	2	2	8	2		1	1	2	2	2	3	11	1.83333		0	0	0	0	0	0	0		0	2	0	0	0	0	0	0	2	0.25		21
	Uncharacterized protein OS=Trypanosoma cruzi (strain CL Brener) GN=Tc00.1047053511239.110 PE=4 SV=1	Q4DJ35_TRYCC	22 kDa	< 0.00010	Y_Strain low, Y_Strain_VF high, Yuyu_Strain low, Yuyu_Strain_VF high	1	1	1	1	4	1		1	1	2	1	2	2	9	1.5		0	0	0	0	0	0	0		0	2	0	0	0	0	0	0	2	0.25		15
	Cluster of Uncharacterized protein OS=Trypanosoma cruzi (strain CL Brener) GN=Tc00.1047053506337.90 PE=4 SV=1 (Q4CTE9_TRYCC)	Q4CTE9_TRYCC [4]	24 kDa	0.74		2	3	0	1	6	1.5		2	2	2	1	3	2	12	2		0	0	6	3	6	15	3		5	7	0	19	0	0	0	0	31	3.875		64
	Uncharacterized protein OS=Trypanosoma cruzi (strain CL Brener) GN=Tc00.1047053506337.90 PE=4 SV=1	Q4CTE9_TRYCC	24 kDa	0.7		2	2	0	1	5	1.25		1	1	1	1	1	1	6	1		0	0	5	3	5	13	2.6		4	4	0	8	0	0	0	0	16	2		40
	Uncharacterized protein OS=Trypanosoma cruzi (strain CL Brener) GN=Tc00.1047053506337.80 PE=4 SV=1	Q4DKY1_TRYCC	24 kDa	0.45		0	0	0	0	0	0		1	1	1	0	1	1	5	0.833333		0	0	1	0	1	2	0.4		1	2	0	7	0	0	0	0	10	1.25		17
	Uncharacterized protein OS=Trypanosoma cruzi marinkellei GN=MOQ_007103 PE=4 SV=1	K2MTY3_TRYCR	23 kDa	0.64		0	0	0	0	0	0		0	0	0	0	0	0	0	0		0	0	0	0	0	0	0		0	1	0	4	0	0	0	0	5	0.625		5
	Cluster of Elongation factor 1-gamma (EF-1-gamma), putative OS=Trypanosoma cruzi (strain CL Brener) GN=Tc00.1047053510163.20 PE=4 SV=1 (Q4CXW2_TRYCC)	Q4CXW2_TRYCC [4]	47 kDa	0.038		1	3	4	5	13	3.25		0	0	1	0	1	1	3	0.5		0	0	3	1	2	6	1.2		11	5	0	0	0	0	0	0	16	2		38
	Elongation factor 1-gamma (EF-1-gamma), putative OS=Trypanosoma cruzi (strain CL Brener) GN=Tc00.1047053510163.20 PE=4 SV=1	Q4CXW2_TRYCC	47 kDa	0.076		1	2	3	4	10	2.5		0	0	1	0	1	1	3	0.5		0	0	3	1	2	6	1.2		11	2	0	0	0	0	0	0	13	1.625		32
	Elongation factor 1-gamma OS=Trypanosoma cruzi PE=2 SV=1	EF1G_TRYCR	47 kDa	0.19		0	0	1	1	2	0.5		0	0	0	0	0	0	0	0		0	0	0	0	0	0	0		0	2	0	0	0	0	0	0	2	0.25		4
	Cluster of Asparagine synthetase a OS=Trypanosoma cruzi Dm28c GN=TCDM_01307 PE=4 SV=1 (V5BZ97_TRYCR)	V5BZ97_TRYCR [2]	39 kDa	< 0.00010	Y_Strain low, Y_Strain_VF high, Yuyu_Strain low, Yuyu_Strain_VF low	3	3	3	2	11	2.75		0	0	0	0	0	0	0	0		0	0	0	0	0	0	0		0	0	0	0	0	0	0	0	0	0		11
	Asparagine synthetase a OS=Trypanosoma cruzi Dm28c GN=TCDM_01307 PE=4 SV=1	V5BZ97_TRYCR	39 kDa	< 0.00010	Y_Strain low, Y_Strain_VF high, Yuyu_Strain low, Yuyu_Strain_VF low	2	2	3	2	9	2.25		0	0	0	0	0	0	0	0		0	0	0	0	0	0	0		0	0	0	0	0	0	0	0	0	0		9
	Putative aspartate-ammonia ligase (Fragment) OS=Trypanosoma cruzi PE=2 SV=1	Q5UCB1_TRYCR	27 kDa	< 0.00010	Y_Strain low, Y_Strain_VF high, Yuyu_Strain low, Yuyu_Strain_VF low	0	0	1	0	1	0.25		0	0	0	0	0	0	0	0		0	0	0	0	0	0	0		0	0	0	0	0	0	0	0	0	0		1
	Protein disulfide-isomerase OS=Trypanosoma cruzi (strain CL Brener) GN=Tc00.1047053507611.370 PE=3 SV=1	Q4E3F7_TRYCC	54 kDa	< 0.00010	Y_Strain low, Y_Strain_VF high, Yuyu_Strain low, Yuyu_Strain_VF low	3	3	2	2	10	2.5		0	0	0	0	1	1	2	0.333333		0	0	0	1	0	1	0.2		0	5	0	0	0	0	0	0	5	0.625		18
	Mucin-associated surface protein (MASP), putative OS=Trypanosoma cruzi (strain CL Brener) GN=Tc00.1047053510105.310 PE=4 SV=1	Q4DZS8_TRYCC	44 kDa	0.087		3	3	1	0	7	1.75		0	0	0	0	0	0	0	0		0	0	3	1	9	13	2.6		0	0	0	0	0	0	0	0	0	0		20
	Cluster of Mucin TcMUCII, putative OS=Trypanosoma cruzi (strain CL Brener) GN=Tc00.1047053510371.130 PE=4 SV=1 (Q4DGC1_TRYCC)	Q4DGC1_TRYCC [3]	23 kDa	0.012	Y_Strain low, Y_Strain_VF high, Yuyu_Strain low, Yuyu_Strain_VF low	2	3	0	0	5	1.25		0	0	0	0	0	0	0	0		0	0	0	3	0	3	0.6		0	0	0	0	0	0	0	0	0	0		8
	Mucin TcMUCII, putative OS=Trypanosoma cruzi (strain CL Brener) GN=Tc00.1047053510371.130 PE=4 SV=1	Q4DGC1_TRYCC	23 kDa	0.012	Y_Strain low, Y_Strain_VF high, Yuyu_Strain low, Yuyu_Strain_VF low	2	2	0	0	4	1		0	0	0	0	0	0	0	0		0	0	0	3	0	3	0.6		0	0	0	0	0	0	0	0	0	0		7
	Cluster of Putative surface antigen TASV-A3 (Fragment) OS=Trypanosoma cruzi GN=TASV-A3 PE=2 SV=1 (A5PGW3_TRYCR)	A5PGW3_TRYCR [4]	19 kDa	0.0052	Y_Strain low, Y_Strain_VF high, Yuyu_Strain low, Yuyu_Strain_VF low	3	3	0	0	6	1.5		0	0	0	0	0	0	0	0		0	0	3	3	0	6	1.2		0	0	0	0	0	0	0	0	0	0		12
	Putative surface antigen TASV-A3 (Fragment) OS=Trypanosoma cruzi GN=TASV-A3 PE=2 SV=1	A5PGW3_TRYCR	19 kDa	0.0042	Y_Strain low, Y_Strain_VF high, Yuyu_Strain low, Yuyu_Strain_VF low	2	1	0	0	3	0.75		0	0	0	0	0	0	0	0		0	0	0	2	0	2	0.4		0	0	0	0	0	0	0	0	0	0		5
	Putative surface protein TASV-A-05 (Fragment) OS=Trypanosoma cruzi GN=TASV-A-05 PE=4 SV=1	E3P9W0_TRYCR (+1)	19 kDa	0.071		1	1	0	0	2	0.5		0	0	0	0	0	0	0	0		0	0	3	1	0	4	0.8		0	0	0	0	0	0	0	0	0	0		6
	Cluster of Microtubule-associated protein, putative (Fragment) OS=Trypanosoma cruzi (strain CL Brener) GN=Tc00.1047053511633.79 PE=4 SV=1 (Q4D5A7_TRYCC)	Q4D5A7_TRYCC [2]	126 kDa	0.8		3	3	3	3	12	3		0	0	0	0	1	1	2	0.333333		0	0	31	27	34	92	18.4		68	51	0	38	0	0	0	0	157	19.625		263
	Microtubule-associated protein, putative (Fragment) OS=Trypanosoma cruzi (strain CL Brener) GN=Tc00.1047053511633.79 PE=4 SV=1	Q4D5A7_TRYCC	126 kDa	0.8		1	1	2	2	6	1.5		0	0	0	0	0	1	1	0.166667		0	0	19	17	19	55	11		33	31	0	26	0	0	0	0	90	11.25		152
	Microtubule-associated protein, putative (Fragment) OS=Trypanosoma cruzi (strain CL Brener) GN=Tc00.1047053507447.19 PE=4 SV=1	Q4CMT2_TRYCC	85 kDa	0.8		1	1	1	1	4	1		0	0	0	0	0	0	0	0		0	0	12	10	15	37	7.4		35	20	0	12	0	0	0	0	67	8.375		108
	Cluster of Uncharacterized protein OS=Trypanosoma cruzi (strain CL Brener) GN=Tc00.1047053506289.160 PE=4 SV=1 (Q4DVY7_TRYCC)	Q4DVY7_TRYCC [3]	39 kDa	0.12		2	3	0	0	5	1.25		0	0	0	0	0	0	0	0		0	0	3	3	6	12	2.4		0	0	0	0	0	0	0	0	0	0		17
	Mucin-like glycoprotein, putative OS=Trypanosoma cruzi (strain CL Brener) GN=Tc00.1047053506289.94 PE=4 SV=1	Q4DVZ2_TRYCC	35 kDa	0.13		1	1	0	0	2	0.5		0	0	0	0	0	0	0	0		0	0	3	2	3	8	1.6		0	0	0	0	0	0	0	0	0	0		10
	Uncharacterized protein OS=Trypanosoma cruzi (strain CL Brener) GN=Tc00.1047053506289.160 PE=4 SV=1	Q4DVY7_TRYCC	39 kDa	0.15		1	1	0	0	2	0.5		0	0	0	0	0	0	0	0		0	0	0	1	2	3	0.6		0	0	0	0	0	0	0	0	0	0		5
	Uncharacterized protein OS=Trypanosoma cruzi (strain CL Brener) GN=Tc00.1047053506291.20 PE=4 SV=1	Q4CVJ8_TRYCC	34 kDa	0.23		0	0	0	0	0	0		0	0	0	0	0	0	0	0		0	0	0	0	1	1	0.2		0	0	0	0	0	0	0	0	0	0		1
	Cluster of Isocitrate dehydrogenase [NADP] OS=Trypanosoma cruzi (strain CL Brener) GN=Tc00.1047053506925.319 PE=3 SV=1 (Q4E4L7_TRYCC)	Q4E4L7_TRYCC [2]	47 kDa	0.02		4	2	4	5	15	3.75		1	1	1	1	2	2	8	1.33333		0	0	0	0	0	0	0		11	12	0	0	0	0	0	0	23	2.875		46
	Isocitrate dehydrogenase [NADP] OS=Trypanosoma cruzi (strain CL Brener) GN=Tc00.1047053506925.319 PE=3 SV=1	Q4E4L7_TRYCC	47 kDa	0.02		4	2	4	5	15	3.75		1	1	1	1	2	2	8	1.33333		0	0	0	0	0	0	0		11	12	0	0	0	0	0	0	23	2.875		46
	Cluster of Fructose-bisphosphate aldolase OS=Trypanosoma cruzi Dm28c GN=TCDM_01107 PE=3 SV=1 (V5DRF2_TRYCR)	V5DRF2_TRYCR [4]	41 kDa	0.33		2	2	1	2	7	1.75		4	4	4	3	6	7	28	4.66667		0	0	3	1	0	4	0.8		21	35	0	38	0	0	0	0	94	11.75		133
	Fructose-bisphosphate aldolase OS=Trypanosoma cruzi (strain CL Brener) GN=Tc00.1047053504163.50 PE=3 SV=1	Q4D4R9_TRYCC (+1)	41 kDa	0.32		1	1	1	1	4	1		1	2	2	1	2	3	11	1.83333		0	0	1	0	0	1	0.2		3	9	0	14	0	0	0	0	26	3.25		42
	Fructose-bisphosphate aldolase OS=Trypanosoma cruzi marinkellei GN=MOQ_008571 PE=3 SV=1	K2LYI4_TRYCR	41 kDa	0.35		1	1	0	1	3	0.75		1	1	1	1	2	2	8	1.33333		0	0	1	0	0	1	0.2		3	11	0	9	0	0	0	0	23	2.875		35
	Fructose-bisphosphate aldolase OS=Trypanosoma cruzi Dm28c GN=TCDM_01107 PE=3 SV=1	V5DRF2_TRYCR	41 kDa	0.34		0	1	1	0	2	0.5		2	1	1	1	2	3	10	1.66667		0	0	1	1	0	2	0.4		14	16	0	14	0	0	0	0	44	5.5		58
	Cluster of Phosphoglycerate kinase OS=Trypanosoma cruzi (strain CL Brener) GN=Tc00.1047053511419.40 PE=3 SV=1 (Q4D193_TRYCC)	Q4D193_TRYCC [3]	44 kDa	0.73		2	2	7	8	19	4.75		2	3	1	1	5	4	16	2.66667		0	0	0	0	0	0	0		5	26	489	19	0	0	0	0	539	67.375		574
	Phosphoglycerate kinase OS=Trypanosoma cruzi (strain CL Brener) GN=Tc00.1047053511419.40 PE=3 SV=1	Q4D193_TRYCC	44 kDa	0.73		1	2	6	6	15	3.75		2	2	1	1	4	4	14	2.33333		0	0	0	0	0	0	0		4	22	381	16	0	0	0	0	423	52.875		452
	Phosphoglycerate kinase OS=Trypanosoma cruzi Dm28c GN=TCDM_14526 PE=3 SV=1	V5BAG7_TRYCR	55 kDa	0.75		0	0	1	1	2	0.5		0	0	0	0	1	0	1	0.166667		0	0	0	0	0	0	0		1	3	107	2	0	0	0	0	113	14.125		116
	Phosphoglycerate kinase (Fragment) OS=Trypanosoma cruzi GN=pgk-B PE=3 SV=1	Q95PK8_TRYCR	13 kDa	0.011	Y_Strain low, Y_Strain_VF high, Yuyu_Strain low, Yuyu_Strain_VF high	0	0	0	0	0	0		0	0	0	0	0	0	0	0		0	0	0	0	0	0	0		0	1	0	0	0	0	0	0	1	0.125		1
	Cluster of Mucin-associated surface protein (MASP), putative OS=Trypanosoma cruzi (strain CL Brener) GN=Tc00.1047053510477.80 PE=4 SV=1 (Q4D953_TRYCC)	Q4D953_TRYCC [3]	50 kDa	0.00023	Y_Strain low, Y_Strain_VF high, Yuyu_Strain low, Yuyu_Strain_VF low	1	2	0	1	4	1		0	0	0	0	1	1	2	0.333333		0	0	0	0	2	2	0.4		0	0	0	0	0	0	0	0	0	0		8
	Mucin-associated surface protein (MASP), putative OS=Trypanosoma cruzi (strain CL Brener) GN=Tc00.1047053510477.80 PE=4 SV=1	Q4D953_TRYCC	50 kDa	0.00035	Y_Strain low, Y_Strain_VF high, Yuyu_Strain low, Yuyu_Strain_VF low	1	2	0	1	4	1		0	0	0	0	1	1	2	0.333333		0	0	0	0	2	2	0.4		0	0	0	0	0	0	0	0	0	0		8
	Cluster of Elongation factor 1-alpha (Fragment) OS=Trypanosoma cruzi GN=EF-1alpha PE=3 SV=1 (I6LEB3_TRYCR)	I6LEB3_TRYCR [3]	48 kDa	0.84		1	2	11	11	25	6.25		4	3	4	3	6	6	26	4.33333		41	0	0	1	0	42	8.4		63	19	0	28	0	0	0	0	110	13.75		203
	Elongation factor 1-alpha (Fragment) OS=Trypanosoma cruzi GN=EF-1alpha PE=3 SV=1	I6LEB3_TRYCR	48 kDa	0.84		0	1	5	5	11	2.75		2	2	2	2	4	4	16	2.66667		21	0	0	1	0	22	4.4		33	10	0	15	0	0	0	0	58	7.25		107
	Elongation factor 1-alpha OS=Trypanosoma cruzi GN=EF1alpha PE=3 SV=1	H9AZH5_TRYCR (+1)	49 kDa	0.79		0	1	6	6	13	3.25		2	1	2	2	2	2	11	1.83333		19	0	0	1	0	20	4		30	9	0	13	0	0	0	0	52	6.5		96
	Cluster of Thimet oligopeptidase, putative OS=Trypanosoma cruzi (strain CL Brener) GN=Tc00.1047053506411.10 PE=3 SV=1 (Q4CVA3_TRYCC)	Q4CVA3_TRYCC [4]	78 kDa	< 0.00010	Y_Strain low, Y_Strain_VF high, Yuyu_Strain low, Yuyu_Strain_VF low	2	2	6	6	16	4		0	0	0	0	0	0	0	0		0	0	0	0	0	0	0		0	0	0	0	0	0	0	0	0	0		16
	Thimet oligopeptidase, putative OS=Trypanosoma cruzi (strain CL Brener) GN=Tc00.1047053506411.10 PE=3 SV=1	Q4CVA3_TRYCC	78 kDa	< 0.00010	Y_Strain low, Y_Strain_VF high, Yuyu_Strain low, Yuyu_Strain_VF low	2	2	6	6	16	4		0	0	0	0	0	0	0	0		0	0	0	0	0	0	0		0	0	0	0	0	0	0	0	0	0		16
	Centrin, putative OS=Trypanosoma cruzi (strain CL Brener) GN=Tc00.1047053508323.60 PE=4 SV=1	Q4DQ49_TRYCC	17 kDa	0.32		1	2	2	2	7	1.75		1	1	1	1	2	2	8	1.33333		0	0	6	0	0	6	1.2		5	5	0	9	0	0	0	0	19	2.375		40
	14-3-3 protein OS=Trypanosoma cruzi GN=TCF2 PE=3 SV=1	Q6B9P3_TRYCR (+1)	30 kDa	< 0.00010	Y_Strain low, Y_Strain_VF high, Yuyu_Strain low, Yuyu_Strain_VF low	2	2	3	2	9	2.25		1	0	1	0	2	1	5	0.833333		0	0	0	0	0	0	0		0	5	0	0	0	0	0	0	5	0.625		19
	Cluster of Phosphotransferase OS=Trypanosoma cruzi (strain CL Brener) GN=Tc00.1047053508951.20 PE=3 SV=1 (Q4D3P5_TRYCC)	Q4D3P5_TRYCC [5]	52 kDa	0.00099	Y_Strain low, Y_Strain_VF high, Yuyu_Strain low, Yuyu_Strain_VF high	2	2	3	3	10	2.5		2	3	2	1	2	1	11	1.83333		0	0	3	3	0	6	1.2		0	7	0	0	0	0	0	0	7	0.875		34
	Phosphotransferase OS=Trypanosoma cruzi (strain CL Brener) GN=Tc00.1047053508951.20 PE=3 SV=1	Q4D3P5_TRYCC	52 kDa	< 0.00010	Y_Strain low, Y_Strain_VF high, Yuyu_Strain low, Yuyu_Strain_VF high	2	2	3	3	10	2.5		2	3	2	1	2	1	11	1.83333		0	0	3	3	0	6	1.2		0	2	0	0	0	0	0	0	2	0.25		29
	Phosphotransferase OS=Trypanosoma cruzi (strain CL Brener) GN=Tc00.1047053510121.20 PE=3 SV=1	Q4DQ27_TRYCC (+2)	52 kDa	0.74		0	0	0	0	0	0		0	0	0	0	0	0	0	0		0	0	0	0	0	0	0		0	4	0	0	0	0	0	0	4	0.5		4
	Protein kinase A regulatory subunit, putative OS=Trypanosoma cruzi (strain CL Brener) GN=Tc00.1047053506227.150 PE=4 SV=1	Q4DSV5_TRYCC (+1)	57 kDa	0.12		1	2	1	1	5	1.25		1	0	1	1	1	1	5	0.833333		0	0	3	0	0	3	0.6		5	5	0	0	0	0	0	0	10	1.25		23
	14-3-3 protein, putative OS=Trypanosoma cruzi (strain CL Brener) GN=Tc00.1047053511167.90 PE=3 SV=1	Q4DHC9_TRYCC	29 kDa	< 0.00010	Y_Strain low, Y_Strain_VF high, Yuyu_Strain low, Yuyu_Strain_VF high	2	2	2	2	8	2		0	1	1	0	2	2	6	1		0	0	0	0	0	0	0		0	2	0	0	0	0	0	0	2	0.25		16
	Cluster of Mucin-associated surface protein (MASP) OS=Trypanosoma cruzi Dm28c GN=TCDM_10223 PE=4 SV=1 (V5BCM6_TRYCR)	V5BCM6_TRYCR [18]	55 kDa	0.081		2	2	0	0	4	1		1	1	0	1	3	1	7	1.16667		0	0	3	0	0	3	0.6		5	1	0	0	0	0	0	0	6	0.75		20
	Mucin-associated surface protein (MASP), putative OS=Trypanosoma cruzi (strain CL Brener) GN=Tc00.1047053508121.110 PE=4 SV=1	Q4DF33_TRYCC	40 kDa	0.42		1	1	0	0	2	0.5		0	0	0	0	0	0	0	0		0	0	3	0	0	3	0.6		0	0	0	0	0	0	0	0	0	0		5
	Mucin-associated surface protein (MASP), putative OS=Trypanosoma cruzi (strain CL Brener) GN=Tc00.1047053510261.10 PE=4 SV=1	Q4CSG7_TRYCC	37 kDa	< 0.00010	Y_Strain low, Y_Strain_VF high, Yuyu_Strain low, Yuyu_Strain_VF low	1	1	0	0	2	0.5		0	0	0	0	0	0	0	0		0	0	0	0	0	0	0		0	0	0	0	0	0	0	0	0	0		2
	Mucin-associated surface protein (MASP) OS=Trypanosoma cruzi Dm28c GN=TCDM_10223 PE=4 SV=1	V5BCM6_TRYCR	55 kDa	0.6		0	0	0	0	0	0		0	0	0	0	1	1	2	0.333333		0	0	0	0	0	0	0		5	1	0	0	0	0	0	0	6	0.75		8
	Mucin-associated surface protein (MASP) OS=Trypanosoma cruzi Dm28c GN=TCDM_10849 PE=4 SV=1	V5B6G5_TRYCR	43 kDa	0.014	Y_Strain low, Y_Strain_VF low, Yuyu_Strain low, Yuyu_Strain_VF high	0	0	0	0	0	0		0	0	0	0	1	0	1	0.166667		0	0	0	0	0	0	0		0	0	0	0	0	0	0	0	0	0		1
	Cluster of Mucin-associated surface protein (MASP), putative OS=Trypanosoma cruzi (strain CL Brener) GN=Tc00.1047053509195.70 PE=4 SV=1 (Q4D6E3_TRYCC)	Q4D6E3_TRYCC [2]	41 kDa	0.018	Y_Strain low, Y_Strain_VF high, Yuyu_Strain low, Yuyu_Strain_VF low	2	2	1	0	5	1.25		0	0	0	0	0	0	0	0		0	0	3	2	4	9	1.8		0	0	0	0	0	0	0	0	0	0		14
	Mucin-associated surface protein (MASP), putative OS=Trypanosoma cruzi (strain CL Brener) GN=Tc00.1047053509195.70 PE=4 SV=1	Q4D6E3_TRYCC	41 kDa	0.041		1	2	1	0	4	1		0	0	0	0	0	0	0	0		0	0	3	2	4	9	1.8		0	0	0	0	0	0	0	0	0	0		13
	Mucin-associated surface protein (MASP), putative OS=Trypanosoma cruzi (strain CL Brener) GN=Tc00.1047053508165.170 PE=4 SV=1	Q4E1I3_TRYCC	42 kDa	0.34		2	2	0	0	4	1		0	0	0	0	0	0	0	0		0	0	9	1	0	10	2		0	0	0	0	0	0	0	0	0	0		14
	Cluster of Mucin-associated surface protein (MASP), putative OS=Trypanosoma cruzi (strain CL Brener) GN=Tc00.1047053510089.10 PE=4 SV=1 (Q4DR09_TRYCC)	Q4DR09_TRYCC [2]	32 kDa	0.0064	Y_Strain low, Y_Strain_VF high, Yuyu_Strain low, Yuyu_Strain_VF low	1	2	1	0	4	1		0	0	0	0	0	0	0	0		0	0	3	1	2	6	1.2		0	0	0	0	0	0	0	0	0	0		10
	Mucin-associated surface protein (MASP), putative OS=Trypanosoma cruzi (strain CL Brener) GN=Tc00.1047053510089.10 PE=4 SV=1	Q4DR09_TRYCC	32 kDa	0.0057	Y_Strain low, Y_Strain_VF high, Yuyu_Strain low, Yuyu_Strain_VF low	1	2	1	0	4	1		0	0	0	0	0	0	0	0		0	0	3	1	2	6	1.2		0	0	0	0	0	0	0	0	0	0		10
	Cluster of Mucin-associated surface protein (MASP), putative OS=Trypanosoma cruzi (strain CL Brener) GN=Tc00.1047053507803.10 PE=4 SV=1 (Q4D6G3_TRYCC)	Q4D6G3_TRYCC [3]	39 kDa	0.35		1	2	0	0	3	0.75		0	0	0	0	2	2	4	0.666667		0	0	3	4	6	13	2.6		0	2	0	0	0	0	0	0	2	0.25		22
	Mucin-associated surface protein (MASP), putative OS=Trypanosoma cruzi (strain CL Brener) GN=Tc00.1047053507803.10 PE=4 SV=1	Q4D6G3_TRYCC	39 kDa	0.2		1	2	0	0	3	0.75		0	0	0	0	0	0	0	0		0	0	3	4	6	13	2.6		0	0	0	0	0	0	0	0	0	0		16
	Mucin-associated surface protein (MASP) OS=Trypanosoma cruzi Dm28c GN=TCDM_10067 PE=4 SV=1	V5D469_TRYCR	38 kDa	0.046		0	0	0	0	0	0		0	0	0	0	1	1	2	0.333333		0	0	0	0	0	0	0		0	2	0	0	0	0	0	0	2	0.25		4
	Mucin-associated surface protein (MASP), putative OS=Trypanosoma cruzi (strain CL Brener) GN=Tc00.1047053506671.10 PE=4 SV=1	Q4DGM5_TRYCC	39 kDa	0.017	Y_Strain low, Y_Strain_VF high, Yuyu_Strain low, Yuyu_Strain_VF low	3	2	1	1	7	1.75		0	0	0	0	0	0	0	0		0	0	6	3	2	11	2.2		0	0	0	0	0	0	0	0	0	0		18
	Mucin-associated surface protein (MASP), putative OS=Trypanosoma cruzi (strain CL Brener) GN=Tc00.1047053506309.30 PE=4 SV=1	Q4DMA1_TRYCC	41 kDa	0.0037	Y_Strain low, Y_Strain_VF high, Yuyu_Strain low, Yuyu_Strain_VF low	2	2	0	0	4	1		0	0	0	0	0	0	0	0		0	0	0	1	0	1	0.2		0	0	0	0	0	0	0	0	0	0		5
	Cluster of Dihydrolipoyl dehydrogenase OS=Trypanosoma cruzi (strain CL Brener) GN=Tc00.1047053511025.110 PE=4 SV=1 (Q4DD33_TRYCC)	Q4DD33_TRYCC [3]	51 kDa	0.058		3	2	4	4	13	3.25		0	0	0	0	0	0	0	0		0	0	0	1	0	1	0.2		5	14	0	0	0	0	0	0	19	2.375		33
	Dihydrolipoyl dehydrogenase OS=Trypanosoma cruzi (strain CL Brener) GN=Tc00.1047053511025.110 PE=4 SV=1	Q4DD33_TRYCC	51 kDa	0.026		1	1	2	2	6	1.5		0	0	0	0	0	0	0	0		0	0	0	1	0	1	0.2		3	6	0	0	0	0	0	0	9	1.125		16
	Dihydrolipoyl dehydrogenase OS=Trypanosoma cruzi Dm28c GN=TCDM_02689 PE=4 SV=1	V5BVJ1_TRYCR	51 kDa	0.1		1	1	2	2	6	1.5		0	0	0	0	0	0	0	0		0	0	0	0	0	0	0		2	7	0	0	0	0	0	0	9	1.125		15
	Dihydrolipoyl dehydrogenase OS=Trypanosoma cruzi marinkellei GN=MOQ_002745 PE=4 SV=1	K2N5X6_TRYCR	58 kDa	0.56		0	0	0	0	0	0		0	0	0	0	0	0	0	0		0	0	0	0	0	0	0		0	1	0	0	0	0	0	0	1	0.125		1
	Cluster of Uncharacterized protein OS=Trypanosoma cruzi (strain CL Brener) GN=Tc00.1047053508899.54 PE=4 SV=1 (Q4DMP7_TRYCC)	Q4DMP7_TRYCC [3]	34 kDa	< 0.00010	Y_Strain low, Y_Strain_VF high, Yuyu_Strain low, Yuyu_Strain_VF low	1	2	3	3	9	2.25		0	1	0	0	1	2	4	0.666667		0	0	0	3	0	3	0.6		0	0	0	0	0	0	0	0	0	0		16
	Uncharacterized protein OS=Trypanosoma cruzi (strain CL Brener) GN=Tc00.1047053508899.54 PE=4 SV=1	Q4DMP7_TRYCC	34 kDa	< 0.00010	Y_Strain low, Y_Strain_VF high, Yuyu_Strain low, Yuyu_Strain_VF low	0	1	1	2	4	1		0	0	0	0	0	1	1	0.166667		0	0	0	2	0	2	0.4		0	0	0	0	0	0	0	0	0	0		7
	Uncharacterized protein (Fragment) OS=Trypanosoma cruzi (strain CL Brener) GN=Tc00.1047053511363.4 PE=4 SV=1	Q4CP72_TRYCC	28 kDa	< 0.00010	Y_Strain low, Y_Strain_VF high, Yuyu_Strain low, Yuyu_Strain_VF low	0	0	1	1	2	0.5		0	0	0	0	0	0	0	0		0	0	0	1	0	1	0.2		0	0	0	0	0	0	0	0	0	0		3
	Uncharacterized protein OS=Trypanosoma cruzi Dm28c GN=TCDM_05339 PE=4 SV=1	V5AZ24_TRYCR	34 kDa	< 0.00010	Y_Strain low, Y_Strain_VF high, Yuyu_Strain low, Yuyu_Strain_VF high	0	0	0	0	0	0		0	1	0	0	1	1	3	0.5		0	0	0	1	0	1	0.2		0	0	0	0	0	0	0	0	0	0		4
	Mucin-associated surface protein (MASP), putative OS=Trypanosoma cruzi (strain CL Brener) GN=Tc00.1047053510275.190 PE=4 SV=1	Q4E289_TRYCC	35 kDa	0.029		2	2	1	1	6	1.5		0	0	0	0	0	0	0	0		0	0	5	4	3	12	2.4		0	0	0	0	0	0	0	0	0	0		18
	Cluster of Mucin-associated surface protein (MASP), putative OS=Trypanosoma cruzi (strain CL Brener) GN=Tc00.1047053504039.180 PE=4 SV=1 (Q4DU48_TRYCC)	Q4DU48_TRYCC [2]	45 kDa	0.1		2	2	0	0	4	1		0	0	0	0	0	0	0	0		0	0	2	2	4	8	1.6		0	0	0	0	0	0	0	0	0	0		12
	Mucin-associated surface protein (MASP), putative OS=Trypanosoma cruzi (strain CL Brener) GN=Tc00.1047053504039.180 PE=4 SV=1	Q4DU48_TRYCC	45 kDa	0.064		2	2	0	0	4	1		0	0	0	0	0	0	0	0		0	0	2	2	4	8	1.6		0	0	0	0	0	0	0	0	0	0		12
	Mucin-associated surface protein (MASP), putative OS=Trypanosoma cruzi (strain CL Brener) GN=Tc00.1047053506269.40 PE=4 SV=1	Q4D4B2_TRYCC	43 kDa	0.13		3	2	0	0	5	1.25		0	0	0	0	0	0	0	0		0	0	6	3	8	17	3.4		0	0	0	0	0	0	0	0	0	0		22
	Cluster of Mucin-associated surface protein (MASP), putative OS=Trypanosoma cruzi (strain CL Brener) GN=Tc00.1047053507091.120 PE=4 SV=1 (Q4DGU8_TRYCC)	Q4DGU8_TRYCC [3]	49 kDa	0.038		2	2	0	0	4	1		0	0	0	0	0	0	0	0		0	0	3	0	2	5	1		0	0	0	0	0	0	0	0	0	0		9
	Mucin-associated surface protein (MASP), putative OS=Trypanosoma cruzi (strain CL Brener) GN=Tc00.1047053508977.130 PE=4 SV=1	Q4DD56_TRYCC	49 kDa	0.041		1	1	0	0	2	0.5		0	0	0	0	0	0	0	0		0	0	2	0	1	3	0.6		0	0	0	0	0	0	0	0	0	0		5
	Mucin-associated surface protein (MASP), putative OS=Trypanosoma cruzi (strain CL Brener) GN=Tc00.1047053507091.120 PE=4 SV=1	Q4DGU8_TRYCC	49 kDa	0.036		1	1	0	0	2	0.5		0	0	0	0	0	0	0	0		0	0	1	0	1	2	0.4		0	0	0	0	0	0	0	0	0	0		4
	Cluster of Surface protease GP63 OS=Trypanosoma cruzi Dm28c GN=TCDM_13483 PE=4 SV=1 (V5CI97_TRYCR)	V5CI97_TRYCR [11]	70 kDa	< 0.00010	Y_Strain low, Y_Strain_VF low, Yuyu_Strain low, Yuyu_Strain_VF high	0	2	1	1	4	1		5	5	3	3	5	4	25	4.16667		0	0	0	3	0	3	0.6		0	0	0	0	0	0	0	0	0	0		32
	Surface protease GP63, putative OS=Trypanosoma cruzi (strain CL Brener) GN=Tc00.1047053510307.10 PE=4 SV=1	Q4E0N3_TRYCC	90 kDa	0.00079	Y_Strain low, Y_Strain_VF low, Yuyu_Strain low, Yuyu_Strain_VF high	0	1	0	0	1	0.25		1	1	1	0	1	1	5	0.833333		0	0	0	2	0	2	0.4		0	0	0	0	0	0	0	0	0	0		8
	Surface protease GP63, putative OS=Trypanosoma cruzi (strain CL Brener) GN=Tc00.1047053511117.50 PE=4 SV=1	Q4D292_TRYCC	99 kDa	< 0.00010	Y_Strain low, Y_Strain_VF high, Yuyu_Strain low, Yuyu_Strain_VF high	0	1	0	0	1	0.25		0	0	0	0	0	0	0	0		0	0	0	0	0	0	0		0	0	0	0	0	0	0	0	0	0		1
	Tcc1i14-1.1 OS=Trypanosoma cruzi GN=Tcc1i14-1.1 PE=4 SV=1	Q8T2W6_TRYCR	99 kDa	< 0.00010	Y_Strain low, Y_Strain_VF low, Yuyu_Strain low, Yuyu_Strain_VF high	0	0	0	0	0	0		1	1	1	1	1	1	6	1		0	0	0	1	0	1	0.2		0	0	0	0	0	0	0	0	0	0		7
	Surface protease GP63, putative OS=Trypanosoma cruzi (strain CL Brener) GN=Tc00.1047053509369.50 PE=4 SV=1	Q4DCQ9_TRYCC	48 kDa	< 0.00010	Y_Strain low, Y_Strain_VF low, Yuyu_Strain low, Yuyu_Strain_VF high	0	0	0	0	0	0		1	1	0	0	1	1	4	0.666667		0	0	0	0	0	0	0		0	0	0	0	0	0	0	0	0	0		4
	Surface protease GP63 OS=Trypanosoma cruzi Dm28c GN=TCDM_13483 PE=4 SV=1	V5CI97_TRYCR	70 kDa	< 0.00010	Y_Strain low, Y_Strain_VF low, Yuyu_Strain low, Yuyu_Strain_VF high	0	0	0	0	0	0		1	2	1	1	2	1	8	1.33333		0	0	0	0	0	0	0		0	0	0	0	0	0	0	0	0	0		8
	Cluster of Surface protease GP63, putative OS=Trypanosoma cruzi (strain CL Brener) GN=Tc00.1047053462761.10 PE=4 SV=1 (Q4CMP1_TRYCC)	Q4CMP1_TRYCC [3]	49 kDa	0.0079	Y_Strain low, Y_Strain_VF high, Yuyu_Strain low, Yuyu_Strain_VF high	1	2	0	0	3	0.75		1	1	1	1	1	1	6	1		0	0	0	3	0	3	0.6		0	2	0	0	0	0	0	0	2	0.25		14
	Surface protease GP63, putative OS=Trypanosoma cruzi (strain CL Brener) GN=Tc00.1047053462761.10 PE=4 SV=1	Q4CMP1_TRYCC	49 kDa	0.016	Y_Strain low, Y_Strain_VF high, Yuyu_Strain low, Yuyu_Strain_VF high	1	2	0	0	3	0.75		1	1	1	1	1	1	6	1		0	0	0	3	0	3	0.6		0	2	0	0	0	0	0	0	2	0.25		14
Group II	Cluster of Trans-sialidase, putative OS=Trypanosoma cruzi (strain CL Brener) GN=Tc00.1047053505363.10 PE=4 SV=1 (Q4CRY2_TRYCC)	Q4CRY2_TRYCC [5]	80 kDa	< 0.00010	Y_Strain low, Y_Strain_VF high, Yuyu_Strain low, Yuyu_Strain_VF low	2	2	8	8	20	5		0	0	0	0	0	0	0	0		0	0	0	0	0	0	0		0	0	0	0	0	0	0	0	0	0
	Trans-sialidase, putative OS=Trypanosoma cruzi (strain CL Brener) GN=Tc00.1047053505363.10 PE=4 SV=1	Q4CRY2_TRYCC	80 kDa	< 0.00010	Y_Strain low, Y_Strain_VF high, Yuyu_Strain low, Yuyu_Strain_VF low	2	2	6	6	16	4		0	0	0	0	0	0	0	0		0	0	0	0	0	0	0		0	0	0	0	0	0	0	0	0	0		16
	Trans-sialidase OS=Trypanosoma cruzi Dm28c GN=TCDM_01618 PE=4 SV=1	V5DQD9_TRYCR	53 kDa	< 0.00010	Y_Strain low, Y_Strain_VF high, Yuyu_Strain low, Yuyu_Strain_VF low	0	0	1	2	3	0.75		0	0	0	0	0	0	0	0		0	0	0	0	0	0	0		0	0	0	0	0	0	0	0	0	0		3
	Trans-sialidase, putative (Fragment) OS=Trypanosoma cruzi (strain CL Brener) GN=Tc00.1047053510535.109 PE=4 SV=1	Q4DE82_TRYCC	20 kDa	0.00079	Y_Strain low, Y_Strain_VF high, Yuyu_Strain low, Yuyu_Strain_VF low	0	0	1	1	2	0.5		0	0	0	0	0	0	0	0		0	0	0	0	0	0	0		0	0	0	0	0	0	0	0	0	0		2
	Cluster of Metallocarboxypeptidase OS=Trypanosoma cruzi GN=mcar-1 PE=1 SV=1 (Q6ZXC0_TRYCR)	Q6ZXC0_TRYCR [3]	58 kDa	< 0.00010	Y_Strain low, Y_Strain_VF high, Yuyu_Strain low, Yuyu_Strain_VF low	2	2	5	5	14	3.5		0	0	0	0	0	0	0	0		0	0	0	0	0	0	0		0	0	0	0	0	0	0	0	0	0		14
	Metallocarboxypeptidase OS=Trypanosoma cruzi GN=mcar-1 PE=1 SV=1	Q6ZXC0_TRYCR	58 kDa	< 0.00010	Y_Strain low, Y_Strain_VF high, Yuyu_Strain low, Yuyu_Strain_VF low	1	1	4	4	10	2.5		0	0	0	0	0	0	0	0		0	0	0	0	0	0	0		0	0	0	0	0	0	0	0	0	0		10
	Carboxypeptidase OS=Trypanosoma cruzi Dm28c GN=TCDM_01553 PE=4 SV=1	V5DQA0_TRYCR	58 kDa	< 0.00010	Y_Strain low, Y_Strain_VF high, Yuyu_Strain low, Yuyu_Strain_VF low	0	0	1	1	2	0.5		0	0	0	0	0	0	0	0		0	0	0	0	0	0	0		0	0	0	0	0	0	0	0	0	0		2
	Cluster of Glucose-6-phosphate isomerase OS=Trypanosoma cruzi Dm28c GN=TCDM_05039 PE=3 SV=1 (V5DG44_TRYCR)	V5DG44_TRYCR [12]	68 kDa	0.42		2	2	2	2	8	2		0	0	0	0	1	0	1	0.166667		0	0	0	1	0	1	0.2		0	14	0	0	0	0	0	0	14	1.75		24
	Glucose-6-phosphate isomerase OS=Trypanosoma cruzi (strain CL Brener) GN=Tc00.1047053506529.508 PE=1 SV=1	Q4E5N1_TRYCC	68 kDa	0.07		1	1	1	1	4	1		0	0	0	0	0	0	0	0		0	0	0	1	0	1	0.2		0	6	0	0	0	0	0	0	6	0.75		11
	Glucose-6-phosphate isomerase OS=Trypanosoma cruzi Dm28c GN=TCDM_05039 PE=3 SV=1	V5DG44_TRYCR	68 kDa	0.71		0	0	0	0	0	0		0	0	0	0	0	0	0	0		0	0	0	0	0	0	0		0	5	0	0	0	0	0	0	5	0.625		5
	Glucose-6-phosphate isomerase (Fragment) OS=Trypanosoma cruzi GN=GPI PE=3 SV=1	G4WJ95_TRYCR	38 kDa	0.73		0	0	0	0	0	0		0	0	0	0	0	0	0	0		0	0	0	0	0	0	0		0	1	0	0	0	0	0	0	1	0.125		1
	Glucose-6-phosphate isomerase (Fragment) OS=Trypanosoma cruzi GN=Gpi PE=3 SV=1	Q6RZZ7_TRYCR	44 kDa	0.77		0	0	0	0	0	0		0	0	0	0	0	0	0	0		0	0	0	0	0	0	0		0	1	0	0	0	0	0	0	1	0.125		1
	Glucose-6-phosphate isomerase (Fragment) OS=Trypanosoma cruzi GN=GPI PE=3 SV=1	J7K268_TRYCR	30 kDa	0.77		0	0	0	0	0	0		0	0	0	0	0	0	0	0		0	0	0	0	0	0	0		0	1	0	0	0	0	0	0	1	0.125		1
	Glucose-6-phosphate isomerase (Fragment) OS=Trypanosoma cruzi GN=GPI PE=3 SV=1	J7JVA9_TRYCR (+1)	28 kDa	0.77		0	0	0	0	0	0		0	0	0	0	0	0	0	0		0	0	0	0	0	0	0		0	1	0	0	0	0	0	0	1	0.125		1
	Cluster of Proteasome subunit alpha type OS=Trypanosoma cruzi (strain CL Brener) GN=Tc00.1047053511145.43 PE=3 SV=1 (Q4D1H4_TRYCC)	Q4D1H4_TRYCC [2]	27 kDa	0.00081	Y_Strain low, Y_Strain_VF high, Yuyu_Strain low, Yuyu_Strain_VF low	3	2	4	2	11	2.75		0	0	0	0	1	1	2	0.333333		0	0	0	0	0	0	0		0	7	0	0	0	0	0	0	7	0.875		20
	Proteasome subunit alpha type OS=Trypanosoma cruzi (strain CL Brener) GN=Tc00.1047053511145.43 PE=3 SV=1	Q4D1H4_TRYCC	27 kDa	< 0.00010	Y_Strain low, Y_Strain_VF high, Yuyu_Strain low, Yuyu_Strain_VF low	1	1	2	1	5	1.25		0	0	0	0	0	0	0	0		0	0	0	0	0	0	0		0	4	0	0	0	0	0	0	4	0.5		9
	Proteasome subunit alpha type OS=Trypanosoma cruzi Dm28c GN=TCDM_04248 PE=3 SV=1	V5B1X4_TRYCR	27 kDa	0.006	Y_Strain low, Y_Strain_VF high, Yuyu_Strain low, Yuyu_Strain_VF low	1	1	1	1	4	1		0	0	0	0	1	0	1	0.166667		0	0	0	0	0	0	0		0	3	0	0	0	0	0	0	3	0.375		8
	Cluster of Carboxypeptidase OS=Trypanosoma cruzi PE=3 SV=1 (A0A1B1R0V6_TRYCR)	A0A1B1R0V6_TRYCR [5]	52 kDa	0.4		1	2	1	1	5	1.25		0	0	1	1	2	1	5	0.833333		0	0	16	10	0	26	5.2		0	0	0	0	0	0	0	0	0	0		36
	Carboxypeptidase OS=Trypanosoma cruzi PE=3 SV=1	A0A1B1R0V8_TRYCR (+1)	52 kDa	0.29		0	1	0	0	1	0.25		0	0	0	0	0	0	0	0		0	0	4	3	0	7	1.4		0	0	0	0	0	0	0	0	0	0		8
	Carboxypeptidase OS=Trypanosoma cruzi (strain CL Brener) GN=Tc00.1047053508671.20 PE=3 SV=1	Q4CMQ4_TRYCC	60 kDa	0.28		0	1	0	0	1	0.25		0	0	0	0	0	0	0	0		0	0	3	2	0	5	1		0	0	0	0	0	0	0	0	0	0		6
	Carboxypeptidase OS=Trypanosoma cruzi PE=3 SV=1	A0A1B1R0V6_TRYCR	52 kDa	0.35		0	0	0	0	0	0		0	0	1	1	2	0	4	0.666667		0	0	8	5	0	13	2.6		0	0	0	0	0	0	0	0	0	0		17
	Cluster of Mucin-associated surface protein (MASP), putative OS=Trypanosoma cruzi (strain CL Brener) GN=Tc00.1047053511399.50 PE=4 SV=1 (Q4CR59_TRYCC)	Q4CR59_TRYCC [4]	50 kDa	0.5		2	2	0	0	4	1		0	0	0	0	1	1	2	0.333333		0	0	9	6	9	24	4.8		5	2	0	0	0	0	0	0	7	0.875		37
	Mucin-associated surface protein (MASP), putative OS=Trypanosoma cruzi (strain CL Brener) GN=Tc00.1047053511399.50 PE=4 SV=1	Q4CR59_TRYCC	50 kDa	0.55		1	1	0	0	2	0.5		0	0	0	0	0	0	0	0		0	0	3	4	3	10	2		3	1	0	0	0	0	0	0	4	0.5		16
	Mucin-associated surface protein (MASP), putative OS=Trypanosoma cruzi (strain CL Brener) GN=Tc00.1047053508977.50 PE=4 SV=1	Q4DD59_TRYCC	50 kDa	0.43		0	0	0	0	0	0		0	0	0	0	0	0	0	0		0	0	3	1	4	8	1.6		1	0	0	0	0	0	0	0	1	0.125		9
	Mucin-associated surface protein (MASP), putative OS=Trypanosoma cruzi (strain CL Brener) GN=Tc00.1047053511401.100 PE=4 SV=1	Q4DDR2_TRYCC	45 kDa	0.53		0	0	0	0	0	0		0	0	0	0	0	0	0	0		0	0	3	1	2	6	1.2		1	1	0	0	0	0	0	0	2	0.25		8
	Cluster of Mucin-associated surface protein (MASP), putative OS=Trypanosoma cruzi (strain CL Brener) GN=Tc00.1047053506321.50 PE=4 SV=1 (Q4DYF3_TRYCC)	Q4DYF3_TRYCC [4]	57 kDa	0.053		3	2	1	0	6	1.5		0	0	0	0	0	0	0	0		0	0	6	1	0	7	1.4		0	0	0	0	0	0	0	0	0	0		13
	Mucin-associated surface protein (MASP), putative OS=Trypanosoma cruzi (strain CL Brener) GN=Tc00.1047053506321.50 PE=4 SV=1	Q4DYF3_TRYCC	57 kDa	0.062		2	2	1	0	5	1.25		0	0	0	0	0	0	0	0		0	0	6	1	0	7	1.4		0	0	0	0	0	0	0	0	0	0		12
	Uncharacterized protein OS=Trypanosoma cruzi (strain CL Brener) GN=Tc00.1047053424123.20 PE=4 SV=1	Q4CP97_TRYCC (+1)	14 kDa	0.81		1	2	0	0	3	0.75		0	0	0	0	1	0	1	0.166667		0	0	0	1	13	14	2.8		5	0	0	0	0	0	0	0	5	0.625		23
	Mucin-associated surface protein (MASP), putative OS=Trypanosoma cruzi (strain CL Brener) GN=Tc00.1047053511197.60 PE=4 SV=1	Q4CWA9_TRYCC	43 kDa	0.15		2	2	0	0	4	1		0	0	0	0	0	0	0	0		0	0	6	0	2	8	1.6		0	0	0	0	0	0	0	0	0	0		12
	Cluster of Mucin-associated surface protein (MASP), putative OS=Trypanosoma cruzi (strain CL Brener) GN=Tc00.1047053511593.30 PE=4 SV=1 (Q4D4U4_TRYCC)	Q4D4U4_TRYCC [4]	37 kDa	0.00079	Y_Strain low, Y_Strain_VF high, Yuyu_Strain low, Yuyu_Strain_VF low	2	2	0	0	4	1		0	0	0	0	0	0	0	0		0	0	0	0	0	0	0		0	0	0	0	0	0	0	0	0	0		4
	Mucin-associated surface protein (MASP), putative OS=Trypanosoma cruzi (strain CL Brener) GN=Tc00.1047053511593.30 PE=4 SV=1	Q4D4U4_TRYCC	37 kDa	0.00079	Y_Strain low, Y_Strain_VF high, Yuyu_Strain low, Yuyu_Strain_VF low	1	1	0	0	2	0.5		0	0	0	0	0	0	0	0		0	0	0	0	0	0	0		0	0	0	0	0	0	0	0	0	0		2
	Mucin-associated surface protein (MASP), putative OS=Trypanosoma cruzi (strain CL Brener) GN=Tc00.1047053511593.80 PE=4 SV=1	Q4D4U0_TRYCC	37 kDa	0.00079	Y_Strain low, Y_Strain_VF high, Yuyu_Strain low, Yuyu_Strain_VF low	1	0	0	0	1	0.25		0	0	0	0	0	0	0	0		0	0	0	0	0	0	0		0	0	0	0	0	0	0	0	0	0		1
	Cluster of 10 kDa heat shock protein, putative OS=Trypanosoma cruzi (strain CL Brener) GN=Tc00.1047053509505.50 PE=3 SV=1 (Q4D000_TRYCC)	Q4D000_TRYCC [2]	20 kDa	< 0.00010	Y_Strain low, Y_Strain_VF high, Yuyu_Strain low, Yuyu_Strain_VF low	2	2	4	4	12	3		0	0	0	0	0	0	0	0		0	0	3	1	0	4	0.8		0	0	0	0	0	0	0	0	0	0		16
	10 kDa heat shock protein, putative OS=Trypanosoma cruzi (strain CL Brener) GN=Tc00.1047053509505.50 PE=3 SV=1	Q4D000_TRYCC	20 kDa	0.00016	Y_Strain low, Y_Strain_VF high, Yuyu_Strain low, Yuyu_Strain_VF low	1	1	2	2	6	1.5		0	0	0	0	0	0	0	0		0	0	3	1	0	4	0.8		0	0	0	0	0	0	0	0	0	0		10
	10 kDa heat shock protein, putative OS=Trypanosoma cruzi (strain CL Brener) GN=Tc00.1047053508209.120 PE=3 SV=1	Q4DFA8_TRYCC	11 kDa	< 0.00010	Y_Strain low, Y_Strain_VF high, Yuyu_Strain low, Yuyu_Strain_VF low	1	1	2	2	6	1.5		0	0	0	0	0	0	0	0		0	0	0	0	0	0	0		0	0	0	0	0	0	0	0	0	0		6
	Cofilin/actin depolymerizing factor, putative OS=Trypanosoma cruzi (strain CL Brener) GN=Tc00.1047053510145.20 PE=3 SV=1	Q4CVE9_TRYCC	16 kDa	0.0095	Y_Strain low, Y_Strain_VF high, Yuyu_Strain low, Yuyu_Strain_VF low	1	2	2	2	7	1.75		0	1	0	0	1	1	3	0.5		0	0	0	0	0	0	0		5	2	0	0	0	0	0	0	7	0.875		17
	Mucin-associated surface protein (MASP), putative OS=Trypanosoma cruzi (strain CL Brener) GN=Tc00.1047053508165.120 PE=4 SV=1	Q4E1I6_TRYCC	44 kDa	< 0.00010	Y_Strain low, Y_Strain_VF high, Yuyu_Strain low, Yuyu_Strain_VF low	1	2	1	1	5	1.25		0	0	0	0	0	0	0	0		0	0	0	1	0	1	0.2		0	0	0	0	0	0	0	0	0	0		6
	Nucleoside diphosphate kinase OS=Trypanosoma cruzi (strain CL Brener) GN=Tc00.1047053508707.200 PE=1 SV=1	Q4E256_TRYCC	17 kDa	0.75		3	2	2	2	9	2.25		2	2	1	1	2	2	10	1.66667		0	0	3	6	9	18	3.6		11	28	0	28	0	0	0	0	67	8.375		104
	Cluster of Proteasome activator protein PA26, putative OS=Trypanosoma cruzi (strain CL Brener) GN=Tc00.1047053511465.10 PE=4 SV=1 (Q4CPR5_TRYCC)	Q4CPR5_TRYCC [3]	26 kDa	0.099		0	2	2	2	6	1.5		1	1	0	0	1	1	4	0.666667		0	0	3	0	0	3	0.6		5	5	0	0	0	0	0	0	10	1.25		23
	Proteasome activator protein PA26, putative OS=Trypanosoma cruzi (strain CL Brener) GN=Tc00.1047053511465.10 PE=4 SV=1	Q4CPR5_TRYCC	26 kDa	0.12		0	1	2	2	5	1.25		1	1	0	0	0	0	2	0.333333		0	0	2	0	0	2	0.4		4	4	0	0	0	0	0	0	8	1		17
	Proteasome activator protein PA26, putative (Fragment) OS=Trypanosoma cruzi (strain CL Brener) GN=Tc00.1047053503841.10 PE=4 SV=1	Q4D086_TRYCC	25 kDa	0.088		0	0	0	0	0	0		0	0	0	0	0	0	0	0		0	0	0	0	0	0	0		1	1	0	0	0	0	0	0	2	0.25		2
	Mucin TcMUCII, putative OS=Trypanosoma cruzi (strain CL Brener) GN=Tc00.1047053509081.140 PE=4 SV=1	Q4D8A2_TRYCC	24 kDa	< 0.00010	Y_Strain low, Y_Strain_VF high, Yuyu_Strain low, Yuyu_Strain_VF low	0	2	0	0	2	0.5		0	0	0	0	0	0	0	0		0	0	0	0	0	0	0		0	0	0	0	0	0	0	0	0	0		2
	Mucin-like glycoprotein, putative OS=Trypanosoma cruzi (strain CL Brener) GN=Tc00.1047053511047.20 PE=4 SV=1	Q4D0C1_TRYCC	38 kDa	0.0011	Y_Strain low, Y_Strain_VF high, Yuyu_Strain low, Yuyu_Strain_VF low	2	2	0	0	4	1		0	0	0	0	0	0	0	0		0	0	0	1	2	3	0.6		0	0	0	0	0	0	0	0	0	0		7
	Cluster of Proteasome subunit alpha type OS=Trypanosoma cruzi (strain CL Brener) GN=Tc00.1047053506885.350 PE=3 SV=1 (Q4E4G8_TRYCC)	Q4E4G8_TRYCC [2]	27 kDa	< 0.00010	Y_Strain low, Y_Strain_VF high, Yuyu_Strain low, Yuyu_Strain_VF low	2	2	3	2	9	2.25		0	0	0	0	1	0	1	0.166667		0	0	3	3	0	6	1.2		0	0	0	0	0	0	0	0	0	0		16
	Proteasome subunit alpha type OS=Trypanosoma cruzi (strain CL Brener) GN=Tc00.1047053506885.350 PE=3 SV=1	Q4E4G8_TRYCC	27 kDa	< 0.00010	Y_Strain low, Y_Strain_VF high, Yuyu_Strain low, Yuyu_Strain_VF low	2	2	3	2	9	2.25		0	0	0	0	1	0	1	0.166667		0	0	3	3	0	6	1.2		0	0	0	0	0	0	0	0	0	0		16
	Cluster of Malate dehydrogenase OS=Trypanosoma cruzi (strain CL Brener) GN=Tc00.1047053506195.110 PE=3 SV=1 (Q4DXL5_TRYCC)	Q4DXL5_TRYCC [2]	33 kDa	0.00015	Y_Strain low, Y_Strain_VF high, Yuyu_Strain low, Yuyu_Strain_VF high	1	2	6	6	15	3.75		3	3	3	4	2	3	18	3		0	0	6	0	2	8	1.6		5	5	0	0	0	0	0	0	10	1.25		51
	Malate dehydrogenase OS=Trypanosoma cruzi (strain CL Brener) GN=Tc00.1047053506195.110 PE=3 SV=1	Q4DXL5_TRYCC	33 kDa	0.00013	Y_Strain low, Y_Strain_VF high, Yuyu_Strain low, Yuyu_Strain_VF high	1	1	3	3	8	2		1	2	2	2	1	2	10	1.66667		0	0	3	0	1	4	0.8		3	2	0	0	0	0	0	0	5	0.625		27
	Malate dehydrogenase (Fragment) OS=Trypanosoma cruzi (strain CL Brener) GN=Tc00.1047053507883.109 PE=3 SV=1	Q4D4A0_TRYCC	32 kDa	0.00018	Y_Strain low, Y_Strain_VF high, Yuyu_Strain low, Yuyu_Strain_VF high	1	1	3	3	8	2		1	1	2	2	1	2	9	1.5		0	0	3	0	1	4	0.8		3	2	0	0	0	0	0	0	5	0.625		26
	Uncharacterized protein OS=Trypanosoma cruzi (strain CL Brener) GN=Tc00.1047053511733.90 PE=4 SV=1	Q4D6Q6_TRYCC	13 kDa	0.15		2	2	1	1	6	1.5		1	1	1	1	1	1	6	1		0	0	3	1	4	8	1.6		5	2	0	0	0	0	0	0	7	0.875		27
	Mucin-like glycoprotein, putative OS=Trypanosoma cruzi (strain CL Brener) GN=Tc00.1047053503655.30 PE=4 SV=1	Q4D8Y3_TRYCC	39 kDa	0.0065	Y_Strain low, Y_Strain_VF high, Yuyu_Strain low, Yuyu_Strain_VF low	3	2	0	0	5	1.25		0	0	0	0	0	0	0	0		0	0	3	0	0	3	0.6		0	0	0	0	0	0	0	0	0	0		8
	Cluster of Uncharacterized protein OS=Trypanosoma cruzi (strain CL Brener) GN=Tc00.1047053507993.150 PE=4 SV=1 (Q4E1W3_TRYCC)	Q4E1W3_TRYCC [2]	37 kDa	< 0.00010	Y_Strain low, Y_Strain_VF high, Yuyu_Strain low, Yuyu_Strain_VF low	2	2	4	3	11	2.75		0	0	0	0	0	0	0	0		0	0	0	0	0	0	0		0	0	0	0	0	0	0	0	0	0		11
	Uncharacterized protein OS=Trypanosoma cruzi (strain CL Brener) GN=Tc00.1047053507993.150 PE=4 SV=1	Q4E1W3_TRYCC	37 kDa	< 0.00010	Y_Strain low, Y_Strain_VF high, Yuyu_Strain low, Yuyu_Strain_VF low	2	2	4	3	11	2.75		0	0	0	0	0	0	0	0		0	0	0	0	0	0	0		0	0	0	0	0	0	0	0	0	0		11
	Mucin-associated surface protein (MASP), putative OS=Trypanosoma cruzi (strain CL Brener) GN=Tc00.1047053506101.10 PE=4 SV=1	Q4CQS4_TRYCC	48 kDa	0.004	Y_Strain low, Y_Strain_VF high, Yuyu_Strain low, Yuyu_Strain_VF low	2	2	0	0	4	1		0	0	0	0	0	0	0	0		0	0	0	3	2	5	1		0	0	0	0	0	0	0	0	0	0		9
	Mucin-associated surface protein (MASP), putative OS=Trypanosoma cruzi (strain CL Brener) GN=Tc00.1047053508999.70 PE=4 SV=1	Q4E0E6_TRYCC	47 kDa	0.065		1	2	0	0	3	0.75		0	0	0	0	1	1	2	0.333333		0	0	5	1	0	6	1.2		0	0	0	0	0	0	0	0	0	0		11
	Cluster of Mucin-associated surface protein (MASP) OS=Trypanosoma cruzi Dm28c GN=TCDM_10510 PE=4 SV=1 (V5BBT4_TRYCR)	V5BBT4_TRYCR [8]	49 kDa	0.78		2	1	0	0	3	0.75		1	0	0	0	3	3	7	1.16667		0	0	11	2	4	17	3.4		5	5	0	0	0	0	0	0	10	1.25		37
	Mucin-associated surface protein (MASP), putative OS=Trypanosoma cruzi (strain CL Brener) GN=Tc00.1047053510377.350 PE=4 SV=1	Q4E3U8_TRYCC	46 kDa	0.38		1	1	0	0	2	0.5		0	0	0	0	0	0	0	0		0	0	7	1	3	11	2.2		0	0	0	0	0	0	0	0	0	0		13
	Mucin-associated surface protein (MASP), putative OS=Trypanosoma cruzi (strain CL Brener) GN=Tc00.1047053504081.460 PE=4 SV=1	Q4E455_TRYCC	47 kDa	0.24		0	0	0	0	0	0		0	0	0	0	0	0	0	0		0	0	0	0	0	0	0		1	1	0	0	0	0	0	0	2	0.25		2
	Mucin-associated surface protein (MASP), putative OS=Trypanosoma cruzi (strain CL Brener) GN=Tc00.1047053507957.10 PE=4 SV=1	Q4DYV7_TRYCC	48 kDa	0.32		1	0	0	0	1	0.25		0	0	0	0	0	0	0	0		0	0	3	1	1	5	1		0	0	0	0	0	0	0	0	0	0		6
	Mucin-associated surface protein (MASP), putative OS=Trypanosoma cruzi (strain CL Brener) GN=Tc00.1047053506759.40 PE=4 SV=1	Q4DKW6_TRYCC	47 kDa	0.67		0	0	0	0	0	0		0	0	0	0	0	0	0	0		0	0	1	0	0	1	0.2		0	0	0	0	0	0	0	0	0	0		1
	Mucin-associated surface protein (MASP) OS=Trypanosoma cruzi Dm28c GN=TCDM_09051 PE=4 SV=1	V5BFG7_TRYCR	24 kDa	0.57		0	0	0	0	0	0		0	0	0	0	1	1	2	0.333333		0	0	0	0	0	0	0		0	2	0	0	0	0	0	0	2	0.25		4
	Mucin-associated surface protein (MASP) OS=Trypanosoma cruzi Dm28c GN=TCDM_10510 PE=4 SV=1	V5BBT4_TRYCR	49 kDa	0.11		0	0	0	0	0	0		1	0	0	0	1	2	4	0.666667		0	0	0	0	0	0	0		4	2	0	0	0	0	0	0	6	0.75		10
	Mucin TcMUCII, putative OS=Trypanosoma cruzi (strain CL Brener) GN=Tc00.1047053506965.190 PE=4 SV=1	Q4DIE3_TRYCC	21 kDa	0.14		1	1	0	0	2	0.5		0	0	0	0	0	0	0	0		0	0	2	1	5	8	1.6		0	0	0	0	0	0	0	0	0	0		10
	Cluster of Mucin-associated surface protein (MASP), putative OS=Trypanosoma cruzi (strain CL Brener) GN=Tc00.1047053510013.310 PE=4 SV=1 (Q4DVW7_TRYCC)	Q4DVW7_TRYCC [3]	59 kDa	0.011	Y_Strain low, Y_Strain_VF high, Yuyu_Strain low, Yuyu_Strain_VF high	1	1	0	0	2	0.5		0	0	0	1	1	1	3	0.5		0	0	4	0	0	4	0.8		0	0	0	0	0	0	0	0	0	0		9
	Mucin-associated surface protein (MASP), putative OS=Trypanosoma cruzi (strain CL Brener) GN=Tc00.1047053510013.310 PE=4 SV=1	Q4DVW7_TRYCC	59 kDa	0.16		1	1	0	0	2	0.5		0	0	0	0	0	0	0	0		0	0	4	0	0	4	0.8		0	0	0	0	0	0	0	0	0	0		6
	Mucin-associated surface protein (MASP), putative OS=Trypanosoma cruzi (strain CL Brener) GN=Tc00.1047053511183.360 PE=4 SV=1	Q4E5K3_TRYCC	35 kDa	< 0.00010	Y_Strain low, Y_Strain_VF low, Yuyu_Strain low, Yuyu_Strain_VF high	0	0	0	0	0	0		0	0	0	0	1	1	2	0.333333		0	0	0	0	0	0	0		0	0	0	0	0	0	0	0	0	0		2
	Cluster of Chaperonin HSP60, mitochondrial, putative OS=Trypanosoma cruzi marinkellei GN=MOQ_003717 PE=3 SV=1 (K2NTY6_TRYCR)	K2NTY6_TRYCR [5]	59 kDa	0.015	Y_Strain low, Y_Strain_VF high, Yuyu_Strain low, Yuyu_Strain_VF low	1	1	31	31	64	16		1	0	1	1	0	0	3	0.5		0	0	3	0	0	3	0.6		42	7	0	9	0	0	0	0	58	7.25		128
	Chaperonin HSP60, mitochondrial, putative OS=Trypanosoma cruzi marinkellei GN=MOQ_003717 PE=3 SV=1	K2NTY6_TRYCR	59 kDa	0.018	Y_Strain low, Y_Strain_VF high, Yuyu_Strain low, Yuyu_Strain_VF low	0	1	20	20	41	10.25		1	0	1	1	0	0	3	0.5		0	0	2	0	0	2	0.4		27	4	0	6	0	0	0	0	37	4.625		83
	Chaperonin HSP60, mitochondrial, putative OS=Trypanosoma cruzi marinkellei GN=MOQ_003716 PE=3 SV=1	K2NC28_TRYCR	59 kDa	0.0087	Y_Strain low, Y_Strain_VF high, Yuyu_Strain low, Yuyu_Strain_VF low	0	0	7	7	14	3.5		0	0	0	0	0	0	0	0		0	0	1	0	0	1	0.2		9	1	0	2	0	0	0	0	12	1.5		27
	Chaperonin HSP60/CNP60, putative (Fragment) OS=Trypanosoma cruzi marinkellei GN=MOQ_007966 PE=3 SV=1	K2N133_TRYCR	28 kDa	0.17		0	0	2	2	4	1		0	0	0	0	0	0	0	0		0	0	0	0	0	0	0		5	1	0	0	0	0	0	0	6	0.75		10
	Chaperonin HSP60, mitochondrial, putative (Fragment) OS=Trypanosoma cruzi marinkellei GN=MOQ_008696 PE=3 SV=1	K2MK72_TRYCR	27 kDa	0.0014	Y_Strain low, Y_Strain_VF high, Yuyu_Strain low, Yuyu_Strain_VF low	0	0	2	2	4	1		0	0	0	0	0	0	0	0		0	0	0	0	0	0	0		1	0	0	0	0	0	0	0	1	0.125		5
	Chaperonin HSP60/CNP60, putative (Fragment) OS=Trypanosoma cruzi marinkellei GN=MOQ_003732 PE=3 SV=1	K2N393_TRYCR	22 kDa	0.0075	Y_Strain low, Y_Strain_VF high, Yuyu_Strain low, Yuyu_Strain_VF low	0	0	1	1	2	0.5		0	0	0	0	0	0	0	0		0	0	0	0	0	0	0		0	0	0	0	0	0	0	0	0	0		2
	Cluster of Inosine-adenosine-guanosine-nucleoside hydrolase, putative OS=Trypanosoma cruzi (strain CL Brener) GN=Tc00.1047053510315.10 PE=4 SV=1 (Q4CRT0_TRYCC)	Q4CRT0_TRYCC [2]	36 kDa	< 0.00010	Y_Strain low, Y_Strain_VF high, Yuyu_Strain low, Yuyu_Strain_VF low	2	1	3	3	9	2.25		0	0	0	0	0	0	0	0		0	0	0	0	0	0	0		0	0	0	0	0	0	0	0	0	0		9
	Inosine-adenosine-guanosine-nucleoside hydrolase, putative OS=Trypanosoma cruzi (strain CL Brener) GN=Tc00.1047053510315.10 PE=4 SV=1	Q4CRT0_TRYCC	36 kDa	< 0.00010	Y_Strain low, Y_Strain_VF high, Yuyu_Strain low, Yuyu_Strain_VF low	2	1	3	3	9	2.25		0	0	0	0	0	0	0	0		0	0	0	0	0	0	0		0	0	0	0	0	0	0	0	0	0		9
	Cluster of Aminopeptidase, putative OS=Trypanosoma cruzi (strain CL Brener) GN=Tc00.1047053508799.240 PE=4 SV=1 (Q4DZJ3_TRYCC)	Q4DZJ3_TRYCC [2]	56 kDa	< 0.00010	Y_Strain low, Y_Strain_VF high, Yuyu_Strain low, Yuyu_Strain_VF low	1	1	3	4	9	2.25		0	0	0	0	1	0	1	0.166667		0	0	0	1	0	1	0.2		0	2	0	0	0	0	0	0	2	0.25		13
	Aminopeptidase OS=Trypanosoma cruzi Dm28c GN=TCDM_00653 PE=4 SV=1	V5BWE3_TRYCR	56 kDa	< 0.00010	Y_Strain low, Y_Strain_VF high, Yuyu_Strain low, Yuyu_Strain_VF low	1	1	2	2	6	1.5		0	0	0	0	0	0	0	0		0	0	0	1	0	1	0.2		0	1	0	0	0	0	0	0	1	0.125		8
	Aminopeptidase, putative OS=Trypanosoma cruzi (strain CL Brener) GN=Tc00.1047053508799.240 PE=4 SV=1	Q4DZJ3_TRYCC	56 kDa	< 0.00010	Y_Strain low, Y_Strain_VF high, Yuyu_Strain low, Yuyu_Strain_VF low	1	1	2	2	6	1.5		0	0	0	0	0	0	0	0		0	0	0	1	0	1	0.2		0	1	0	0	0	0	0	0	1	0.125		8
	Cluster of Putative surface protein TASV-C-18 (Fragment) OS=Trypanosoma cruzi GN=TASV-C-18 PE=4 SV=1 (E3P9Z3_TRYCR)	E3P9Z3_TRYCR [3]	36 kDa	0.61		1	1	1	2	5	1.25		0	0	0	0	0	0	0	0		82	0	3	1	4	90	18		0	0	0	0	0	0	0	0	0	0		95
	Putative surface protein TASV-C-18 (Fragment) OS=Trypanosoma cruzi GN=TASV-C-18 PE=4 SV=1	E3P9Z3_TRYCR (+1)	36 kDa	0.61		1	1	1	1	4	1		0	0	0	0	0	0	0	0		41	0	2	1	2	46	9.2		0	0	0	0	0	0	0	0	0	0		50
	Mucin-like glycoprotein, putative OS=Trypanosoma cruzi (strain CL Brener) GN=Tc00.1047053509123.10 PE=4 SV=1	Q4CU27_TRYCC	36 kDa	0.61		0	0	0	1	1	0.25		0	0	0	0	0	0	0	0		40	0	2	1	2	45	9		0	0	0	0	0	0	0	0	0	0		46
	Cluster of Neutral sphingomyelinase activation associated factor-like protein OS=Trypanosoma cruzi (strain CL Brener) GN=Tc00.1047053509767.10 PE=4 SV=1 (Q4DSD4_TRYCC)	Q4DSD4_TRYCC [3]	91 kDa	0.0003	Y_Strain low, Y_Strain_VF high, Yuyu_Strain low, Yuyu_Strain_VF low	1	1	1	1	4	1		1	1	1	0	0	0	3	0.5		0	0	3	0	0	3	0.6		0	0	0	0	0	0	0	0	0	0		10
	Neutral sphingomyelinase activation associated factor-like protein OS=Trypanosoma cruzi (strain CL Brener) GN=Tc00.1047053509767.10 PE=4 SV=1	Q4DSD4_TRYCC	91 kDa	0.003	Y_Strain low, Y_Strain_VF high, Yuyu_Strain low, Yuyu_Strain_VF low	1	1	1	1	4	1		0	0	1	0	0	0	1	0.166667		0	0	3	0	0	3	0.6		0	0	0	0	0	0	0	0	0	0		8
	Neutral sphingomyelinase activation associated factor-like protein OS=Trypanosoma cruzi Dm28c GN=TCDM_11487 PE=4 SV=1	V5D0I2_TRYCR	48 kDa	0.0009	Y_Strain low, Y_Strain_VF low, Yuyu_Strain low, Yuyu_Strain_VF high	0	0	0	0	0	0		1	1	0	0	0	0	2	0.333333		0	0	0	0	0	0	0		0	0	0	0	0	0	0	0	0	0		2
	Cluster of Mucin-associated surface protein (MASP), putative OS=Trypanosoma cruzi (strain CL Brener) GN=Tc00.1047053510371.120 PE=4 SV=1 (Q4DGC2_TRYCC)	Q4DGC2_TRYCC [8]	27 kDa	0.21		0	1	0	0	1	0.25		0	0	0	0	0	0	0	0		0	0	3	6	2	11	2.2		0	0	0	0	0	0	0	0	0	0		12
	Mucin-associated surface protein (MASP), putative OS=Trypanosoma cruzi (strain CL Brener) GN=Tc00.1047053507957.320 PE=4 SV=1	Q4DYU1_TRYCC	28 kDa	0.13		0	1	0	0	1	0.25		0	0	0	0	0	0	0	0		0	0	0	1	1	2	0.4		0	0	0	0	0	0	0	0	0	0		3
	Mucin-associated surface protein (MASP), putative OS=Trypanosoma cruzi (strain CL Brener) GN=Tc00.1047053510371.120 PE=4 SV=1	Q4DGC2_TRYCC	27 kDa	0.37		0	0	0	0	0	0		0	0	0	0	0	0	0	0		0	0	3	3	0	6	1.2		0	0	0	0	0	0	0	0	0	0		6
	Mucin-associated surface protein (MASP), putative OS=Trypanosoma cruzi (strain CL Brener) GN=Tc00.1047053506599.100 PE=4 SV=1	Q4E1Z5_TRYCC	25 kDa	0.29		0	0	0	0	0	0		0	0	0	0	0	0	0	0		0	0	0	1	0	1	0.2		0	0	0	0	0	0	0	0	0	0		1
	Cluster of Mucin-associated surface protein (MASP), putative OS=Trypanosoma cruzi (strain CL Brener) GN=Tc00.1047053507957.150 PE=4 SV=1 (Q4DYV4_TRYCC)	Q4DYV4_TRYCC [2]	43 kDa	0.23		1	1	0	0	2	0.5		0	0	0	0	0	0	0	0		0	0	6	3	9	18	3.6		0	0	0	0	0	0	0	0	0	0		20
	Mucin-associated surface protein (MASP), putative OS=Trypanosoma cruzi (strain CL Brener) GN=Tc00.1047053507957.150 PE=4 SV=1	Q4DYV4_TRYCC	43 kDa	0.23		1	1	0	0	2	0.5		0	0	0	0	0	0	0	0		0	0	6	3	8	17	3.4		0	0	0	0	0	0	0	0	0	0		19
	Mucin-associated surface protein (MASP), putative OS=Trypanosoma cruzi (strain CL Brener) GN=Tc00.1047053510025.260 PE=4 SV=1	Q4DTB1_TRYCC	45 kDa	0.045		1	1	0	0	2	0.5		0	0	0	0	0	0	0	0		0	0	0	1	2	3	0.6		0	0	0	0	0	0	0	0	0	0		5
	Mucin-associated surface protein (MASP), putative OS=Trypanosoma cruzi (strain CL Brener) GN=Tc00.1047053511221.50 PE=4 SV=1	Q4D782_TRYCC	45 kDa	0.011	Y_Strain low, Y_Strain_VF high, Yuyu_Strain low, Yuyu_Strain_VF low	1	1	0	0	2	0.5		0	0	0	0	0	0	0	0		0	0	0	1	0	1	0.2		0	0	0	0	0	0	0	0	0	0		3
	Cluster of Mucin-like glycoprotein, putative OS=Trypanosoma cruzi (strain CL Brener) GN=Tc00.1047053506801.20 PE=4 SV=1 (Q4DH37_TRYCC)	Q4DH37_TRYCC [2]	51 kDa	0.19		1	1	0	0	2	0.5		0	0	0	0	0	0	0	0		0	0	3	0	2	5	1		0	0	0	0	0	0	0	0	0	0		7
	Mucin-like glycoprotein, putative OS=Trypanosoma cruzi (strain CL Brener) GN=Tc00.1047053506801.20 PE=4 SV=1	Q4DH37_TRYCC	51 kDa	0.19		1	1	0	0	2	0.5		0	0	0	0	0	0	0	0		0	0	3	0	2	5	1		0	0	0	0	0	0	0	0	0	0		7
	Cluster of Trypanothione reductase (Fragment) OS=Trypanosoma cruzi GN=TR PE=3 SV=1 (Q95NP3_TRYCR)	Q95NP3_TRYCR [5]	47 kDa	0.12		2	1	4	4	11	2.75		2	1	1	1	2	2	9	1.5		0	0	3	1	0	4	0.8		0	12	0	9	0	0	0	0	21	2.625		45
	Trypanothione reductase, putative (Fragment) OS=Trypanosoma cruzi (strain CL Brener) GN=Tc00.1047053504507.5 PE=4 SV=1	Q4CMQ7_TRYCC	43 kDa	0.041		1	1	1	1	4	1		0	0	0	0	0	0	0	0		0	0	0	1	0	1	0.2		0	3	0	0	0	0	0	0	3	0.375		8
	Trypanothione reductase (Fragment) OS=Trypanosoma cruzi GN=TR PE=3 SV=1	I6LED5_TRYCR (+1)	47 kDa	0.035		0	1	1	2	4	1		0	0	0	0	0	0	0	0		0	0	3	0	0	3	0.6		0	2	0	0	0	0	0	0	2	0.25		9
	Trypanothione reductase (Fragment) OS=Trypanosoma cruzi GN=TR PE=3 SV=1	Q95NP3_TRYCR	47 kDa	0.4		1	0	2	1	4	1		1	1	0	1	1	1	5	0.833333		0	0	0	0	0	0	0		0	7	0	9	0	0	0	0	16	2		25
	Trypanothione reductase (Fragment) OS=Trypanosoma cruzi marinkellei GN=TR PE=3 SV=1	Q95NV6_TRYCR	47 kDa	0.0033	Y_Strain low, Y_Strain_VF high, Yuyu_Strain low, Yuyu_Strain_VF low	0	0	0	1	1	0.25		0	0	1	0	0	0	1	0.166667		0	0	0	0	0	0	0		0	0	0	0	0	0	0	0	0	0		2
	Cluster of Uncharacterized protein OS=Trypanosoma cruzi (strain CL Brener) GN=Tc00.1047053506367.30 PE=4 SV=1 (Q4DFX2_TRYCC)	Q4DFX2_TRYCC [2]	38 kDa	< 0.00010	Y_Strain low, Y_Strain_VF high, Yuyu_Strain low, Yuyu_Strain_VF low	1	1	4	4	10	2.5		0	0	1	0	1	1	3	0.5		0	0	0	0	0	0	0		0	0	0	0	0	0	0	0	0	0		13
	Uncharacterized protein OS=Trypanosoma cruzi (strain CL Brener) GN=Tc00.1047053506367.30 PE=4 SV=1	Q4DFX2_TRYCC	38 kDa	< 0.00010	Y_Strain low, Y_Strain_VF high, Yuyu_Strain low, Yuyu_Strain_VF low	1	1	4	4	10	2.5		0	0	1	0	1	1	3	0.5		0	0	0	0	0	0	0		0	0	0	0	0	0	0	0	0	0		13
	Mucin TcMUCII, putative OS=Trypanosoma cruzi (strain CL Brener) GN=Tc00.1047053510561.20 PE=4 SV=1	Q4D2H6_TRYCC	26 kDa	0.00079	Y_Strain low, Y_Strain_VF high, Yuyu_Strain low, Yuyu_Strain_VF low	0	1	0	0	1	0.25		0	0	0	0	0	0	0	0		0	0	0	0	0	0	0		0	0	0	0	0	0	0	0	0	0		1
	Cluster of Histone H2B OS=Trypanosoma cruzi (strain CL Brener) GN=Tc00.1047053511635.20 PE=3 SV=1 (Q4CTD7_TRYCC)	Q4CTD7_TRYCC [2]	12 kDa	0.29		1	1	2	2	6	1.5		0	0	1	0	1	1	3	0.5		0	0	0	0	0	0	0		11	0	0	0	0	0	0	0	11	1.375		20
	Histone H2B OS=Trypanosoma cruzi PE=3 SV=1	H2B_TRYCR	12 kDa	0.00098	Y_Strain low, Y_Strain_VF high, Yuyu_Strain low, Yuyu_Strain_VF low	1	1	1	1	4	1		0	0	0	0	0	0	0	0		0	0	0	0	0	0	0		3	0	0	0	0	0	0	0	3	0.375		7
	Histone H2B OS=Trypanosoma cruzi (strain CL Brener) GN=Tc00.1047053511635.20 PE=3 SV=1	Q4CTD7_TRYCC	12 kDa	0.66		0	0	1	1	2	0.5		0	0	1	0	1	0	2	0.333333		0	0	0	0	0	0	0		8	0	0	0	0	0	0	0	8	1		12
	Cluster of Uncharacterized protein OS=Trypanosoma cruzi Dm28c GN=TCDM_12828 PE=4 SV=1 (V5CJY9_TRYCR)	V5CJY9_TRYCR [5]	38 kDa	0.038		1	1	0	0	2	0.5		0	0	0	0	0	0	0	0		0	0	0	0	2	2	0.4		0	0	0	0	0	0	0	0	0	0		4
	Mucin-associated surface protein (MASP), putative (Fragment) OS=Trypanosoma cruzi (strain CL Brener) GN=Tc00.1047053508745.70 PE=4 SV=1	Q4D4H9_TRYCC	22 kDa	0.0051	Y_Strain low, Y_Strain_VF high, Yuyu_Strain low, Yuyu_Strain_VF low	1	1	0	0	2	0.5		0	0	0	0	0	0	0	0		0	0	0	0	1	1	0.2		0	0	0	0	0	0	0	0	0	0		3
	Mucin-associated surface protein (MASP), putative OS=Trypanosoma cruzi (strain CL Brener) GN=Tc00.1047053511173.430 PE=4 SV=1	Q4E427_TRYCC	50 kDa	0.0051	Y_Strain low, Y_Strain_VF high, Yuyu_Strain low, Yuyu_Strain_VF low	1	1	0	0	2	0.5		0	0	0	0	0	0	0	0		0	0	0	0	1	1	0.2		0	0	0	0	0	0	0	0	0	0		3
	Uncharacterized protein OS=Trypanosoma cruzi Dm28c GN=TCDM_12828 PE=4 SV=1	V5CJY9_TRYCR	38 kDa	0.67		0	0	0	0	0	0		0	0	0	0	0	0	0	0		0	0	0	0	1	1	0.2		0	0	0	0	0	0	0	0	0	0		1
	Cluster of Guanine deaminase, putative OS=Trypanosoma cruzi (strain CL Brener) GN=Tc00.1047053504431.100 PE=4 SV=1 (Q4D711_TRYCC)	Q4D711_TRYCC [3]	50 kDa	0.065		2	1	4	6	13	3.25		1	1	2	1	1	2	8	1.33333		0	0	0	0	0	0	0		11	12	0	0	0	0	0	0	23	2.875		44
	Guanine deaminase, putative OS=Trypanosoma cruzi (strain CL Brener) GN=Tc00.1047053504431.100 PE=4 SV=1	Q4D711_TRYCC	50 kDa	0.0055	Y_Strain low, Y_Strain_VF high, Yuyu_Strain low, Yuyu_Strain_VF low	1	1	3	5	10	2.5		0	0	1	0	0	0	1	0.166667		0	0	0	0	0	0	0		3	7	0	0	0	0	0	0	10	1.25		21
	Guanine deaminase OS=Trypanosoma cruzi Dm28c GN=TCDM_04261 PE=4 SV=1	V5BLN7_TRYCR	50 kDa	0.21		0	0	1	1	2	0.5		1	1	1	1	1	1	6	1		0	0	0	0	0	0	0		7	4	0	0	0	0	0	0	11	1.375		19
	Mucin-associated surface protein (MASP), putative OS=Trypanosoma cruzi (strain CL Brener) GN=Tc00.1047053509979.350 PE=4 SV=1	Q4E2C8_TRYCC	32 kDa	0.044		1	1	1	0	3	0.75		0	0	0	0	0	0	0	0		0	0	3	0	0	3	0.6		0	0	0	0	0	0	0	0	0	0		6
	Cluster of Superoxide dismutase OS=Trypanosoma cruzi (strain CL Brener) GN=Tc00.1047053511715.10 PE=3 SV=1 (Q4D5A6_TRYCC)	Q4D5A6_TRYCC [2]	23 kDa	0.38		1	1	2	2	6	1.5		0	0	0	0	0	0	0	0		0	0	6	1	2	9	1.8		0	9	0	0	0	0	0	0	9	1.125		24
	Superoxide dismutase OS=Trypanosoma cruzi (strain CL Brener) GN=Tc00.1047053511715.10 PE=3 SV=1	Q4D5A6_TRYCC	23 kDa	0.38		1	1	2	2	6	1.5		0	0	0	0	0	0	0	0		0	0	6	1	2	9	1.8		0	9	0	0	0	0	0	0	9	1.125		24
	Uncharacterized protein OS=Trypanosoma cruzi (strain CL Brener) GN=Tc00.1047053510877.30 PE=4 SV=1	Q4DPV7_TRYCC	25 kDa	0.56		1	1	4	3	9	2.25		1	0	1	0	1	1	4	0.666667		0	0	6	0	0	6	1.2		26	9	0	9	0	0	0	0	44	5.5		63
	Uncharacterized protein OS=Trypanosoma cruzi (strain CL Brener) GN=Tc00.1047053507165.30 PE=4 SV=1	Q4CST9_TRYCC	12 kDa	0.54		2	1	0	0	3	0.75		0	0	0	0	0	0	0	0		0	0	6	3	0	9	1.8		0	5	0	0	0	0	0	0	5	0.625		17
	Mucin-associated surface protein (MASP), putative OS=Trypanosoma cruzi (strain CL Brener) GN=Tc00.1047053511607.40 PE=4 SV=1	Q4D7K6_TRYCC	41 kDa	0.032		1	1	1	1	4	1		0	0	0	0	0	0	0	0		0	0	0	0	4	4	0.8		0	0	0	0	0	0	0	0	0	0		8
	Uncharacterized protein OS=Trypanosoma cruzi (strain CL Brener) GN=Tc00.1047053507625.120 PE=4 SV=1	Q4DPE4_TRYCC	17 kDa	0.87		0	1	1	1	3	0.75		1	1	0	1	1	1	5	0.833333		0	0	3	1	2	6	1.2		11	7	0	0	0	0	0	0	18	2.25		32
	Mucin TcMUCII, putative OS=Trypanosoma cruzi (strain CL Brener) GN=Tc00.1047053508165.400 PE=4 SV=1	Q4E1J5_TRYCC	18 kDa	0.18		1	1	0	0	2	0.5		0	0	0	0	0	0	0	0		0	0	3	1	0	4	0.8		0	0	0	0	0	0	0	0	0	0		6
	90 kDa surface protein, putative OS=Trypanosoma cruzi (strain CL Brener) GN=Tc00.1047053511553.160 PE=4 SV=1	Q4DHM3_TRYCC	30 kDa	0.087		1	1	0	0	2	0.5		0	0	0	0	0	0	0	0		0	0	0	0	0	0	0		0	0	0	0	0	0	0	0	0	0		2
	Cluster of Mucin-associated surface protein (MASP), putative OS=Trypanosoma cruzi (strain CL Brener) GN=Tc00.1047053508163.270 PE=4 SV=1 (Q4E484_TRYCC)	Q4E484_TRYCC [2]	50 kDa	0.021		1	1	0	0	2	0.5		0	0	0	0	0	0	0	0		0	0	0	1	0	1	0.2		0	0	0	0	0	0	0	0	0	0		3
	Mucin-associated surface protein (MASP), putative OS=Trypanosoma cruzi (strain CL Brener) GN=Tc00.1047053508163.270 PE=4 SV=1	Q4E484_TRYCC	50 kDa	0.019	Y_Strain low, Y_Strain_VF high, Yuyu_Strain low, Yuyu_Strain_VF low	1	1	0	0	2	0.5		0	0	0	0	0	0	0	0		0	0	0	1	0	1	0.2		0	0	0	0	0	0	0	0	0	0		3
	Cluster of Mucin-associated surface protein (MASP), putative OS=Trypanosoma cruzi (strain CL Brener) GN=Tc00.1047053506501.290 PE=4 SV=1 (Q4E038_TRYCC)	Q4E038_TRYCC [2]	36 kDa	0.19		1	1	0	0	2	0.5		0	0	0	0	0	0	0	0		0	0	3	1	4	8	1.6		0	0	0	0	0	0	0	0	0	0		10
	Mucin-associated surface protein (MASP), putative OS=Trypanosoma cruzi (strain CL Brener) GN=Tc00.1047053506501.290 PE=4 SV=1	Q4E038_TRYCC	36 kDa	0.19		1	1	0	0	2	0.5		0	0	0	0	0	0	0	0		0	0	3	1	4	8	1.6		0	0	0	0	0	0	0	0	0	0		10
	Cluster of Mucin-associated surface protein (MASP), putative OS=Trypanosoma cruzi (strain CL Brener) GN=Tc00.1047053507959.170 PE=4 SV=1 (Q4DY02_TRYCC)	Q4DY02_TRYCC [3]	45 kDa	0.18		1	1	0	0	2	0.5		0	0	0	0	0	0	0	0		0	0	3	3	0	6	1.2		0	0	0	0	0	0	0	0	0	0		8
	Mucin-associated surface protein (MASP), putative OS=Trypanosoma cruzi (strain CL Brener) GN=Tc00.1047053507959.170 PE=4 SV=1	Q4DY02_TRYCC	45 kDa	0.15		1	1	0	0	2	0.5		0	0	0	0	0	0	0	0		0	0	2	3	0	5	1		0	0	0	0	0	0	0	0	0	0		7
	Mucin-associated surface protein (MASP), putative OS=Trypanosoma cruzi (strain CL Brener) GN=Tc00.1047053503973.280 PE=4 SV=1	Q4E1A3_TRYCC	45 kDa	0.69		0	0	0	0	0	0		0	0	0	0	0	0	0	0		0	0	1	0	0	1	0.2		0	0	0	0	0	0	0	0	0	0		1
	Mucin TcMUCII, putative OS=Trypanosoma cruzi (strain CL Brener) GN=Tc00.1047053504039.240 PE=4 SV=1	Q4DU44_TRYCC	24 kDa	< 0.00010	Y_Strain low, Y_Strain_VF high, Yuyu_Strain low, Yuyu_Strain_VF low	1	1	0	0	2	0.5		0	0	0	0	0	0	0	0		0	0	0	0	0	0	0		0	0	0	0	0	0	0	0	0	0		2
	Mucin TcMUCII, putative OS=Trypanosoma cruzi (strain CL Brener) GN=Tc00.1047053508541.80 PE=4 SV=1	Q4DNA7_TRYCC	23 kDa	0.00079	Y_Strain low, Y_Strain_VF high, Yuyu_Strain low, Yuyu_Strain_VF low	1	1	0	0	2	0.5		0	0	0	0	0	0	0	0		0	0	0	0	0	0	0		0	0	0	0	0	0	0	0	0	0		2
	Mucin-associated surface protein (MASP), putative OS=Trypanosoma cruzi (strain CL Brener) GN=Tc00.1047053508151.20 PE=4 SV=1	Q4CS13_TRYCC	42 kDa	< 0.00010	Y_Strain low, Y_Strain_VF high, Yuyu_Strain low, Yuyu_Strain_VF low	1	1	0	0	2	0.5		0	0	0	0	0	0	0	0		0	0	0	1	0	1	0.2		0	0	0	0	0	0	0	0	0	0		3
	Mucin-associated surface protein (MASP), putative OS=Trypanosoma cruzi (strain CL Brener) GN=Tc00.1047053508157.20 PE=4 SV=1	Q4CUI0_TRYCC	43 kDa	0.073		1	1	0	0	2	0.5		0	0	0	0	0	0	0	0		0	0	0	0	2	2	0.4		0	0	0	0	0	0	0	0	0	0		4
Undefined	Cluster of Trans-sialidase OS=Trypanosoma cruzi Dm28c GN=TCDM_13194 PE=4 SV=1 (V5AJ97_TRYCR)	V5AJ97_TRYCR [3]	82 kDa	< 0.00010	Y_Strain low, Y_Strain_VF high, Yuyu_Strain low, Yuyu_Strain_VF low	1	1	2	2	6	1.5		0	0	0	0	0	0	0	0		0	0	0	0	0	0	0		0	0	0	0	0	0	0	0	0	0
	Trans-sialidase OS=Trypanosoma cruzi Dm28c GN=TCDM_13194 PE=4 SV=1	V5AJ97_TRYCR	82 kDa	< 0.00010	Y_Strain low, Y_Strain_VF high, Yuyu_Strain low, Yuyu_Strain_VF low	1	1	2	1	5	1.25		0	0	0	0	0	0	0	0		0	0	0	0	0	0	0		0	0	0	0	0	0	0	0	0	0		5
	Trans-sialidase, putative (Fragment) OS=Trypanosoma cruzi (strain CL Brener) GN=Tc00.1047053470827.20 PE=4 SV=1	Q4CQU8_TRYCC	46 kDa	0.00079	Y_Strain low, Y_Strain_VF high, Yuyu_Strain low, Yuyu_Strain_VF low	0	0	1	0	1	0.25		0	0	0	0	0	0	0	0		0	0	0	0	0	0	0		0	0	0	0	0	0	0	0	0	0		1
	Cluster of Mucin-associated surface protein (MASP), putative OS=Trypanosoma cruzi (strain CL Brener) GN=Tc00.1047053506599.310 PE=4 SV=1 (Q4E1Y6_TRYCC)	Q4E1Y6_TRYCC [2]	40 kDa	0.00079	Y_Strain low, Y_Strain_VF high, Yuyu_Strain low, Yuyu_Strain_VF low	1	1	0	0	2	0.5		0	0	0	0	0	0	0	0		0	0	0	0	0	0	0		0	0	0	0	0	0	0	0	0	0		2
	Mucin-associated surface protein (MASP), putative OS=Trypanosoma cruzi (strain CL Brener) GN=Tc00.1047053506599.310 PE=4 SV=1	Q4E1Y6_TRYCC	40 kDa	0.00079	Y_Strain low, Y_Strain_VF high, Yuyu_Strain low, Yuyu_Strain_VF low	1	1	0	0	2	0.5		0	0	0	0	0	0	0	0		0	0	0	0	0	0	0		0	0	0	0	0	0	0	0	0	0		2
	Cluster of Isocitrate dehydrogenase [NADP] OS=Trypanosoma cruzi (strain CL Brener) GN=Tc00.1047053511575.60 PE=3 SV=1 (Q4DG65_TRYCC)	Q4DG65_TRYCC [2]	49 kDa	< 0.00010	Y_Strain low, Y_Strain_VF high, Yuyu_Strain low, Yuyu_Strain_VF low	0	1	3	2	6	1.5		0	0	0	0	1	1	2	0.333333		0	0	0	0	0	0	0		0	2	0	0	0	0	0	0	2	0.25		10
	Isocitrate dehydrogenase [NADP] OS=Trypanosoma cruzi (strain CL Brener) GN=Tc00.1047053511575.60 PE=3 SV=1	Q4DG65_TRYCC	49 kDa	< 0.00010	Y_Strain low, Y_Strain_VF high, Yuyu_Strain low, Yuyu_Strain_VF low	0	0	1	1	2	0.5		0	0	0	0	0	0	0	0		0	0	0	0	0	0	0		0	1	0	0	0	0	0	0	1	0.125		3
	Isocitrate dehydrogenase [NADP] OS=Trypanosoma cruzi Dm28c GN=TCDM_07659 PE=3 SV=1	V5B9G3_TRYCR	49 kDa	< 0.00010	Y_Strain low, Y_Strain_VF high, Yuyu_Strain low, Yuyu_Strain_VF low	0	0	1	1	2	0.5		0	0	0	0	0	0	0	0		0	0	0	0	0	0	0		0	1	0	0	0	0	0	0	1	0.125		3
	Cluster of Mucin-associated surface protein (MASP), putative OS=Trypanosoma cruzi (strain CL Brener) GN=Tc00.1047053507957.160 PE=4 SV=1 (Q4DYV3_TRYCC)	Q4DYV3_TRYCC [10]	29 kDa	0.14		2	1	1	1	5	1.25		0	0	0	0	1	2	3	0.5		0	0	0	0	2	2	0.4		5	0	0	0	0	0	0	0	5	0.625		15
	Mucin-associated surface protein (MASP), putative OS=Trypanosoma cruzi (strain CL Brener) GN=Tc00.1047053508165.50 PE=4 SV=1	Q4E1J2_TRYCC	30 kDa	0.13		1	1	0	0	2	0.5		0	0	0	0	0	0	0	0		0	0	0	0	0	0	0		3	0	0	0	0	0	0	0	3	0.375		5
	Mucin-associated surface protein (MASP) OS=Trypanosoma cruzi Dm28c GN=TCDM_09616 PE=4 SV=1	V5B512_TRYCR	46 kDa	0.00022	Y_Strain low, Y_Strain_VF high, Yuyu_Strain low, Yuyu_Strain_VF high	1	0	0	0	1	0.25		0	0	0	0	1	1	2	0.333333		0	0	0	0	0	0	0		1	0	0	0	0	0	0	0	1	0.125		4
	Mucin-associated surface protein (MASP), putative OS=Trypanosoma cruzi (strain CL Brener) GN=Tc00.1047053507957.160 PE=4 SV=1	Q4DYV3_TRYCC	29 kDa	0.87		0	0	0	0	0	0		0	0	0	0	0	1	1	0.166667		0	0	0	0	2	2	0.4		1	0	0	0	0	0	0	0	1	0.125		4
	Mucin TcMUCII, putative OS=Trypanosoma cruzi (strain CL Brener) GN=Tc00.1047053506321.40 PE=4 SV=1	Q4DYF4_TRYCC	32 kDa	0.34		2	1	0	0	3	0.75		0	0	0	0	0	0	0	0		0	0	16	3	6	25	5		0	0	0	0	0	0	0	0	0	0		28
	Mucin TcMUCII, putative OS=Trypanosoma cruzi (strain CL Brener) GN=Tc00.1047053463955.10 PE=4 SV=1	Q4CNZ7_TRYCC	26 kDa	0.011	Y_Strain low, Y_Strain_VF high, Yuyu_Strain low, Yuyu_Strain_VF low	2	1	0	0	3	0.75		0	0	0	0	0	0	0	0		0	0	0	1	0	1	0.2		0	0	0	0	0	0	0	0	0	0		4
	Mucin-associated surface protein (MASP), putative OS=Trypanosoma cruzi (strain CL Brener) GN=Tc00.1047053508365.160 PE=4 SV=1	Q4DWF2_TRYCC	39 kDa	0.00079	Y_Strain low, Y_Strain_VF high, Yuyu_Strain low, Yuyu_Strain_VF low	1	1	0	0	2	0.5		0	0	0	0	0	0	0	0		0	0	0	0	0	0	0		0	0	0	0	0	0	0	0	0	0		2
	Cluster of Mucin-associated surface protein (MASP), putative OS=Trypanosoma cruzi (strain CL Brener) GN=Tc00.1047053506973.20 PE=4 SV=1 (Q4DTW8_TRYCC)	Q4DTW8_TRYCC [3]	51 kDa	0.22		1	1	0	0	2	0.5		0	0	0	0	1	1	2	0.333333		0	0	3	0	2	5	1		0	0	0	0	0	0	0	0	0	0		9
	Mucin-associated surface protein (MASP), putative OS=Trypanosoma cruzi (strain CL Brener) GN=Tc00.1047053506973.20 PE=4 SV=1	Q4DTW8_TRYCC	51 kDa	0.14		1	1	0	0	2	0.5		0	0	0	0	0	0	0	0		0	0	3	0	2	5	1		0	0	0	0	0	0	0	0	0	0		7
	Mucin-associated surface protein (MASP), putative OS=Trypanosoma cruzi (strain CL Brener) GN=Tc00.1047053507071.180 PE=4 SV=1	Q4E3E0_TRYCC	50 kDa	0.0024	Y_Strain low, Y_Strain_VF low, Yuyu_Strain low, Yuyu_Strain_VF high	0	0	0	0	0	0		0	0	0	0	1	1	2	0.333333		0	0	1	0	0	1	0.2		0	0	0	0	0	0	0	0	0	0		3
	Cluster of Uncharacterized protein OS=Trypanosoma cruzi (strain CL Brener) GN=Tc00.1047053504277.30 PE=4 SV=1 (Q4CNL0_TRYCC)	Q4CNL0_TRYCC [2]	37 kDa	< 0.00010	Y_Strain low, Y_Strain_VF high, Yuyu_Strain low, Yuyu_Strain_VF low	0	1	1	1	3	0.75		0	0	0	0	0	0	0	0		0	0	0	0	0	0	0		0	0	0	0	0	0	0	0	0	0		3
	Uncharacterized protein OS=Trypanosoma cruzi (strain CL Brener) GN=Tc00.1047053504277.30 PE=4 SV=1	Q4CNL0_TRYCC	37 kDa	< 0.00010	Y_Strain low, Y_Strain_VF high, Yuyu_Strain low, Yuyu_Strain_VF low	0	1	1	1	3	0.75		0	0	0	0	0	0	0	0		0	0	0	0	0	0	0		0	0	0	0	0	0	0	0	0	0		3
	Cluster of Mucin-associated surface protein (Fragment) OS=Trypanosoma cruzi GN=MASP PE=2 SV=1 (G4V514_TRYCR)	G4V514_TRYCR [3]	26 kDa	0.046		0	1	1	1	3	0.75		0	0	0	0	0	0	0	0		0	0	3	1	0	4	0.8		0	0	0	0	0	0	0	0	0	0		7
	Mucin-associated surface protein (Fragment) OS=Trypanosoma cruzi GN=MASP PE=2 SV=1	G4V514_TRYCR (+1)	26 kDa	0.17		0	1	1	1	3	0.75		0	0	0	0	0	0	0	0		0	0	3	1	0	4	0.8		0	0	0	0	0	0	0	0	0	0		7
	Mucin-associated surface protein (MASP), putative (Fragment) OS=Trypanosoma cruzi (strain CL Brener) GN=Tc00.1047053510279.349 PE=4 SV=1	Q4E370_TRYCC	40 kDa	< 0.00010	Y_Strain low, Y_Strain_VF high, Yuyu_Strain low, Yuyu_Strain_VF low	1	1	0	0	2	0.5		0	0	0	0	0	0	0	0		0	0	0	0	0	0	0		0	0	0	0	0	0	0	0	0	0		2
	Mucin TcMUCII, putative OS=Trypanosoma cruzi (strain CL Brener) GN=Tc00.1047053506321.190 PE=4 SV=1	Q4DYE7_TRYCC	24 kDa	< 0.00010	Y_Strain low, Y_Strain_VF high, Yuyu_Strain low, Yuyu_Strain_VF low	1	1	0	0	2	0.5		0	0	0	0	0	0	0	0		0	0	0	0	0	0	0		0	0	0	0	0	0	0	0	0	0		2
	Mucin-associated surface protein (MASP), putative OS=Trypanosoma cruzi (strain CL Brener) GN=Tc00.1047053506741.90 PE=4 SV=1	Q4DN90_TRYCC	36 kDa	0.3		0	1	0	0	1	0.25		0	0	0	0	0	0	0	0		0	0	0	1	0	1	0.2		0	0	0	0	0	0	0	0	0	0		2
	Mucin-associated surface protein (MASP), putative OS=Trypanosoma cruzi (strain CL Brener) GN=Tc00.1047053508165.210 PE=4 SV=1	Q4E1I2_TRYCC	43 kDa	0.011	Y_Strain low, Y_Strain_VF high, Yuyu_Strain low, Yuyu_Strain_VF low	2	1	0	0	3	0.75		0	0	0	0	0	0	0	0		0	0	0	1	0	1	0.2		0	0	0	0	0	0	0	0	0	0		4
	Cluster of Mucin TcMUCII, putative OS=Trypanosoma cruzi (strain CL Brener) GN=Tc00.1047053506971.70 PE=4 SV=1 (Q4D2I9_TRYCC)	Q4D2I9_TRYCC [3]	19 kDa	0.036		0	1	0	0	1	0.25		0	0	0	0	0	0	0	0		0	0	0	1	0	1	0.2		0	0	0	0	0	0	0	0	0	0		2
	Mucin TcMUCII, putative OS=Trypanosoma cruzi (strain CL Brener) GN=Tc00.1047053506971.70 PE=4 SV=1	Q4D2I9_TRYCC	19 kDa	0.041		0	1	0	0	1	0.25		0	0	0	0	0	0	0	0		0	0	0	1	0	1	0.2		0	0	0	0	0	0	0	0	0	0		2
	Cluster of Mucin-associated surface protein (MASP), putative OS=Trypanosoma cruzi (strain CL Brener) GN=Tc00.1047053510621.20 PE=4 SV=1 (Q4D466_TRYCC)	Q4D466_TRYCC [3]	46 kDa	0.28		1	1	0	0	2	0.5		0	0	0	0	0	0	0	0		0	0	0	1	0	1	0.2		0	2	0	0	0	0	0	0	2	0.25		5
	Mucin-associated surface protein (MASP), putative OS=Trypanosoma cruzi (strain CL Brener) GN=Tc00.1047053510621.20 PE=4 SV=1	Q4D466_TRYCC	46 kDa	0.2		1	1	0	0	2	0.5		0	0	0	0	0	0	0	0		0	0	0	1	0	1	0.2		0	1	0	0	0	0	0	0	1	0.125		4
	Mucin-associated surface protein (MASP), putative OS=Trypanosoma cruzi (strain CL Brener) GN=Tc00.1047053510463.240 PE=4 SV=1	Q4DZ44_TRYCC	45 kDa	0.37		0	0	0	0	0	0		0	0	0	0	0	0	0	0		0	0	0	0	0	0	0		0	1	0	0	0	0	0	0	1	0.125		1
	Cluster of Proteasome subunit alpha type OS=Trypanosoma cruzi (strain CL Brener) GN=Tc00.1047053504213.120 PE=3 SV=1 (Q4DIK4_TRYCC)	Q4DIK4_TRYCC [2]	32 kDa	< 0.00010	Y_Strain low, Y_Strain_VF high, Yuyu_Strain low, Yuyu_Strain_VF low	0	1	2	2	5	1.25		0	0	0	0	1	0	1	0.166667		0	0	0	0	0	0	0		0	0	0	0	0	0	0	0	0	0		6
	Proteasome subunit alpha type OS=Trypanosoma cruzi (strain CL Brener) GN=Tc00.1047053504213.120 PE=3 SV=1	Q4DIK4_TRYCC	32 kDa	< 0.00010	Y_Strain low, Y_Strain_VF high, Yuyu_Strain low, Yuyu_Strain_VF low	0	1	1	2	4	1		0	0	0	0	0	0	0	0		0	0	0	0	0	0	0		0	0	0	0	0	0	0	0	0	0		4
	Mucin-associated surface protein (MASP), putative OS=Trypanosoma cruzi (strain CL Brener) GN=Tc00.1047053506763.50 PE=4 SV=1	Q4DZC6_TRYCC	30 kDa	0.00079	Y_Strain low, Y_Strain_VF high, Yuyu_Strain low, Yuyu_Strain_VF low	0	1	0	0	1	0.25		0	0	0	0	0	0	0	0		0	0	0	0	0	0	0		0	0	0	0	0	0	0	0	0	0		1
	Mucin-associated surface protein (MASP), putative (Fragment) OS=Trypanosoma cruzi (strain CL Brener) GN=Tc00.1047053508341.10 PE=4 SV=1	Q4CL65_TRYCC	29 kDa	< 0.00010	Y_Strain low, Y_Strain_VF high, Yuyu_Strain low, Yuyu_Strain_VF low	0	1	0	0	1	0.25		0	0	0	0	0	0	0	0		0	0	0	0	0	0	0		0	0	0	0	0	0	0	0	0	0		1
	Mucin TcMUCII, putative OS=Trypanosoma cruzi (strain CL Brener) GN=Tc00.1047053506321.110 PE=4 SV=1	Q4DYF2_TRYCC	22 kDa	< 0.00010	Y_Strain low, Y_Strain_VF high, Yuyu_Strain low, Yuyu_Strain_VF low	1	1	0	0	2	0.5		0	0	0	0	0	0	0	0		0	0	0	0	0	0	0		0	0	0	0	0	0	0	0	0	0		2
	82-kDa surface antigen (Fragment) OS=Trypanosoma cruzi PE=4 SV=1	G3K4H7_TRYCR	28 kDa	< 0.00010	Y_Strain low, Y_Strain_VF high, Yuyu_Strain low, Yuyu_Strain_VF high	0	1	0	0	1	0.25		0	0	0	0	1	1	2	0.333333		0	0	0	0	0	0	0		0	0	0	0	0	0	0	0	0	0		3
	Microtubule-associated protein Gb4, putative (Fragment) OS=Trypanosoma cruzi (strain CL Brener) GN=Tc00.1047053441241.10 PE=4 SV=1	Q4CKG3_TRYCC	46 kDa	0.46		0	1	0	0	1	0.25		0	0	0	0	0	0	0	0		0	0	3	0	0	3	0.6		0	0	0	0	0	0	0	0	0	0		4
	Heat shock protein DNAJ OS=Trypanosoma cruzi Dm28c GN=TCDM_08977 PE=3 SV=1	V5BFK5_TRYCR	44 kDa	< 0.00010	Y_Strain low, Y_Strain_VF high, Yuyu_Strain low, Yuyu_Strain_VF low	0	1	3	3	7	1.75		0	1	0	0	1	1	3	0.5		0	0	0	0	0	0	0		0	0	0	0	0	0	0	0	0	0		10
	Eukaryotic translation initiation factor 5A OS=Trypanosoma cruzi (strain CL Brener) GN=Tc00.1047053506925.120 PE=3 SV=1	Q4E4N4_TRYCC	18 kDa	0.34		1	1	3	3	8	2		1	0	0	2	3	2	8	1.33333		0	0	0	0	0	0	0		5	9	0	19	0	0	0	0	33	4.125		49
	Cluster of Putative malate dehydrogenase OS=Trypanosoma cruzi PE=2 SV=1 (O61084_TRYCR)	O61084_TRYCR [2]	34 kDa	0.095		1	1	0	0	2	0.5		1	1	1	1	2	2	8	1.33333		0	0	0	0	0	0	0		0	9	0	0	0	0	0	0	9	1.125		19
	Putative malate dehydrogenase OS=Trypanosoma cruzi PE=2 SV=1	O61084_TRYCR	34 kDa	0.11		1	1	0	0	2	0.5		1	1	1	1	2	2	8	1.33333		0	0	0	0	0	0	0		0	9	0	0	0	0	0	0	9	1.125		19
	Cluster of Proteasome subunit beta type OS=Trypanosoma cruzi Dm28c GN=TCDM_00108 PE=3 SV=1 (V5BCU3_TRYCR)	V5BCU3_TRYCR [2]	32 kDa	< 0.00010	Y_Strain low, Y_Strain_VF high, Yuyu_Strain low, Yuyu_Strain_VF low	0	1	1	1	3	0.75		0	0	0	0	0	0	0	0		0	0	0	0	0	0	0		0	0	0	0	0	0	0	0	0	0		3
	Proteasome subunit beta type OS=Trypanosoma cruzi Dm28c GN=TCDM_00108 PE=3 SV=1	V5BCU3_TRYCR	32 kDa	< 0.00010	Y_Strain low, Y_Strain_VF high, Yuyu_Strain low, Yuyu_Strain_VF low	0	1	1	1	3	0.75		0	0	0	0	0	0	0	0		0	0	0	0	0	0	0		0	0	0	0	0	0	0	0	0	0		3
	Cluster of Lipophosphoglycan biosynthetic protein, putative OS=Trypanosoma cruzi (strain CL Brener) GN=Tc00.1047053506989.190 PE=3 SV=1 (Q4DW89_TRYCC)	Q4DW89_TRYCC [4]	87 kDa	< 0.00010	Y_Strain low, Y_Strain_VF high, Yuyu_Strain low, Yuyu_Strain_VF low	1	1	2	2	6	1.5		0	0	0	0	1	1	2	0.333333		0	0	0	0	0	0	0		0	0	0	0	0	0	0	0	0	0		8
	Lipophosphoglycan biosynthetic protein, putative OS=Trypanosoma cruzi (strain CL Brener) GN=Tc00.1047053506989.190 PE=3 SV=1	Q4DW89_TRYCC	87 kDa	< 0.00010	Y_Strain low, Y_Strain_VF high, Yuyu_Strain low, Yuyu_Strain_VF low	1	1	1	2	5	1.25		0	0	0	0	0	1	1	0.166667		0	0	0	0	0	0	0		0	0	0	0	0	0	0	0	0	0		6
	Cluster of Mucin-associated surface protein (MASP), putative OS=Trypanosoma cruzi (strain CL Brener) GN=Tc00.1047053510213.39 PE=4 SV=1 (Q4DA18_TRYCC)	Q4DA18_TRYCC [3]	51 kDa	0.00079	Y_Strain low, Y_Strain_VF high, Yuyu_Strain low, Yuyu_Strain_VF low	1	1	0	0	2	0.5		0	0	0	0	0	0	0	0		0	0	0	0	0	0	0		0	0	0	0	0	0	0	0	0	0		2
	Mucin-associated surface protein (MASP), putative OS=Trypanosoma cruzi (strain CL Brener) GN=Tc00.1047053510213.39 PE=4 SV=1	Q4DA18_TRYCC	51 kDa	0.00079	Y_Strain low, Y_Strain_VF high, Yuyu_Strain low, Yuyu_Strain_VF low	1	1	0	0	2	0.5		0	0	0	0	0	0	0	0		0	0	0	0	0	0	0		0	0	0	0	0	0	0	0	0	0		2
	Mucin-associated surface protein (MASP), putative OS=Trypanosoma cruzi (strain CL Brener) GN=Tc00.1047053511173.24 PE=4 SV=1	Q4E446_TRYCC	56 kDa	0.00079	Y_Strain low, Y_Strain_VF high, Yuyu_Strain low, Yuyu_Strain_VF low	1	0	0	0	1	0.25		0	0	0	0	0	0	0	0		0	0	0	0	0	0	0		0	0	0	0	0	0	0	0	0	0		1
	Cluster of Mucin-associated surface protein (MASP), putative (Fragment) OS=Trypanosoma cruzi (strain CL Brener) GN=Tc00.1047053509081.5 PE=4 SV=1 (Q4D8A7_TRYCC)	Q4D8A7_TRYCC [2]	24 kDa	0.24		0	1	0	0	1	0.25		0	0	0	0	0	0	0	0		0	0	9	3	6	18	3.6		0	0	0	0	0	0	0	0	0	0		19
	Mucin-associated surface protein (MASP), putative OS=Trypanosoma cruzi (strain CL Brener) GN=Tc00.1047053511553.10 PE=4 SV=1	Q4DHN3_TRYCC	29 kDa	0.2		0	0	0	0	0	0		0	0	0	0	0	0	0	0		0	0	2	1	1	4	0.8		0	0	0	0	0	0	0	0	0	0		4
	Mucin-associated surface protein (MASP), putative (Fragment) OS=Trypanosoma cruzi (strain CL Brener) GN=Tc00.1047053509081.5 PE=4 SV=1	Q4D8A7_TRYCC	24 kDa	0.25		0	0	0	0	0	0		0	0	0	0	0	0	0	0		0	0	8	2	5	15	3		0	0	0	0	0	0	0	0	0	0		15
	Arginase, putative OS=Trypanosoma cruzi (strain CL Brener) GN=Tc00.1047053507963.20 PE=3 SV=1	Q4D5Y5_TRYCC (+2)	34 kDa	< 0.00010	Y_Strain low, Y_Strain_VF high, Yuyu_Strain low, Yuyu_Strain_VF low	1	1	1	1	4	1		0	0	0	0	0	0	0	0		0	0	0	0	0	0	0		0	0	0	0	0	0	0	0	0	0		4
	Mucin TcMUCII, putative OS=Trypanosoma cruzi (strain CL Brener) GN=Tc00.1047053507699.149 PE=4 SV=1	Q4DNP5_TRYCC	19 kDa	0.26		0	1	0	0	1	0.25		0	0	0	0	0	0	0	0		0	0	3	0	2	5	1		0	0	0	0	0	0	0	0	0	0		6
	Cluster of Mucin-associated surface protein (MASP), putative OS=Trypanosoma cruzi (strain CL Brener) GN=Tc00.1047053506703.50 PE=4 SV=1 (Q4DD88_TRYCC)	Q4DD88_TRYCC [2]	46 kDa	< 0.00010	Y_Strain low, Y_Strain_VF high, Yuyu_Strain low, Yuyu_Strain_VF low	0	1	1	0	2	0.5		0	0	0	0	0	0	0	0		0	0	0	0	0	0	0		0	0	0	0	0	0	0	0	0	0		2
	Mucin-associated surface protein (MASP), putative OS=Trypanosoma cruzi (strain CL Brener) GN=Tc00.1047053506703.50 PE=4 SV=1	Q4DD88_TRYCC	46 kDa	< 0.00010	Y_Strain low, Y_Strain_VF high, Yuyu_Strain low, Yuyu_Strain_VF low	0	1	1	0	2	0.5		0	0	0	0	0	0	0	0		0	0	0	0	0	0	0		0	0	0	0	0	0	0	0	0	0		2
	Cluster of Mucin-associated surface protein (MASP), putative OS=Trypanosoma cruzi (strain CL Brener) GN=Tc00.1047053506763.330 PE=4 SV=1 (Q4DZB4_TRYCC)	Q4DZB4_TRYCC [4]	29 kDa	0.00079	Y_Strain low, Y_Strain_VF high, Yuyu_Strain low, Yuyu_Strain_VF low	1	1	0	0	2	0.5		0	0	0	0	0	0	0	0		0	0	0	0	0	0	0		0	0	0	0	0	0	0	0	0	0		2
	Mucin-associated surface protein (MASP), putative OS=Trypanosoma cruzi (strain CL Brener) GN=Tc00.1047053506763.330 PE=4 SV=1	Q4DZB4_TRYCC	29 kDa	0.00079	Y_Strain low, Y_Strain_VF high, Yuyu_Strain low, Yuyu_Strain_VF low	1	1	0	0	2	0.5		0	0	0	0	0	0	0	0		0	0	0	0	0	0	0		0	0	0	0	0	0	0	0	0	0		2
	Mucin-associated surface protein (MASP), putative OS=Trypanosoma cruzi (strain CL Brener) GN=Tc00.1047053511603.190 PE=4 SV=1	Q4E2B3_TRYCC	30 kDa	0.00079	Y_Strain low, Y_Strain_VF high, Yuyu_Strain low, Yuyu_Strain_VF low	1	1	0	0	2	0.5		0	0	0	0	0	0	0	0		0	0	0	0	0	0	0		0	0	0	0	0	0	0	0	0	0		2
	Mucin TcMUCII, putative OS=Trypanosoma cruzi (strain CL Brener) GN=Tc00.1047053511599.110 PE=4 SV=1	Q4DKJ4_TRYCC (+1)	22 kDa	0.00079	Y_Strain low, Y_Strain_VF high, Yuyu_Strain low, Yuyu_Strain_VF low	0	1	0	0	1	0.25		0	0	0	0	0	0	0	0		0	0	0	0	0	0	0		0	0	0	0	0	0	0	0	0	0		1
	Cluster of Proteasome beta 3 subunit, putative OS=Trypanosoma cruzi (strain CL Brener) GN=Tc00.1047053506779.50 PE=4 SV=1 (Q4DHA9_TRYCC)	Q4DHA9_TRYCC [2]	22 kDa	< 0.00010	Y_Strain low, Y_Strain_VF high, Yuyu_Strain low, Yuyu_Strain_VF low	1	1	2	2	6	1.5		0	0	0	0	1	1	2	0.333333		0	0	0	0	0	0	0		0	2	0	0	0	0	0	0	2	0.25		10
	Proteasome beta 3 subunit, putative OS=Trypanosoma cruzi (strain CL Brener) GN=Tc00.1047053506779.50 PE=4 SV=1	Q4DHA9_TRYCC	22 kDa	< 0.00010	Y_Strain low, Y_Strain_VF high, Yuyu_Strain low, Yuyu_Strain_VF low	0	0	2	1	3	0.75		0	0	0	0	0	0	0	0		0	0	0	0	0	0	0		0	0	0	0	0	0	0	0	0	0		3
	Proteasome beta 3 subunit OS=Trypanosoma cruzi Dm28c GN=TCDM_14499 PE=4 SV=1	V5BGL9_TRYCR	22 kDa	0.042		0	0	1	0	1	0.25		0	0	0	0	0	0	0	0		0	0	0	0	0	0	0		0	2	0	0	0	0	0	0	2	0.25		3
	Mucin TcMUCII, putative OS=Trypanosoma cruzi (strain CL Brener) GN=Tc00.1047053511603.170 PE=4 SV=1	Q4E2B4_TRYCC	28 kDa	0.3		0	1	0	0	1	0.25		0	0	0	0	0	0	0	0		0	0	0	1	0	1	0.2		0	0	0	0	0	0	0	0	0	0		2
	Mucin-associated surface protein (Fragment) OS=Trypanosoma cruzi GN=MASP PE=2 SV=1	G4V515_TRYCR	34 kDa	0.16		1	1	0	1	3	0.75		0	0	0	0	0	0	0	0		0	0	6	1	4	11	2.2		0	0	0	0	0	0	0	0	0	0		14
	Cluster of Uncharacterized protein OS=Trypanosoma cruzi (strain CL Brener) GN=Tc00.1047053509631.140 PE=4 SV=1 (Q4DSZ8_TRYCC)	Q4DSZ8_TRYCC [3]	182 kDa	< 0.00010	Y_Strain low, Y_Strain_VF high, Yuyu_Strain low, Yuyu_Strain_VF low	2	1	2	2	7	1.75		0	0	0	0	0	0	0	0		0	0	0	0	0	0	0		0	0	0	0	0	0	0	0	0	0		7
	Uncharacterized protein OS=Trypanosoma cruzi (strain CL Brener) GN=Tc00.1047053509631.140 PE=4 SV=1	Q4DSZ8_TRYCC	182 kDa	< 0.00010	Y_Strain low, Y_Strain_VF high, Yuyu_Strain low, Yuyu_Strain_VF low	2	1	2	2	7	1.75		0	0	0	0	0	0	0	0		0	0	0	0	0	0	0		0	0	0	0	0	0	0	0	0	0		7
	Mucin TcMUCII, putative OS=Trypanosoma cruzi (strain CL Brener) GN=Tc00.1047053508149.70 PE=4 SV=1	Q4D803_TRYCC (+1)	27 kDa	0.32		0	1	0	0	1	0.25		0	0	0	0	0	0	0	0		0	0	0	1	2	3	0.6		0	0	0	0	0	0	0	0	0	0		4
	Cluster of Uncharacterized protein (Fragment) OS=Trypanosoma cruzi marinkellei GN=MOQ_000196 PE=4 SV=1 (K2NP09_TRYCR)	K2NP09_TRYCR [3]	74 kDa	0.9		1	1	0	1	3	0.75		0	0	0	0	1	1	2	0.333333		0	0	3	3	0	6	1.2		5	0	0	9	0	0	0	0	14	1.75		25
	Uncharacterized protein (Fragment) OS=Trypanosoma cruzi (strain CL Brener) GN=Tc00.1047053511821.179 PE=4 SV=1	Q4DQS9_TRYCC	144 kDa	0.9		1	1	0	1	3	0.75		0	0	0	0	0	0	0	0		0	0	2	3	0	5	1		4	0	0	7	0	0	0	0	11	1.375		19
	Uncharacterized protein (Fragment) OS=Trypanosoma cruzi marinkellei GN=MOQ_000196 PE=4 SV=1	K2NP09_TRYCR	74 kDa	0.86		0	0	0	0	0	0		0	0	0	0	0	0	0	0		0	0	1	0	0	1	0.2		1	0	0	2	0	0	0	0	3	0.375		4
	Cluster of Uncharacterized protein OS=Trypanosoma cruzi Dm28c GN=TCDM_01567 PE=4 SV=1 (V5BYJ2_TRYCR)	V5BYJ2_TRYCR [3]	38 kDa	0.75		0	1	2	2	5	1.25		0	0	0	0	0	0	0	0		0	0	3	1	2	6	1.2		21	5	0	0	0	0	0	0	26	3.25		37
	Uncharacterized protein OS=Trypanosoma cruzi (strain CL Brener) GN=Tc00.1047053504153.280 PE=4 SV=1	Q4E2Q5_TRYCC	46 kDa	0.00076	Y_Strain low, Y_Strain_VF high, Yuyu_Strain low, Yuyu_Strain_VF low	0	0	1	2	3	0.75		0	0	0	0	0	0	0	0		0	0	2	1	1	4	0.8		0	0	0	0	0	0	0	0	0	0		7
	Uncharacterized protein OS=Trypanosoma cruzi Dm28c GN=TCDM_01567 PE=4 SV=1	V5BYJ2_TRYCR	38 kDa	0.72		0	0	1	1	2	0.5		0	0	0	0	0	0	0	0		0	0	1	0	1	2	0.4		21	5	0	0	0	0	0	0	26	3.25		30
	Cluster of Cruzipain OS=Trypanosoma cruzi PE=3 SV=1 (Q9GPN2_TRYCR)	Q9GPN2_TRYCR [8]	50 kDa	< 0.00010	Y_Strain low, Y_Strain_VF high, Yuyu_Strain low, Yuyu_Strain_VF low	1	1	1	1	4	1		0	0	0	0	0	0	0	0		0	0	0	0	0	0	0		0	0	0	0	0	0	0	0	0	0		4
	Cruzipain OS=Trypanosoma cruzi PE=3 SV=1	Q9GPN2_TRYCR	50 kDa	< 0.00010	Y_Strain low, Y_Strain_VF high, Yuyu_Strain low, Yuyu_Strain_VF low	1	1	0	1	3	0.75		0	0	0	0	0	0	0	0		0	0	0	0	0	0	0		0	0	0	0	0	0	0	0	0	0		3
	Mucin TcMUCII, putative OS=Trypanosoma cruzi (strain CL Brener) GN=Tc00.1047053507429.49 PE=4 SV=1	Q4DF66_TRYCC	21 kDa	0.00079	Y_Strain low, Y_Strain_VF high, Yuyu_Strain low, Yuyu_Strain_VF low	0	1	0	0	1	0.25		0	0	0	0	0	0	0	0		0	0	0	0	0	0	0		0	0	0	0	0	0	0	0	0	0		1
	Cluster of Mucin-associated surface protein (MASP), putative OS=Trypanosoma cruzi (strain CL Brener) GN=Tc00.1047053508871.40 PE=4 SV=1 (Q4DQS6_TRYCC)	Q4DQS6_TRYCC [2]	37 kDa	0.78		0	1	0	0	1	0.25		1	0	0	1	1	1	4	0.666667		0	0	0	0	0	0	0		0	0	0	0	178	0	0	0	178	22.25		183
	Mucin-associated surface protein (MASP), putative OS=Trypanosoma cruzi (strain CL Brener) GN=Tc00.1047053508871.40 PE=4 SV=1	Q4DQS6_TRYCC	37 kDa	0.78		0	1	0	0	1	0.25		0	0	0	1	1	1	3	0.5		0	0	0	0	0	0	0		0	0	0	0	121	0	0	0	121	15.125		125
	Mucin-associated surface protein (MASP), putative OS=Trypanosoma cruzi (strain CL Brener) GN=Tc00.1047053508869.59 PE=4 SV=1	Q4DA97_TRYCC	36 kDa	0.77		0	0	0	0	0	0		0	0	0	0	0	0	0	0		0	0	0	0	0	0	0		0	0	0	0	57	0	0	0	57	7.125		57
	Mucin-like glycoprotein, putative OS=Trypanosoma cruzi (strain CL Brener) GN=Tc00.1047053506799.20 PE=4 SV=1	Q4DGR2_TRYCC	38 kDa	0.51		1	1	0	0	2	0.5		0	0	0	0	0	0	0	0		41	0	6	1	2	50	10		0	0	0	0	0	0	0	0	0	0		52
	Cluster of Threonyl-tRNA synthetase, putative OS=Trypanosoma cruzi (strain CL Brener) GN=Tc00.1047053511181.80 PE=3 SV=1 (Q4DPR0_TRYCC)	Q4DPR0_TRYCC [4]	93 kDa	0.00065	Y_Strain low, Y_Strain_VF high, Yuyu_Strain low, Yuyu_Strain_VF low	1	1	5	4	11	2.75		0	0	0	0	0	0	0	0		0	0	0	0	0	0	0		5	0	0	0	0	0	0	0	5	0.625		16
	Threonyl-tRNA synthetase, putative OS=Trypanosoma cruzi (strain CL Brener) GN=Tc00.1047053511181.80 PE=3 SV=1	Q4DPR0_TRYCC	93 kDa	< 0.00010	Y_Strain low, Y_Strain_VF high, Yuyu_Strain low, Yuyu_Strain_VF low	1	1	3	3	8	2		0	0	0	0	0	0	0	0		0	0	0	0	0	0	0		0	0	0	0	0	0	0	0	0	0		8
	Threonyl-tRNA synthetase OS=Trypanosoma cruzi Dm28c GN=TCDM_08438 PE=3 SV=1	V5ASA0_TRYCR	93 kDa	0.43		0	0	1	1	2	0.5		0	0	0	0	0	0	0	0		0	0	0	0	0	0	0		5	0	0	0	0	0	0	0	5	0.625		7
	Cluster of Uncharacterized protein OS=Trypanosoma cruzi (strain CL Brener) GN=Tc00.1047053509551.70 PE=4 SV=1 (Q4DJJ4_TRYCC)	Q4DJJ4_TRYCC [2]	20 kDa	0.081		1	1	2	2	6	1.5		0	0	0	0	1	1	2	0.333333		0	0	0	0	0	0	0		5	7	0	0	0	0	0	0	12	1.5		20
	Uncharacterized protein OS=Trypanosoma cruzi (strain CL Brener) GN=Tc00.1047053509551.70 PE=4 SV=1	Q4DJJ4_TRYCC	20 kDa	0.075		1	1	2	2	6	1.5		0	0	0	0	1	1	2	0.333333		0	0	0	0	0	0	0		5	7	0	0	0	0	0	0	12	1.5		20
	Cluster of Glycosomal glyceraldehyde-3-phosphate dehydrogenase (Fragment) OS=Trypanosoma cruzi marinkellei GN=gGAPDH PE=3 SV=1 (C6G8Z8_TRYCR)	C6G8Z8_TRYCR [4]	32 kDa	0.42		1	1	2	2	6	1.5		1	0	1	0	1	1	4	0.666667		0	0	3	1	0	4	0.8		11	0	0	0	0	0	0	0	11	1.375		25
	Glyceraldehyde-3-phosphate dehydrogenase OS=Trypanosoma cruzi (strain CL Brener) GN=Tc00.1047053509065.60 PE=3 SV=1	Q4DHF0_TRYCC	39 kDa	0.37		1	1	1	1	4	1		1	0	1	0	1	1	4	0.666667		0	0	2	1	0	3	0.6		8	0	0	0	0	0	0	0	8	1		19
	Glyceraldehyde-3-phosphate dehydrogenase OS=Trypanosoma cruzi Dm28c GN=TCDM_02134 PE=3 SV=1	V5B797_TRYCR	39 kDa	0.4		0	0	0	0	0	0		0	0	0	0	0	0	0	0		0	0	0	0	0	0	0		1	0	0	0	0	0	0	0	1	0.125		1
	Glycosomal glyceraldehyde-3-phosphate dehydrogenase (Fragment) OS=Trypanosoma cruzi marinkellei GN=gGAPDH PE=3 SV=1	C6G8Z8_TRYCR	32 kDa	0.72		0	0	0	0	0	0		0	0	0	0	0	0	0	0		0	0	1	0	0	1	0.2		2	0	0	0	0	0	0	0	2	0.25		3
	Cluster of Aminopeptidase, putative OS=Trypanosoma cruzi (strain CL Brener) GN=Tc00.1047053511051.70 PE=4 SV=1 (Q4D5P1_TRYCC)	Q4D5P1_TRYCC [3]	98 kDa	0.17		0	1	3	5	9	2.25		0	0	0	0	1	1	2	0.333333		0	0	0	0	0	0	0		0	12	0	0	0	0	0	0	12	1.5		23
	Aminopeptidase, putative OS=Trypanosoma cruzi (strain CL Brener) GN=Tc00.1047053511051.70 PE=4 SV=1	Q4D5P1_TRYCC	98 kDa	0.17		0	1	3	5	9	2.25		0	0	0	0	1	1	2	0.333333		0	0	0	0	0	0	0		0	12	0	0	0	0	0	0	12	1.5		23
	Cluster of Vesicle-associated membrane protein, putative OS=Trypanosoma cruzi (strain CL Brener) GN=Tc00.1047053507811.60 PE=3 SV=1 (Q4DDN8_TRYCC)	Q4DDN8_TRYCC [2]	24 kDa	0.51		0	1	1	2	4	1		1	0	0	0	1	1	3	0.5		0	0	3	0	0	3	0.6		5	7	0	0	0	0	0	0	12	1.5		22
	Vesicle-associated membrane protein, putative OS=Trypanosoma cruzi (strain CL Brener) GN=Tc00.1047053507811.60 PE=3 SV=1	Q4DDN8_TRYCC	24 kDa	0.51		0	1	1	2	4	1		1	0	0	0	1	1	3	0.5		0	0	3	0	0	3	0.6		5	7	0	0	0	0	0	0	12	1.5		22
	Trans-sialidase, putative OS=Trypanosoma cruzi (strain CL Brener) GN=Tc00.1047053510491.60 PE=4 SV=1	Q4D1A6_TRYCC	94 kDa	0.00022	Y_Strain low, Y_Strain_VF high, Yuyu_Strain low, Yuyu_Strain_VF high	1	1	0	0	2	0.5		1	0	0	0	0	0	1	0.166667		0	0	0	0	0	0	0		0	0	0	0	0	0	0	0	0	0		3
	Mucin TcMUCII, putative OS=Trypanosoma cruzi (strain CL Brener) GN=Tc00.1047053511613.50 PE=4 SV=1	Q4DM13_TRYCC	23 kDa	0.049		1	1	0	0	2	0.5		0	0	0	0	0	0	0	0		0	0	1	1	2	4	0.8		0	0	0	0	0	0	0	0	0	0		6
	Trans-sialidase, putative (Fragment) OS=Trypanosoma cruzi (strain CL Brener) GN=Tc00.1047053510171.10 PE=4 SV=1	Q4CLN5_TRYCC	44 kDa	< 0.00010	Y_Strain low, Y_Strain_VF high, Yuyu_Strain low, Yuyu_Strain_VF low	1	1	3	3	8	2		0	0	0	0	0	0	0	0		0	0	0	0	0	0	0		0	0	0	0	0	0	0	0	0	0		8
	Mucin-associated surface protein (MASP), putative (Fragment) OS=Trypanosoma cruzi (strain CL Brener) GN=Tc00.1047053468217.14 PE=4 SV=1	Q4CNN7_TRYCC	44 kDa	0.26		2	1	0	0	3	0.75		0	0	0	0	0	0	0	0		0	0	3	3	9	15	3		0	0	0	0	0	0	0	0	0	0		18
	Trans-sialidase OS=Trypanosoma cruzi Dm28c GN=TCDM_13578 PE=4 SV=1	V5AMT0_TRYCR	83 kDa	< 0.00010	Y_Strain low, Y_Strain_VF low, Yuyu_Strain low, Yuyu_Strain_VF high	0	1	0	0	1	0.25		1	1	1	1	1	1	6	1		0	0	0	0	0	0	0		0	0	0	0	0	0	0	0	0	0		7
	Mucin-associated surface protein (MASP), putative OS=Trypanosoma cruzi (strain CL Brener) GN=Tc00.1047053509631.20 PE=4 SV=1	Q4DT02_TRYCC	43 kDa	0.00079	Y_Strain low, Y_Strain_VF high, Yuyu_Strain low, Yuyu_Strain_VF low	1	1	0	0	2	0.5		0	0	0	0	0	0	0	0		0	0	0	0	0	0	0		0	0	0	0	0	0	0	0	0	0		2
	Mucin-associated surface protein (MASP), putative OS=Trypanosoma cruzi (strain CL Brener) GN=Tc00.1047053509081.20 PE=4 SV=1	Q4D8A5_TRYCC	45 kDa	0.15		1	1	0	0	2	0.5		0	0	0	0	0	0	0	0		0	0	3	0	0	3	0.6		0	0	0	0	0	0	0	0	0	0		5
	Cluster of Heat shock 70 kDa protein, putative (Fragment) OS=Trypanosoma cruzi (strain CL Brener) GN=Tc00.1047053506135.9 PE=3 SV=1 (Q4DAZ6_TRYCC)	Q4DAZ6_TRYCC [4]	30 kDa	0.009	Y_Strain low, Y_Strain_VF high, Yuyu_Strain low, Yuyu_Strain_VF low	1	1	7	8	17	4.25		1	1	1	1	1	1	6	1		0	0	2	0	0	2	0.4		4	10	0	2	0	0	0	0	16	2		41
	Heat shock 70 kDa protein, putative (Fragment) OS=Trypanosoma cruzi (strain CL Brener) GN=Tc00.1047053506135.9 PE=3 SV=1	Q4DAZ6_TRYCC	30 kDa	0.0017	Y_Strain low, Y_Strain_VF high, Yuyu_Strain low, Yuyu_Strain_VF low	1	1	4	4	10	2.5		1	1	1	1	1	0	5	0.833333		0	0	2	0	0	2	0.4		3	3	0	0	0	0	0	0	6	0.75		23
	Glucose-regulated protein 78, putative OS=Trypanosoma cruzi marinkellei GN=MOQ_001012 PE=3 SV=1	K2NLX4_TRYCR	71 kDa	0.23		0	0	1	1	2	0.5		0	0	0	0	0	0	0	0		0	0	0	0	0	0	0		1	1	0	2	0	0	0	0	4	0.5		6
	Glucose-regulated protein 78 OS=Trypanosoma cruzi Dm28c GN=TCDM_01248 PE=3 SV=1	V5BZ53_TRYCR	53 kDa	0.036		0	0	2	2	4	1		0	0	0	0	0	0	0	0		0	0	0	0	0	0	0		0	3	0	0	0	0	0	0	3	0.375		7
	DNAK protein, putative (Fragment) OS=Trypanosoma cruzi (strain CL Brener) GN=Tc00.1047053509543.50 PE=4 SV=1	Q4CWK5_TRYCC	27 kDa	0.083		0	0	1	1	2	0.5		0	0	0	0	0	0	0	0		0	0	0	0	0	0	0		0	3	0	0	0	0	0	0	3	0.375		5
	Cluster of Mucin-associated surface protein (MASP), putative OS=Trypanosoma cruzi (strain CL Brener) GN=Tc00.1047053508313.140 PE=4 SV=1 (Q4D9T7_TRYCC)	Q4D9T7_TRYCC [2]	26 kDa	0.28		1	1	0	0	2	0.5		0	0	0	0	0	0	0	0		0	0	3	0	0	3	0.6		0	0	0	0	0	0	0	0	0	0		5
	Mucin-associated surface protein (MASP), putative OS=Trypanosoma cruzi (strain CL Brener) GN=Tc00.1047053508313.140 PE=4 SV=1	Q4D9T7_TRYCC	26 kDa	0.28		1	1	0	0	2	0.5		0	0	0	0	0	0	0	0		0	0	3	0	0	3	0.6		0	0	0	0	0	0	0	0	0	0		5
	Trans-sialidase, putative OS=Trypanosoma cruzi (strain CL Brener) GN=Tc00.1047053510033.30 PE=4 SV=1	Q4CTQ6_TRYCC	82 kDa	< 0.00010	Y_Strain low, Y_Strain_VF low, Yuyu_Strain low, Yuyu_Strain_VF high	1	1	0	0	2	0.5		3	3	2	2	4	3	17	2.83333		0	0	1	2	1	4	0.8		0	2	0	0	0	0	0	0	2	0.25		25
	Trans-sialidase, putative (Fragment) OS=Trypanosoma cruzi (strain CL Brener) GN=Tc00.1047053508021.10 PE=4 SV=1	Q4CLM7_TRYCC	7 kDa	0.00079	Y_Strain low, Y_Strain_VF high, Yuyu_Strain low, Yuyu_Strain_VF low	1	0	0	0	1	0.25		0	0	0	0	0	0	0	0		0	0	0	0	0	0	0		0	0	0	0	0	0	0	0	0	0		1
	Trans-sialidase, putative (Fragment) OS=Trypanosoma cruzi (strain CL Brener) GN=Tc00.1047053423205.10 PE=4 SV=1	Q4CL03_TRYCC	15 kDa	0.28		0	0	0	0	0	0		0	0	0	0	0	0	0	0		0	0	3	1	0	4	0.8		0	0	0	0	0	0	0	0	0	0		4
	Cluster of Mitotubule-associated protein Gb4, putative (Fragment) OS=Trypanosoma cruzi (strain CL Brener) GN=Tc00.1047053508347.159 PE=4 SV=1 (Q4DSW8_TRYCC)	Q4DSW8_TRYCC [4]	137 kDa	0.00024	Y_Strain low, Y_Strain_VF high, Yuyu_Strain low, Yuyu_Strain_VF high	0	0	1	1	2	0.5		0	0	1	0	1	2	4	0.666667		0	0	0	0	0	0	0		0	2	0	0	0	0	0	0	2	0.25		8
	Microtubule-associated protein Gb4, putative (Fragment) OS=Trypanosoma cruzi (strain CL Brener) GN=Tc00.1047053507615.19 PE=4 SV=1	Q4DN34_TRYCC	190 kDa	< 0.00010	Y_Strain low, Y_Strain_VF high, Yuyu_Strain low, Yuyu_Strain_VF high	0	0	0	0	0	0		0	0	0	0	1	1	2	0.333333		0	0	0	0	0	0	0		0	1	0	0	0	0	0	0	1	0.125		3
	Mitotubule-associated protein Gb4, putative (Fragment) OS=Trypanosoma cruzi (strain CL Brener) GN=Tc00.1047053508347.159 PE=4 SV=1	Q4DSW8_TRYCC	137 kDa	< 0.00010	Y_Strain low, Y_Strain_VF high, Yuyu_Strain low, Yuyu_Strain_VF high	0	0	0	0	0	0		0	0	1	0	0	1	2	0.333333		0	0	0	0	0	0	0		0	1	0	0	0	0	0	0	1	0.125		3
	Microtubule-associated protein Gb4, putative (Fragment) OS=Trypanosoma cruzi marinkellei GN=MOQ_002304 PE=4 SV=1	K2NMD6_TRYCR	116 kDa	0.78		0	0	0	0	0	0		0	0	0	0	0	0	0	0		0	0	0	0	0	0	0		0	1	0	0	0	0	0	0	1	0.125		1
	Cluster of Glutathione peroxidase OS=Trypanosoma cruzi (strain CL Brener) GN=Tc00.1047053503899.110 PE=3 SV=1 (Q4DEJ6_TRYCC)	Q4DEJ6_TRYCC [6]	18 kDa	0.00029	Y_Strain low, Y_Strain_VF high, Yuyu_Strain low, Yuyu_Strain_VF low	1	0	4	4	9	2.25		0	0	0	0	1	1	2	0.333333		0	0	3	1	0	4	0.8		0	2	0	0	0	0	0	0	2	0.25		17
	Glutathione peroxidase OS=Trypanosoma cruzi (strain CL Brener) GN=Tc00.1047053503899.110 PE=3 SV=1	Q4DEJ6_TRYCC	18 kDa	< 0.00010	Y_Strain low, Y_Strain_VF high, Yuyu_Strain low, Yuyu_Strain_VF low	1	0	3	2	6	1.5		0	0	0	0	0	0	0	0		0	0	2	1	0	3	0.6		0	1	0	0	0	0	0	0	1	0.125		10
	Glutathione peroxidase OS=Trypanosoma cruzi (strain CL Brener) GN=Tc00.1047053503899.119 PE=3 SV=1	Q4DEJ5_TRYCC	20 kDa	0.0014	Y_Strain low, Y_Strain_VF high, Yuyu_Strain low, Yuyu_Strain_VF low	0	0	1	1	2	0.5		0	0	0	0	1	1	2	0.333333		0	0	1	0	0	1	0.2		0	1	0	0	0	0	0	0	1	0.125		6
	Cluster of Cyclophilin OS=Trypanosoma cruzi marinkellei GN=MOQ_004311 PE=4 SV=1 (K2N1J3_TRYCR)	K2N1J3_TRYCR [2]	38 kDa	0.058		2	0	4	4	10	2.5		0	1	0	1	1	2	5	0.833333		0	0	0	0	0	0	0		5	7	0	9	0	0	0	0	21	2.625		36
	40 kDa cyclophilin, putative OS=Trypanosoma cruzi (strain CL Brener) GN=Tc00.1047053503687.40 PE=4 SV=1	Q4CVB5_TRYCC	38 kDa	0.0023	Y_Strain low, Y_Strain_VF high, Yuyu_Strain low, Yuyu_Strain_VF low	1	0	2	2	5	1.25		0	0	0	0	0	1	1	0.166667		0	0	0	0	0	0	0		0	4	0	0	0	0	0	0	4	0.5		10
	Cyclophilin OS=Trypanosoma cruzi marinkellei GN=MOQ_004311 PE=4 SV=1	K2N1J3_TRYCR	38 kDa	0.3		1	0	2	2	5	1.25		0	1	0	1	1	1	4	0.666667		0	0	0	0	0	0	0		5	3	0	9	0	0	0	0	17	2.125		26
	SWISS-PROT:Q86YZ3 Tax_Id=9606 Gene_Symbol=HRNR Hornerin	Q86YZ3	282 kDa	0.0029	Y_Strain low, Y_Strain_VF low, Yuyu_Strain low, Yuyu_Strain_VF high	1	0	0	0	1	0.25		9	11	1	2	1	2	26	4.33333		0	0	0	1	0	1	0.2		5	5	0	0	0	0	0	0	10	1.25		38
	Cluster of High mobility group protein, putative OS=Trypanosoma cruzi (strain CL Brener) GN=Tc00.1047053504431.64 PE=4 SV=1 (Q4D714_TRYCC)	Q4D714_TRYCC [3]	31 kDa	0.45		0	0	2	2	4	1		0	0	0	0	0	0	0	0		0	0	0	0	0	0	0		11	7	0	0	0	0	0	0	18	2.25		22
	High mobility group protein, putative OS=Trypanosoma cruzi (strain CL Brener) GN=Tc00.1047053504431.64 PE=4 SV=1	Q4D714_TRYCC	31 kDa	0.45		0	0	1	1	2	0.5		0	0	0	0	0	0	0	0		0	0	0	0	0	0	0		7	5	0	0	0	0	0	0	12	1.5		14
	High mobility group protein, putative OS=Trypanosoma cruzi marinkellei GN=MOQ_006208 PE=4 SV=1	K2MW94_TRYCR	42 kDa	0.45		0	0	0	1	1	0.25		0	0	0	0	0	0	0	0		0	0	0	0	0	0	0		3	2	0	0	0	0	0	0	5	0.625		6
	Cluster of Transaldolase OS=Trypanosoma cruzi (strain CL Brener) GN=Tc00.1047053503477.20 PE=3 SV=1 (Q4CUD7_TRYCC)	Q4CUD7_TRYCC [2]	36 kDa	0.028		1	0	3	3	7	1.75		0	0	0	1	0	1	2	0.333333		0	0	3	0	0	3	0.6		0	5	0	0	0	0	0	0	5	0.625		17
	Transaldolase OS=Trypanosoma cruzi (strain CL Brener) GN=Tc00.1047053503477.20 PE=3 SV=1	Q4CUD7_TRYCC	36 kDa	0.028		1	0	3	3	7	1.75		0	0	0	1	0	1	2	0.333333		0	0	3	0	0	3	0.6		0	5	0	0	0	0	0	0	5	0.625		17
	Cluster of Uncharacterized protein OS=Trypanosoma cruzi (strain CL Brener) GN=Tc00.1047053510347.29 PE=1 SV=1 (Q4D059_TRYCC)	Q4D059_TRYCC [2]	10 kDa	0.38		1	0	2	1	4	1		1	1	0	1	1	1	5	0.833333		0	0	0	0	0	0	0		11	2	0	0	0	0	0	0	13	1.625		22
	Uncharacterized protein OS=Trypanosoma cruzi (strain CL Brener) GN=Tc00.1047053510347.29 PE=1 SV=1	Q4D059_TRYCC	10 kDa	0.29		0	0	1	1	2	0.5		0	0	0	0	1	1	2	0.333333		0	0	0	0	0	0	0		5	1	0	0	0	0	0	0	6	0.75		10
	Uncharacterized protein OS=Trypanosoma cruzi (strain CL Brener) GN=Tc00.1047053503925.6 PE=4 SV=1	Q4DAR1_TRYCC	10 kDa	0.46		0	0	0	0	0	0		0	0	0	0	1	1	2	0.333333		0	0	0	0	0	0	0		5	1	0	0	0	0	0	0	6	0.75		8
	Mucin TcMUCII, putative (Fragment) OS=Trypanosoma cruzi (strain CL Brener) GN=Tc00.1047053439245.10 PE=4 SV=1	Q4CKQ3_TRYCC	16 kDa	0.18		0	0	0	0	0	0		0	0	0	0	0	0	0	0		0	0	3	1	2	6	1.2		0	0	0	0	0	0	0	0	0	0		6
	Cluster of Peptide methionine sulfoxide reductase, putative OS=Trypanosoma cruzi (strain CL Brener) GN=Tc00.1047053510855.10 PE=3 SV=1 (Q4CSX7_TRYCC)	Q4CSX7_TRYCC [2]	20 kDa	< 0.00010	Y_Strain low, Y_Strain_VF high, Yuyu_Strain low, Yuyu_Strain_VF low	0	0	1	1	2	0.5		0	0	0	0	0	0	0	0		0	0	0	0	0	0	0		0	0	0	0	0	0	0	0	0	0		2
	Peptide methionine sulfoxide reductase, putative OS=Trypanosoma cruzi (strain CL Brener) GN=Tc00.1047053510855.10 PE=3 SV=1	Q4CSX7_TRYCC	20 kDa	< 0.00010	Y_Strain low, Y_Strain_VF high, Yuyu_Strain low, Yuyu_Strain_VF low	0	0	1	1	2	0.5		0	0	0	0	0	0	0	0		0	0	0	0	0	0	0		0	0	0	0	0	0	0	0	0	0		2
	Cluster of Surface protease GP63 OS=Trypanosoma cruzi Dm28c GN=TCDM_04154 PE=4 SV=1 (V5BLT3_TRYCR)	V5BLT3_TRYCR [3]	70 kDa	< 0.00010	Y_Strain low, Y_Strain_VF low, Yuyu_Strain low, Yuyu_Strain_VF high	0	0	0	0	0	0		10	9	5	6	10	11	51	8.5		0	0	0	0	0	0	0		0	5	0	9	0	0	0	0	14	1.75		65
	Surface protease GP63 OS=Trypanosoma cruzi Dm28c GN=TCDM_04154 PE=4 SV=1	V5BLT3_TRYCR	70 kDa	< 0.00010	Y_Strain low, Y_Strain_VF low, Yuyu_Strain low, Yuyu_Strain_VF high	0	0	0	0	0	0		9	8	4	6	9	11	47	7.83333		0	0	0	0	0	0	0		0	5	0	9	0	0	0	0	14	1.75		61
	Mucin-associated surface protein (MASP), putative OS=Trypanosoma cruzi (strain CL Brener) GN=Tc00.1047053511173.270 PE=4 SV=1	Q4E434_TRYCC	29 kDa	0.12		1	0	0	0	1	0.25		0	0	0	0	0	0	0	0		0	0	0	1	0	1	0.2		0	0	0	0	0	0	0	0	0	0		2
	Mucin-associated surface protein (MASP), putative OS=Trypanosoma cruzi (strain CL Brener) GN=Tc00.1047053506609.70 PE=4 SV=1	Q4CZ98_TRYCC (+1)	40 kDa	0.00079	Y_Strain low, Y_Strain_VF high, Yuyu_Strain low, Yuyu_Strain_VF low	1	0	0	0	1	0.25		0	0	0	0	0	0	0	0		0	0	0	0	0	0	0		0	0	0	0	0	0	0	0	0	0		1
	Cluster of Leucyl-tRNA synthetase OS=Trypanosoma cruzi Dm28c GN=TCDM_08673 PE=3 SV=1 (V5B774_TRYCR)	V5B774_TRYCR [2]	122 kDa	< 0.00010	Y_Strain low, Y_Strain_VF high, Yuyu_Strain low, Yuyu_Strain_VF low	0	0	2	1	3	0.75		0	0	0	0	0	0	0	0		0	0	0	0	0	0	0		0	0	0	0	0	0	0	0	0	0		3
	Leucyl-tRNA synthetase OS=Trypanosoma cruzi Dm28c GN=TCDM_08673 PE=3 SV=1	V5B774_TRYCR	122 kDa	< 0.00010	Y_Strain low, Y_Strain_VF high, Yuyu_Strain low, Yuyu_Strain_VF low	0	0	2	1	3	0.75		0	0	0	0	0	0	0	0		0	0	0	0	0	0	0		0	0	0	0	0	0	0	0	0	0		3
	Cluster of Stress-induced protein sti1, putative OS=Trypanosoma cruzi (strain CL Brener) GN=Tc00.1047053506321.290 PE=4 SV=1 (Q4DYD9_TRYCC)	Q4DYD9_TRYCC [3]	63 kDa	0.0012	Y_Strain low, Y_Strain_VF high, Yuyu_Strain low, Yuyu_Strain_VF low	0	0	6	6	12	3		0	0	0	0	1	1	2	0.333333		0	0	0	0	0	0	0		0	5	0	0	0	0	0	0	5	0.625		19
	Stress-induced protein sti1, putative OS=Trypanosoma cruzi (strain CL Brener) GN=Tc00.1047053506321.290 PE=4 SV=1	Q4DYD9_TRYCC	63 kDa	0.0023	Y_Strain low, Y_Strain_VF high, Yuyu_Strain low, Yuyu_Strain_VF low	0	0	4	4	8	2		0	0	0	0	1	1	2	0.333333		0	0	0	0	0	0	0		0	4	0	0	0	0	0	0	4	0.5		14
	TcSTI1 OS=Trypanosoma cruzi GN=STI1 PE=2 SV=1	O96684_TRYCR	65 kDa	0.00022	Y_Strain low, Y_Strain_VF high, Yuyu_Strain low, Yuyu_Strain_VF low	0	0	2	2	4	1		0	0	0	0	0	0	0	0		0	0	0	0	0	0	0		0	1	0	0	0	0	0	0	1	0.125		5
	Cluster of Heat shock protein, putative OS=Trypanosoma cruzi (strain CL Brener) GN=Tc00.1047053504153.310 PE=3 SV=1 (Q4E2Q2_TRYCC)	Q4E2Q2_TRYCC [3]	84 kDa	0.36		0	0	4	4	8	2		0	0	0	0	0	0	0	0		0	0	0	0	0	0	0		16	0	0	0	0	0	0	0	16	2		24
	Heat shock protein, putative OS=Trypanosoma cruzi (strain CL Brener) GN=Tc00.1047053504153.310 PE=3 SV=1	Q4E2Q2_TRYCC	84 kDa	0.007	Y_Strain low, Y_Strain_VF high, Yuyu_Strain low, Yuyu_Strain_VF low	0	0	3	3	6	1.5		0	0	0	0	0	0	0	0		0	0	0	0	0	0	0		4	0	0	0	0	0	0	0	4	0.5		10
	Heat shock protein OS=Trypanosoma cruzi Dm28c GN=TCDM_01572 PE=3 SV=1	V5DQB4_TRYCR	84 kDa	0.77		0	0	1	1	2	0.5		0	0	0	0	0	0	0	0		0	0	0	0	0	0	0		12	0	0	0	0	0	0	0	12	1.5		14
	Cluster of Hsc70-interacting protein (Hip), putative OS=Trypanosoma cruzi (strain CL Brener) GN=Tc00.1047053510143.24 PE=4 SV=1 (Q4DAT6_TRYCC)	Q4DAT6_TRYCC [2]	48 kDa	< 0.00010	Y_Strain low, Y_Strain_VF high, Yuyu_Strain low, Yuyu_Strain_VF low	1	0	2	2	5	1.25		0	0	0	0	0	0	0	0		0	0	0	0	0	0	0		0	0	0	0	0	0	0	0	0	0		5
	Hsc70-interacting protein (Hip), putative OS=Trypanosoma cruzi (strain CL Brener) GN=Tc00.1047053510143.24 PE=4 SV=1	Q4DAT6_TRYCC	48 kDa	< 0.00010	Y_Strain low, Y_Strain_VF high, Yuyu_Strain low, Yuyu_Strain_VF low	1	0	2	2	5	1.25		0	0	0	0	0	0	0	0		0	0	0	0	0	0	0		0	0	0	0	0	0	0	0	0	0		5
	Mucin-associated surface protein (MASP), putative OS=Trypanosoma cruzi (strain CL Brener) GN=Tc00.1047053510275.250 PE=4 SV=1	Q4E287_TRYCC	39 kDa	0.028		1	0	0	0	1	0.25		0	0	0	0	0	0	0	0		0	0	0	1	0	1	0.2		0	0	0	0	0	0	0	0	0	0		2
	Uncharacterized protein (Fragment) OS=Trypanosoma cruzi marinkellei GN=MOQ_006251 PE=4 SV=1	K2NM62_TRYCR	41 kDa	0.059		1	0	3	2	6	1.5		0	0	1	0	1	1	3	0.5		0	0	0	0	0	0	0		0	7	0	0	0	0	0	0	7	0.875		16
	Cluster of 80 kDa prolyl oligopeptidase OS=Trypanosoma cruzi GN=TCPO PE=2 SV=1 (Q71MD6_TRYCR)	Q71MD6_TRYCR [2]	78 kDa	0.12		0	0	3	2	5	1.25		0	0	0	0	0	0	0	0		0	0	0	1	0	1	0.2		5	5	0	0	0	0	0	0	10	1.25		16
	80 kDa prolyl oligopeptidase OS=Trypanosoma cruzi GN=TCPO PE=2 SV=1	Q71MD6_TRYCR	78 kDa	0.12		0	0	3	2	5	1.25		0	0	0	0	0	0	0	0		0	0	0	1	0	1	0.2		5	5	0	0	0	0	0	0	10	1.25		16
	Mucin-associated surface protein (MASP), putative OS=Trypanosoma cruzi (strain CL Brener) GN=Tc00.1047053509549.20 PE=4 SV=1	Q4DLR4_TRYCC	31 kDa	0.14		1	0	0	0	1	0.25		0	0	0	0	0	0	0	0		0	0	0	0	2	2	0.4		0	0	0	0	0	0	0	0	0	0		3
	Mucin-associated surface protein (MASP), putative (Fragment) OS=Trypanosoma cruzi (strain CL Brener) GN=Tc00.1047053509291.20 PE=4 SV=1	Q4CN90_TRYCC	18 kDa	0.24		0	0	0	0	0	0		0	0	0	0	0	0	0	0		0	0	0	3	3	6	1.2		0	0	0	0	0	0	0	0	0	0		6
	Cluster of Carnitine/choline acetyltransferase OS=Trypanosoma cruzi Dm28c GN=TCDM_04302 PE=4 SV=1 (V5BH74_TRYCR)	V5BH74_TRYCR [2]	67 kDa	< 0.00010	Y_Strain low, Y_Strain_VF high, Yuyu_Strain low, Yuyu_Strain_VF low	0	0	3	3	6	1.5		0	0	0	0	0	0	0	0		0	0	0	0	0	0	0		0	0	0	0	0	0	0	0	0	0		6
	Carnitine/choline acetyltransferase OS=Trypanosoma cruzi Dm28c GN=TCDM_04302 PE=4 SV=1	V5BH74_TRYCR	67 kDa	< 0.00010	Y_Strain low, Y_Strain_VF high, Yuyu_Strain low, Yuyu_Strain_VF low	0	0	2	2	4	1		0	0	0	0	0	0	0	0		0	0	0	0	0	0	0		0	0	0	0	0	0	0	0	0	0		4
	Carnitine/choline acetyltransferase, putative OS=Trypanosoma cruzi (strain CL Brener) GN=Tc00.1047053509999.90 PE=4 SV=1	Q4DKK5_TRYCC	67 kDa	0.00079	Y_Strain low, Y_Strain_VF high, Yuyu_Strain low, Yuyu_Strain_VF low	0	0	1	1	2	0.5		0	0	0	0	0	0	0	0		0	0	0	0	0	0	0		0	0	0	0	0	0	0	0	0	0		2
	Cluster of Ubiquitin hydrolase, putative (Fragment) OS=Trypanosoma cruzi (strain CL Brener) GN=Tc00.1047053510325.10 PE=4 SV=1 (Q4CXY4_TRYCC)	Q4CXY4_TRYCC [4]	36 kDa	0.022		1	0	0	1	2	0.5		0	0	0	0	0	0	0	0		0	0	0	0	0	0	0		0	2	0	0	0	0	0	0	2	0.25		4
	Ubiquitin hydrolase, putative (Fragment) OS=Trypanosoma cruzi (strain CL Brener) GN=Tc00.1047053510325.10 PE=4 SV=1	Q4CXY4_TRYCC	36 kDa	< 0.00010	Y_Strain low, Y_Strain_VF high, Yuyu_Strain low, Yuyu_Strain_VF low	0	0	0	1	1	0.25		0	0	0	0	0	0	0	0		0	0	0	0	0	0	0		0	0	0	0	0	0	0	0	0	0		1
	Ubiquitinyl hydrolase 1 OS=Trypanosoma cruzi (strain CL Brener) GN=Tc00.1047053508153.120 PE=3 SV=1	Q4E680_TRYCC	81 kDa	0.075		1	0	0	0	1	0.25		0	0	0	0	0	0	0	0		0	0	0	0	0	0	0		0	1	0	0	0	0	0	0	1	0.125		2
	Ubiquitinyl hydrolase 1 OS=Trypanosoma cruzi marinkellei GN=MOQ_003186 PE=3 SV=1	K2N4R4_TRYCR	81 kDa	0.77		0	0	0	0	0	0		0	0	0	0	0	0	0	0		0	0	0	0	0	0	0		0	1	0	0	0	0	0	0	1	0.125		1
	Cluster of Alpha-mannosidase OS=Trypanosoma cruzi (strain CL Brener) GN=Tc00.1047053506407.10 PE=3 SV=1 (Q4DCW2_TRYCC)	Q4DCW2_TRYCC [2]	111 kDa	0.15		0	0	2	2	4	1		0	0	0	0	0	0	0	0		0	0	3	6	0	9	1.8		0	0	0	0	0	0	0	0	0	0		13
	Alpha-mannosidase OS=Trypanosoma cruzi (strain CL Brener) GN=Tc00.1047053506407.10 PE=3 SV=1	Q4DCW2_TRYCC	111 kDa	0.16		0	0	2	2	4	1		0	0	0	0	0	0	0	0		0	0	3	6	0	9	1.8		0	0	0	0	0	0	0	0	0	0		13
	Cluster of Uncharacterized protein OS=Trypanosoma cruzi Dm28c GN=TCDM_07694 PE=4 SV=1 (V5D9X8_TRYCR)	V5D9X8_TRYCR [3]	39 kDa	< 0.00010	Y_Strain low, Y_Strain_VF high, Yuyu_Strain low, Yuyu_Strain_VF high	0	0	1	2	3	0.75		0	0	1	1	1	1	4	0.666667		0	0	0	0	0	0	0		0	0	0	0	0	0	0	0	0	0		7
	Uncharacterized protein OS=Trypanosoma cruzi Dm28c GN=TCDM_07694 PE=4 SV=1	V5D9X8_TRYCR	39 kDa	< 0.00010	Y_Strain low, Y_Strain_VF high, Yuyu_Strain low, Yuyu_Strain_VF high	0	0	1	1	2	0.5		0	0	1	1	1	1	4	0.666667		0	0	0	0	0	0	0		0	0	0	0	0	0	0	0	0	0		6
	Cluster of TcC31.26 OS=Trypanosoma cruzi GN=TcC31.26 PE=4 SV=1 (O61101_TRYCR)	O61101_TRYCR [3]	55 kDa	0.01	Y_Strain low, Y_Strain_VF high, Yuyu_Strain low, Yuyu_Strain_VF low	1	0	3	3	7	1.75		0	0	1	0	0	0	1	0.166667		0	0	0	0	0	0	0		5	2	0	0	0	0	0	0	7	0.875		15
	TcC31.26 OS=Trypanosoma cruzi GN=TcC31.26 PE=4 SV=1	O61101_TRYCR	55 kDa	0.015	Y_Strain low, Y_Strain_VF high, Yuyu_Strain low, Yuyu_Strain_VF low	1	0	3	3	7	1.75		0	0	1	0	0	0	1	0.166667		0	0	0	0	0	0	0		5	2	0	0	0	0	0	0	7	0.875		15
	Cluster of Cytochrome c, putative OS=Trypanosoma cruzi (strain CL Brener) GN=Tc00.1047053508959.4 PE=3 SV=1 (Q4CV48_TRYCC)	Q4CV48_TRYCC [2]	12 kDa	0.78		1	0	1	1	3	0.75		0	0	0	0	1	1	2	0.333333		0	0	3	3	0	6	1.2		0	2	0	9	0	0	0	0	11	1.375		22
	Cytochrome c, putative OS=Trypanosoma cruzi (strain CL Brener) GN=Tc00.1047053508959.4 PE=3 SV=1	Q4CV48_TRYCC	12 kDa	0.58		1	0	1	1	3	0.75		0	0	0	0	0	0	0	0		0	0	0	2	0	2	0.4		0	1	0	5	0	0	0	0	6	0.75		11
	Cytochrome c, putative OS=Trypanosoma cruzi (strain CL Brener) GN=Tc00.1047053506949.50 PE=3 SV=1	Q4D480_TRYCC	12 kDa	0.92		1	0	1	1	3	0.75		0	0	0	0	0	0	0	0		0	0	3	1	0	4	0.8		0	1	0	5	0	0	0	0	6	0.75		13
	Cluster of Histone H2A OS=Trypanosoma cruzi GN=H2A PE=3 SV=1 (Q9U701_TRYCR)	Q9U701_TRYCR [3]	14 kDa	0.0068	Y_Strain low, Y_Strain_VF high, Yuyu_Strain low, Yuyu_Strain_VF low	0	0	1	2	3	0.75		0	0	0	0	0	0	0	0		0	0	0	0	0	0	0		0	0	0	0	0	0	0	0	0	0		3
	Histone H2A OS=Trypanosoma cruzi GN=H2A PE=3 SV=1	Q9U701_TRYCR	14 kDa	0.065		0	0	1	1	2	0.5		0	0	0	0	0	0	0	0		0	0	0	0	0	0	0		0	0	0	0	0	0	0	0	0	0		2
	Histone H2A (Fragment) OS=Trypanosoma cruzi PE=2 SV=1	P90596_TRYCR	13 kDa	0.00026	Y_Strain low, Y_Strain_VF high, Yuyu_Strain low, Yuyu_Strain_VF low	0	0	1	1	2	0.5		0	0	0	0	0	0	0	0		0	0	0	0	0	0	0		0	0	0	0	0	0	0	0	0	0		2
	Ubiquitin-fold modifier 1 OS=Trypanosoma cruzi (strain CL Brener) GN=Tc00.1047053507491.59 PE=3 SV=1	Q4DRJ2_TRYCC	10 kDa	0.0077	Y_Strain low, Y_Strain_VF high, Yuyu_Strain low, Yuyu_Strain_VF high	0	0	1	0	1	0.25		1	0	0	0	1	1	3	0.5		0	0	3	0	0	3	0.6		0	0	0	0	0	0	0	0	0	0		7
	Cluster of Uncharacterized protein OS=Trypanosoma cruzi (strain CL Brener) GN=Tc00.1047053508177.10 PE=4 SV=1 (Q4DF48_TRYCC)	Q4DF48_TRYCC [2]	68 kDa	< 0.00010	Y_Strain low, Y_Strain_VF high, Yuyu_Strain low, Yuyu_Strain_VF high	1	0	1	0	2	0.5		0	0	0	0	1	1	2	0.333333		0	0	0	0	0	0	0		0	0	0	0	0	0	0	0	0	0		4
	Uncharacterized protein OS=Trypanosoma cruzi (strain CL Brener) GN=Tc00.1047053508177.10 PE=4 SV=1	Q4DF48_TRYCC	68 kDa	< 0.00010	Y_Strain low, Y_Strain_VF high, Yuyu_Strain low, Yuyu_Strain_VF high	1	0	1	0	2	0.5		0	0	0	0	1	1	2	0.333333		0	0	0	0	0	0	0		0	0	0	0	0	0	0	0	0	0		4
	Spermidine synthase, putative OS=Trypanosoma cruzi (strain CL Brener) GN=Tc00.1047053510337.40 PE=3 SV=1	Q4CXJ6_TRYCC (+1)	33 kDa	< 0.00010	Y_Strain low, Y_Strain_VF high, Yuyu_Strain low, Yuyu_Strain_VF low	0	0	1	1	2	0.5		0	0	0	0	0	0	0	0		0	0	0	0	0	0	0		0	0	0	0	0	0	0	0	0	0		2
	Histone H3, putative OS=Trypanosoma cruzi (strain CL Brener) GN=Tc00.1047053505931.40 PE=3 SV=1	Q4D0J9_TRYCC	21 kDa	< 0.00010	Y_Strain low, Y_Strain_VF high, Yuyu_Strain low, Yuyu_Strain_VF low	1	0	1	1	3	0.75		0	0	0	0	0	0	0	0		0	0	0	0	0	0	0		0	0	0	0	0	0	0	0	0	0		3
	Cluster of Mucin TcMUCII, putative OS=Trypanosoma cruzi (strain CL Brener) GN=Tc00.1047053505949.160 PE=4 SV=1 (Q4DDU6_TRYCC)	Q4DDU6_TRYCC [2]	23 kDa	0.27		0	0	0	0	0	0		0	0	0	0	0	0	0	0		0	0	6	1	6	13	2.6		0	0	0	0	0	0	0	0	0	0		13
	Mucin TcMUCII, putative OS=Trypanosoma cruzi (strain CL Brener) GN=Tc00.1047053505949.160 PE=4 SV=1	Q4DDU6_TRYCC	23 kDa	0.26		0	0	0	0	0	0		0	0	0	0	0	0	0	0		0	0	6	1	6	13	2.6		0	0	0	0	0	0	0	0	0	0		13
	Cluster of Proteasome endopeptidase complex (Fragment) OS=Trypanosoma cruzi marinkellei GN=MOQ_002330 PE=3 SV=1 (K2NL51_TRYCR)	K2NL51_TRYCR [4]	33 kDa	< 0.00010	Y_Strain low, Y_Strain_VF high, Yuyu_Strain low, Yuyu_Strain_VF low	0	0	1	1	2	0.5		0	0	0	0	0	0	0	0		0	0	0	0	0	0	0		0	0	0	0	0	0	0	0	0	0		2
	Proteasome endopeptidase complex (Fragment) OS=Trypanosoma cruzi marinkellei GN=MOQ_002330 PE=3 SV=1	K2NL51_TRYCR	33 kDa	< 0.00010	Y_Strain low, Y_Strain_VF high, Yuyu_Strain low, Yuyu_Strain_VF low	0	0	1	1	2	0.5		0	0	0	0	0	0	0	0		0	0	0	0	0	0	0		0	0	0	0	0	0	0	0	0	0		2
	Uncharacterized protein OS=Trypanosoma cruzi (strain CL Brener) GN=Tc00.1047053506247.310 PE=3 SV=1	Q4E124_TRYCC	13 kDa	< 0.00010	Y_Strain low, Y_Strain_VF high, Yuyu_Strain low, Yuyu_Strain_VF low	0	0	1	1	2	0.5		0	0	0	0	0	0	0	0		0	0	0	0	0	0	0		0	0	0	0	0	0	0	0	0	0		2
	Uncharacterized protein OS=Trypanosoma cruzi Dm28c GN=TCDM_14382 PE=4 SV=1	V5BE16_TRYCR	11 kDa	< 0.00010	Y_Strain low, Y_Strain_VF high, Yuyu_Strain low, Yuyu_Strain_VF low	0	0	1	1	2	0.5		0	0	0	0	0	0	0	0		0	0	0	0	0	0	0		0	0	0	0	0	0	0	0	0	0		2
	Cluster of Aminopeptidase, putative OS=Trypanosoma cruzi (strain CL Brener) GN=Tc00.1047053504153.140 PE=4 SV=1 (Q4E2R9_TRYCC)	Q4E2R9_TRYCC [2]	60 kDa	< 0.00010	Y_Strain low, Y_Strain_VF high, Yuyu_Strain low, Yuyu_Strain_VF high	0	0	0	0	0	0		1	0	0	0	1	1	3	0.5		0	0	0	0	0	0	0		0	0	0	0	0	0	0	0	0	0		3
	Aminopeptidase, putative OS=Trypanosoma cruzi (strain CL Brener) GN=Tc00.1047053504153.140 PE=4 SV=1	Q4E2R9_TRYCC	60 kDa	< 0.00010	Y_Strain low, Y_Strain_VF high, Yuyu_Strain low, Yuyu_Strain_VF high	0	0	0	0	0	0		1	0	0	0	1	1	3	0.5		0	0	0	0	0	0	0		0	0	0	0	0	0	0	0	0	0		3
	Cluster of Glucosamine-6-phosphate isomerase OS=Trypanosoma cruzi (strain CL Brener) GN=Tc00.1047053511025.50 PE=3 SV=1 (Q4DD39_TRYCC)	Q4DD39_TRYCC [3]	31 kDa	< 0.00010	Y_Strain low, Y_Strain_VF high, Yuyu_Strain low, Yuyu_Strain_VF low	0	0	1	1	2	0.5		0	0	0	0	0	0	0	0		0	0	0	0	0	0	0		0	0	0	0	0	0	0	0	0	0		2
	(H+)-ATPase G subunit, putative OS=Trypanosoma cruzi (strain CL Brener) GN=Tc00.1047053510993.10 PE=4 SV=1	Q4CNF9_TRYCC (+1)	13 kDa	< 0.00010	Y_Strain low, Y_Strain_VF high, Yuyu_Strain low, Yuyu_Strain_VF low	0	0	1	0	1	0.25		0	0	0	0	1	0	1	0.166667		0	0	0	0	0	0	0		0	0	0	0	0	0	0	0	0	0		2
	Mucin TcMUCII, putative OS=Trypanosoma cruzi (strain CL Brener) GN=Tc00.1047053510557.50 PE=4 SV=1	Q4D9S0_TRYCC	23 kDa	0.36		0	0	0	0	0	0		0	0	0	0	0	0	0	0		0	0	3	1	9	13	2.6		0	0	0	0	0	0	0	0	0	0		13
	Proteasome regulatory ATPase subunit 3, putative OS=Trypanosoma cruzi marinkellei GN=MOQ_005732 PE=3 SV=1	K2N722_TRYCR (+1)	45 kDa	< 0.00010	Y_Strain low, Y_Strain_VF high, Yuyu_Strain low, Yuyu_Strain_VF high	0	0	1	0	1	0.25		0	0	0	0	0	1	1	0.166667		0	0	0	0	0	0	0		0	0	0	0	0	0	0	0	0	0		2
	ATPase alpha subunit, putative OS=Trypanosoma cruzi marinkellei GN=MOQ_000727 PE=4 SV=1	K2MV19_TRYCR (+1)	63 kDa	< 0.00010	Y_Strain low, Y_Strain_VF high, Yuyu_Strain low, Yuyu_Strain_VF low	0	0	1	0	1	0.25		0	0	0	0	0	0	0	0		0	0	0	0	0	0	0		0	0	0	0	0	0	0	0	0	0		1
	Adenylate kinase, putative OS=Trypanosoma cruzi (strain CL Brener) GN=Tc00.1047053507883.80 PE=3 SV=1	Q4D4A3_TRYCC	25 kDa	< 0.00010	Y_Strain low, Y_Strain_VF high, Yuyu_Strain low, Yuyu_Strain_VF low	0	0	1	1	2	0.5		0	0	0	0	0	0	0	0		0	0	0	0	0	0	0		0	0	0	0	0	0	0	0	0	0		2
	Cluster of Mannose-1-phosphate guanyltransferase, putative OS=Trypanosoma cruzi (strain CL Brener) GN=Tc00.1047053503589.10 PE=4 SV=1 (Q4CMK4_TRYCC)	Q4CMK4_TRYCC [2]	42 kDa	< 0.00010	Y_Strain low, Y_Strain_VF high, Yuyu_Strain low, Yuyu_Strain_VF high	0	0	0	0	0	0		0	0	0	0	0	1	1	0.166667		0	0	0	0	0	0	0		0	0	0	0	0	0	0	0	0	0		1
	Mannose-1-phosphate guanyltransferase, putative OS=Trypanosoma cruzi (strain CL Brener) GN=Tc00.1047053503589.10 PE=4 SV=1	Q4CMK4_TRYCC	42 kDa	< 0.00010	Y_Strain low, Y_Strain_VF high, Yuyu_Strain low, Yuyu_Strain_VF high	0	0	0	0	0	0		0	0	0	0	0	1	1	0.166667		0	0	0	0	0	0	0		0	0	0	0	0	0	0	0	0	0		1
	Mucin-associated surface protein (MASP), putative OS=Trypanosoma cruzi (strain CL Brener) GN=Tc00.1047053506267.70 PE=4 SV=1	Q4DCE5_TRYCC	39 kDa	0.00079	Y_Strain low, Y_Strain_VF high, Yuyu_Strain low, Yuyu_Strain_VF low	1	0	0	0	1	0.25		0	0	0	0	0	0	0	0		0	0	0	0	0	0	0		0	0	0	0	0	0	0	0	0	0		1
	Mucin TcMUCII, putative OS=Trypanosoma cruzi (strain CL Brener) GN=Tc00.1047053511603.200 PE=4 SV=1	Q4E2B2_TRYCC	23 kDa	< 0.00010	Y_Strain low, Y_Strain_VF high, Yuyu_Strain low, Yuyu_Strain_VF low	1	0	0	0	1	0.25		0	0	0	0	0	0	0	0		0	0	0	0	0	0	0		0	0	0	0	0	0	0	0	0	0		1
	Mucin-associated surface protein (MASP), putative OS=Trypanosoma cruzi (strain CL Brener) GN=Tc00.1047053509631.80 PE=4 SV=1	Q4DT00_TRYCC	46 kDa	0.00079	Y_Strain low, Y_Strain_VF high, Yuyu_Strain low, Yuyu_Strain_VF low	1	0	0	0	1	0.25		0	0	0	0	0	0	0	0		0	0	0	0	0	0	0		0	0	0	0	0	0	0	0	0	0		1
	Cluster of Histone H4 OS=Trypanosoma cruzi Dm28c GN=TCDM_13771 PE=3 SV=1 (V5BAE8_TRYCR)	V5BAE8_TRYCR [2]	11 kDa	0.46		0	0	1	1	2	0.5		0	0	0	0	0	0	0	0		0	0	0	0	0	0	0		5	0	0	0	0	0	0	0	5	0.625		7
	Histone H4 OS=Trypanosoma cruzi Dm28c GN=TCDM_13771 PE=3 SV=1	V5BAE8_TRYCR	11 kDa	0.3		0	0	1	1	2	0.5		0	0	0	0	0	0	0	0		0	0	0	0	0	0	0		4	0	0	0	0	0	0	0	4	0.5		6
	Histone H4 OS=Trypanosoma cruzi (strain CL Brener) GN=Tc00.1047053508739.60 PE=3 SV=1	Q4CMF1_TRYCC	11 kDa	0.75		0	0	0	0	0	0		0	0	0	0	0	0	0	0		0	0	0	0	0	0	0		2	0	0	0	0	0	0	0	2	0.25		2
	Cluster of Fumarate hydratase OS=Trypanosoma cruzi Dm28c GN=TCDM_06503 PE=4 SV=1 (V5BGH8_TRYCR)	V5BGH8_TRYCR [3]	62 kDa	0.74		0	0	0	0	0	0		0	0	0	0	1	1	2	0.333333		0	0	0	0	0	0	0		0	9	0	0	0	0	0	0	9	1.125		11
	Fumarate hydratase, putative OS=Trypanosoma cruzi (strain CL Brener) GN=Tc00.1047053510329.270 PE=4 SV=1	Q4E3I6_TRYCC	62 kDa	0.19		0	0	0	0	0	0		0	0	0	0	0	0	0	0		0	0	0	0	0	0	0		0	1	0	0	0	0	0	0	1	0.125		1
	Fumarate hydratase OS=Trypanosoma cruzi Dm28c GN=TCDM_06503 PE=4 SV=1	V5BGH8_TRYCR	62 kDa	0.68		0	0	0	0	0	0		0	0	0	0	1	1	2	0.333333		0	0	0	0	0	0	0		0	8	0	0	0	0	0	0	8	1		10
	Mucin-associated surface protein (MASP), putative OS=Trypanosoma cruzi (strain CL Brener) GN=Tc00.1047053511213.60 PE=4 SV=1	Q4D6C2_TRYCC	50 kDa	0.24		0	0	1	0	1	0.25		0	0	0	0	0	0	0	0		0	0	6	1	4	11	2.2		0	0	0	0	0	0	0	0	0	0		12
	Cluster of NAC alpha OS=Trypanosoma cruzi GN=NACA PE=2 SV=1 (Q8MUQ9_TRYCR)	Q8MUQ9_TRYCR [2]	20 kDa	0.41		0	0	3	2	5	1.25		0	0	0	0	2	1	3	0.5		0	0	0	0	0	0	0		11	7	0	0	0	0	0	0	18	2.25		26
	NAC alpha OS=Trypanosoma cruzi GN=NACA PE=2 SV=1	Q8MUQ9_TRYCR	20 kDa	0.33		0	0	1	1	2	0.5		0	0	0	0	1	0	1	0.166667		0	0	0	0	0	0	0		5	3	0	0	0	0	0	0	8	1		11
	Nascent polypeptide associated complex subunit, putative OS=Trypanosoma cruzi (strain CL Brener) GN=Tc00.1047053510579.70 PE=4 SV=1	Q4D9L7_TRYCC	20 kDa	0.46		0	0	1	1	2	0.5		0	0	0	0	1	1	2	0.333333		0	0	0	0	0	0	0		5	3	0	0	0	0	0	0	8	1		12
	Cystathione gamma lyase OS=Trypanosoma cruzi Dm28c GN=TCDM_00169 PE=3 SV=1	V5DUQ5_TRYCR	44 kDa	0.59		0	0	1	1	2	0.5		0	0	0	1	0	1	2	0.333333		0	0	0	0	0	0	0		0	7	0	0	0	0	0	0	7	0.875		11
	Cluster of Calpain-like cysteine peptidase OS=Trypanosoma cruzi Dm28c GN=TCDM_09424 PE=3 SV=1 (V5B5I4_TRYCR)	V5B5I4_TRYCR [2]	96 kDa	0.51		0	0	1	0	1	0.25		0	0	0	0	0	0	0	0		0	0	0	0	0	0	0		5	5	0	0	0	0	0	0	10	1.25		11
	Calpain-like cysteine peptidase OS=Trypanosoma cruzi Dm28c GN=TCDM_09424 PE=3 SV=1	V5B5I4_TRYCR	96 kDa	0.51		0	0	1	0	1	0.25		0	0	0	0	0	0	0	0		0	0	0	0	0	0	0		5	5	0	0	0	0	0	0	10	1.25		11
	Mitochondrial RNA-binding protein 2, putative OS=Trypanosoma cruzi (strain CL Brener) GN=Tc00.1047053506755.260 PE=4 SV=1	Q4DWJ0_TRYCC (+2)	26 kDa	< 0.00010	Y_Strain low, Y_Strain_VF high, Yuyu_Strain low, Yuyu_Strain_VF low	0	0	2	1	3	0.75		0	0	0	0	0	0	0	0		0	0	0	1	0	1	0.2		0	0	0	0	0	0	0	0	0	0		4
Fragment	Cluster of Trans-sialidase, putative (Fragment) OS=Trypanosoma cruzi (strain CL Brener) GN=Tc00.1047053509927.10 PE=4 SV=1 (Q4CNM8_TRYCC)	Q4CNM8_TRYCC [3]	55 kDa	< 0.00010	Y_Strain low, Y_Strain_VF high, Yuyu_Strain low, Yuyu_Strain_VF low	0	0	3	2	5	1.25		0	0	0	0	0	0	0	0		0	0	0	0	0	0	0		0	0	0	0	0	0	0	0	0	0
	Trans-sialidase, putative (Fragment) OS=Trypanosoma cruzi (strain CL Brener) GN=Tc00.1047053509927.10 PE=4 SV=1	Q4CNM8_TRYCC	55 kDa	< 0.00010	Y_Strain low, Y_Strain_VF high, Yuyu_Strain low, Yuyu_Strain_VF low	0	0	3	2	5	1.25		0	0	0	0	0	0	0	0		0	0	0	0	0	0	0		0	0	0	0	0	0	0	0	0	0		5
	Uncharacterized protein OS=Trypanosoma cruzi (strain CL Brener) GN=Tc00.1047053507927.60 PE=4 SV=1	Q4D586_TRYCC	21 kDa	0.042		0	0	1	1	2	0.5		1	1	1	0	2	0	5	0.833333		0	0	0	0	0	0	0		0	5	0	0	0	0	0	0	5	0.625		12
	Cluster of Citrate synthase OS=Trypanosoma cruzi (strain CL Brener) GN=Tc00.1047053509801.30 PE=3 SV=1 (Q4CVJ5_TRYCC)	Q4CVJ5_TRYCC [2]	52 kDa	< 0.00010	Y_Strain low, Y_Strain_VF high, Yuyu_Strain low, Yuyu_Strain_VF low	0	0	1	2	3	0.75		0	0	0	0	0	0	0	0		0	0	0	0	0	0	0		0	0	0	0	0	0	0	0	0	0		3
	Citrate synthase OS=Trypanosoma cruzi (strain CL Brener) GN=Tc00.1047053509801.30 PE=3 SV=1	Q4CVJ5_TRYCC	52 kDa	< 0.00010	Y_Strain low, Y_Strain_VF high, Yuyu_Strain low, Yuyu_Strain_VF low	0	0	1	2	3	0.75		0	0	0	0	0	0	0	0		0	0	0	0	0	0	0		0	0	0	0	0	0	0	0	0	0		3
	Proteasome subunit alpha type OS=Trypanosoma cruzi marinkellei GN=MOQ_003684 PE=3 SV=1	K2MBC4_TRYCR	29 kDa	0.0037	Y_Strain low, Y_Strain_VF high, Yuyu_Strain low, Yuyu_Strain_VF low	0	0	2	1	3	0.75		0	0	0	0	0	0	0	0		0	0	0	0	0	0	0		0	2	0	0	0	0	0	0	2	0.25		5
	Mucin TcMUCII, putative OS=Trypanosoma cruzi (strain CL Brener) GN=Tc00.1047053506917.60 PE=4 SV=1	Q4CTS0_TRYCC	22 kDa	0.0017	Y_Strain low, Y_Strain_VF high, Yuyu_Strain low, Yuyu_Strain_VF low	1	0	0	0	1	0.25		0	0	0	0	0	0	0	0		0	0	0	0	0	0	0		0	0	0	0	0	0	0	0	0	0		1
	Cluster of Nuclear transport factor 2, putative OS=Trypanosoma cruzi (strain CL Brener) GN=Tc00.1047053511407.10 PE=4 SV=1 (Q4D7W2_TRYCC)	Q4D7W2_TRYCC [2]	14 kDa	0.0008	Y_Strain low, Y_Strain_VF high, Yuyu_Strain low, Yuyu_Strain_VF low	1	0	1	1	3	0.75		0	0	0	0	0	0	0	0		0	0	0	0	0	0	0		0	2	0	0	0	0	0	0	2	0.25		5
	Nuclear transport factor 2, putative OS=Trypanosoma cruzi (strain CL Brener) GN=Tc00.1047053511407.10 PE=4 SV=1	Q4D7W2_TRYCC	14 kDa	0.00071	Y_Strain low, Y_Strain_VF high, Yuyu_Strain low, Yuyu_Strain_VF low	1	0	1	1	3	0.75		0	0	0	0	0	0	0	0		0	0	0	0	0	0	0		0	2	0	0	0	0	0	0	2	0.25		5
	Cluster of Major vault protein, putative OS=Trypanosoma cruzi marinkellei GN=MOQ_008429 PE=4 SV=1 (K2MZM6_TRYCR)	K2MZM6_TRYCR [2]	86 kDa	0.77		0	0	0	0	0	0		0	0	0	0	0	0	0	0		0	0	0	0	0	0	0		0	0	0	0	0	140	0	0	140	17.5		140
	Major vault protein, putative OS=Trypanosoma cruzi marinkellei GN=MOQ_008429 PE=4 SV=1	K2MZM6_TRYCR	86 kDa	0.77		0	0	0	0	0	0		0	0	0	0	0	0	0	0		0	0	0	0	0	0	0		0	0	0	0	0	140	0	0	140	17.5		140
	Cluster of D-isomer specific 2-hydroxyacid dehydrogenase-protein, putative (Fragment) OS=Trypanosoma cruzi (strain CL Brener) GN=Tc00.1047053506263.10 PE=4 SV=1 (Q4CU52_TRYCC)	Q4CU52_TRYCC [6]	29 kDa	0.0047	Y_Strain low, Y_Strain_VF low, Yuyu_Strain low, Yuyu_Strain_VF high	0	0	2	2	4	1		3	4	2	3	3	4	19	3.16667		0	0	0	0	0	0	0		0	12	0	0	0	0	0	0	12	1.5		35
	D-isomer specific 2-hydroxyacid dehydrogenase-protein OS=Trypanosoma cruzi Dm28c GN=TCDM_03589 PE=4 SV=1	V5BIV9_TRYCR	39 kDa	0.2		0	0	1	1	2	0.5		1	1	0	1	1	1	5	0.833333		0	0	0	0	0	0	0		0	6	0	0	0	0	0	0	6	0.75		13
	D-isomer specific 2-hydroxyacid dehydrogenase-protein, putative (Fragment) OS=Trypanosoma cruzi (strain CL Brener) GN=Tc00.1047053506263.10 PE=4 SV=1	Q4CU52_TRYCC	29 kDa	0.00067	Y_Strain low, Y_Strain_VF low, Yuyu_Strain low, Yuyu_Strain_VF high	0	0	0	0	0	0		1	1	1	1	1	2	7	1.16667		0	0	0	0	0	0	0		0	4	0	0	0	0	0	0	4	0.5		11
	D-isomer specific 2-hydroxyacid dehydrogenase-protein, putative OS=Trypanosoma cruzi (strain CL Brener) GN=Tc00.1047053510099.120 PE=4 SV=1	Q4DAE1_TRYCC	39 kDa	< 0.00010	Y_Strain low, Y_Strain_VF low, Yuyu_Strain low, Yuyu_Strain_VF high	0	0	0	0	0	0		1	1	0	0	0	0	2	0.333333		0	0	0	0	0	0	0		0	1	0	0	0	0	0	0	1	0.125		3
	D-isomer specific 2-hydroxyacid dehydrogenase-protein, putative OS=Trypanosoma cruzi marinkellei GN=MOQ_002607 PE=4 SV=1	K2NF33_TRYCR	39 kDa	< 0.00010	Y_Strain low, Y_Strain_VF high, Yuyu_Strain low, Yuyu_Strain_VF high	0	0	0	0	0	0		1	1	0	1	0	0	3	0.5		0	0	0	0	0	0	0		0	1	0	0	0	0	0	0	1	0.125		4
	Cluster of R27-2 protein, putative OS=Trypanosoma cruzi (strain CL Brener) GN=Tc00.1047053510247.10 PE=4 SV=1 (Q4CRN7_TRYCC)	Q4CRN7_TRYCC [3]	181 kDa	< 0.00010	Y_Strain low, Y_Strain_VF high, Yuyu_Strain low, Yuyu_Strain_VF low	0	0	2	2	4	1		0	0	0	0	0	0	0	0		0	0	0	0	0	0	0		0	0	0	0	0	0	0	0	0	0		4
	R27-2 protein, putative OS=Trypanosoma cruzi (strain CL Brener) GN=Tc00.1047053510247.10 PE=4 SV=1	Q4CRN7_TRYCC	181 kDa	< 0.00010	Y_Strain low, Y_Strain_VF high, Yuyu_Strain low, Yuyu_Strain_VF low	0	0	2	2	4	1		0	0	0	0	0	0	0	0		0	0	0	0	0	0	0		0	0	0	0	0	0	0	0	0	0		4
	Uncharacterized protein OS=Trypanosoma cruzi marinkellei GN=MOQ_009639 PE=4 SV=1	K2MLX4_TRYCR	31 kDa	0.019	Y_Strain low, Y_Strain_VF high, Yuyu_Strain low, Yuyu_Strain_VF high	0	0	0	0	0	0		0	1	0	0	0	0	1	0.166667		0	0	0	0	0	0	0		0	0	0	0	0	0	0	0	0	0		1
	Cluster of Phosphomannomutase-like protein, putative OS=Trypanosoma cruzi marinkellei GN=MOQ_002495 PE=3 SV=1 (K2MEG5_TRYCR)	K2MEG5_TRYCR [3]	65 kDa	< 0.00010	Y_Strain low, Y_Strain_VF high, Yuyu_Strain low, Yuyu_Strain_VF low	0	0	2	2	4	1		0	0	0	0	0	0	0	0		0	0	0	0	0	0	0		0	0	0	0	0	0	0	0	0	0		4
	Phosphomannomutase-like protein, putative OS=Trypanosoma cruzi marinkellei GN=MOQ_002495 PE=3 SV=1	K2MEG5_TRYCR	65 kDa	0.00079	Y_Strain low, Y_Strain_VF high, Yuyu_Strain low, Yuyu_Strain_VF low	0	0	1	1	2	0.5		0	0	0	0	0	0	0	0		0	0	0	0	0	0	0		0	0	0	0	0	0	0	0	0	0		2
	Polyadenylate-binding protein OS=Trypanosoma cruzi marinkellei GN=MOQ_004370 PE=3 SV=1	K2N1D5_TRYCR	61 kDa	0.19		0	0	1	1	2	0.5		0	0	0	0	0	0	0	0		0	0	0	0	0	0	0		0	5	0	0	0	0	0	0	5	0.625		7
	Ribosomal protein S6, putative OS=Trypanosoma cruzi (strain CL Brener) GN=Tc00.1047053508277.120 PE=4 SV=1	Q4CQQ9_TRYCC	14 kDa	< 0.00010	Y_Strain low, Y_Strain_VF high, Yuyu_Strain low, Yuyu_Strain_VF low	1	0	1	1	3	0.75		0	0	0	0	0	0	0	0		0	0	0	0	0	0	0		0	0	0	0	0	0	0	0	0	0		3
	ATP synthase subunit beta OS=Trypanosoma cruzi marinkellei GN=MOQ_005364 PE=3 SV=1	K2M741_TRYCR	56 kDa	< 0.00010	Y_Strain low, Y_Strain_VF high, Yuyu_Strain low, Yuyu_Strain_VF low	0	0	1	1	2	0.5		0	0	0	0	0	0	0	0		0	0	0	0	0	0	0		0	0	0	0	0	0	0	0	0	0		2
Group II	Cluster of Trans-sialidase, putative OS=Trypanosoma cruzi (strain CL Brener) GN=Tc00.1047053503955.40 PE=4 SV=1 (Q4DH92_TRYCC)	Q4DH92_TRYCC [4]	78 kDa	0.00013	Y_Strain low, Y_Strain_VF high, Yuyu_Strain low, Yuyu_Strain_VF low	0	0	3	3	6	1.5		0	0	0	0	0	0	0	0		0	0	0	0	0	0	0		0	0	0	0	0	0	0	0	0	0
	Trans-sialidase, putative OS=Trypanosoma cruzi (strain CL Brener) GN=Tc00.1047053503955.40 PE=4 SV=1	Q4DH92_TRYCC	78 kDa	0.00013	Y_Strain low, Y_Strain_VF high, Yuyu_Strain low, Yuyu_Strain_VF low	0	0	2	3	5	1.25		0	0	0	0	0	0	0	0		0	0	0	0	0	0	0		0	0	0	0	0	0	0	0	0	0		5
	Trans-sialidase, putative OS=Trypanosoma cruzi (strain CL Brener) GN=Tc00.1047053509777.30 PE=4 SV=1	Q4DIN1_TRYCC	78 kDa	0.00079	Y_Strain low, Y_Strain_VF high, Yuyu_Strain low, Yuyu_Strain_VF low	0	0	0	1	1	0.25		0	0	0	0	0	0	0	0		0	0	0	0	0	0	0		0	0	0	0	0	0	0	0	0	0		1
	Uncharacterized protein OS=Trypanosoma cruzi (strain CL Brener) GN=Tc00.1047053506777.110 PE=4 SV=1	Q4DC65_TRYCC	157 kDa	< 0.00010	Y_Strain low, Y_Strain_VF high, Yuyu_Strain low, Yuyu_Strain_VF low	1	0	0	0	1	0.25		0	0	0	0	0	0	0	0		0	0	0	0	0	0	0		0	0	0	0	0	0	0	0	0	0		1
	Calmodulin, putative OS=Trypanosoma cruzi (strain CL Brener) GN=Tc00.1047053509353.60 PE=4 SV=1	Q4CWP2_TRYCC	18 kDa	0.32		0	0	1	1	2	0.5		0	0	0	0	0	0	0	0		0	0	0	0	0	0	0		0	5	0	0	0	0	0	0	5	0.625		7
	Cluster of Aldo/keto reductase OS=Trypanosoma cruzi GN=PGFS PE=2 SV=1 (Q965C7_TRYCR)	Q965C7_TRYCR [4]	32 kDa	0.00029	Y_Strain low, Y_Strain_VF high, Yuyu_Strain low, Yuyu_Strain_VF low	0	0	3	3	6	1.5		0	0	0	0	1	0	1	0.166667		0	0	0	0	0	0	0		0	2	0	0	0	0	0	0	2	0.25		9
	Aldo-keto reductase OS=Trypanosoma cruzi Dm28c GN=TCDM_00490 PE=4 SV=1	V5BBS9_TRYCR	32 kDa	0.00079	Y_Strain low, Y_Strain_VF high, Yuyu_Strain low, Yuyu_Strain_VF low	0	0	0	1	1	0.25		0	0	0	0	0	0	0	0		0	0	0	0	0	0	0		0	0	0	0	0	0	0	0	0	0		1
	Aldo/keto reductase OS=Trypanosoma cruzi GN=PGFS PE=2 SV=1	Q965C7_TRYCR	32 kDa	0.0088	Y_Strain low, Y_Strain_VF high, Yuyu_Strain low, Yuyu_Strain_VF low	0	0	2	2	4	1		0	0	0	0	0	0	0	0		0	0	0	0	0	0	0		0	2	0	0	0	0	0	0	2	0.25		6
	Cluster of Small ubiquitin protein, putative OS=Trypanosoma cruzi (strain CL Brener) GN=Tc00.1047053511661.50 PE=4 SV=1 (Q4DIR8_TRYCC)	Q4DIR8_TRYCC [3]	12 kDa	0.47		0	0	1	1	2	0.5		0	0	0	0	0	0	0	0		0	0	0	0	0	0	0		5	2	0	0	0	0	0	0	7	0.875		9
	Small ubiquitin protein, putative OS=Trypanosoma cruzi (strain CL Brener) GN=Tc00.1047053511661.50 PE=4 SV=1	Q4DIR8_TRYCC (+1)	12 kDa	0.58		0	0	0	0	0	0		0	0	0	0	0	0	0	0		0	0	0	0	0	0	0		5	2	0	0	0	0	0	0	7	0.875		7
	Cluster of Mucin-associated surface protein OS=Trypanosoma cruzi GN=masp17 PE=2 SV=1 (A0A0M3RQ09_TRYCR)	A0A0M3RQ09_TRYCR [2]	31 kDa	0.49		0	0	0	0	0	0		1	0	0	0	1	0	2	0.333333		0	0	0	1	2	3	0.6		2	1	0	0	0	0	0	0	3	0.375		8
	Mucin-associated surface protein OS=Trypanosoma cruzi GN=masp17 PE=2 SV=1	A0A0M3RQ09_TRYCR	31 kDa	0.5		0	0	0	0	0	0		1	0	0	0	1	0	2	0.333333		0	0	0	1	2	3	0.6		2	1	0	0	0	0	0	0	3	0.375		8
	Cluster of Proteasome subunit alpha type OS=Trypanosoma cruzi (strain CL Brener) GN=Tc00.1047053503613.20 PE=3 SV=1 (Q4CYK5_TRYCC)	Q4CYK5_TRYCC [2]	28 kDa	< 0.00010	Y_Strain low, Y_Strain_VF high, Yuyu_Strain low, Yuyu_Strain_VF low	0	0	2	2	4	1		0	0	0	0	0	0	0	0		0	0	0	0	0	0	0		0	0	0	0	0	0	0	0	0	0		4
	Proteasome subunit alpha type OS=Trypanosoma cruzi (strain CL Brener) GN=Tc00.1047053503613.20 PE=3 SV=1	Q4CYK5_TRYCC	28 kDa	< 0.00010	Y_Strain low, Y_Strain_VF high, Yuyu_Strain low, Yuyu_Strain_VF low	0	0	2	2	4	1		0	0	0	0	0	0	0	0		0	0	0	0	0	0	0		0	0	0	0	0	0	0	0	0	0		4
	Cluster of Peptidyl-prolyl cis-trans isomerase OS=Trypanosoma cruzi Dm28c GN=TCDM_09792 PE=3 SV=1 (V5D532_TRYCR)	V5D532_TRYCR [3]	21 kDa	< 0.00010	Y_Strain low, Y_Strain_VF high, Yuyu_Strain low, Yuyu_Strain_VF high	0	0	0	1	1	0.25		0	0	0	0	1	1	2	0.333333		0	0	0	0	0	0	0		0	0	0	0	0	0	0	0	0	0		3
	Peptidyl-prolyl cis-trans isomerase OS=Trypanosoma cruzi (strain CL Brener) GN=Tc00.1047053507521.70 PE=2 SV=1	Q4DNC9_TRYCC	21 kDa	< 0.00010	Y_Strain low, Y_Strain_VF high, Yuyu_Strain low, Yuyu_Strain_VF low	0	0	0	1	1	0.25		0	0	0	0	0	0	0	0		0	0	0	0	0	0	0		0	0	0	0	0	0	0	0	0	0		1
	Peptidyl-prolyl cis-trans isomerase OS=Trypanosoma cruzi Dm28c GN=TCDM_09792 PE=3 SV=1	V5D532_TRYCR	21 kDa	0.025		0	0	0	0	0	0		0	0	0	0	1	1	2	0.333333		0	0	0	0	0	0	0		0	0	0	0	0	0	0	0	0	0		2
	Cluster of Mitogen activated protein kinase OS=Trypanosoma cruzi Dm28c GN=TCDM_06097 PE=4 SV=1 (V5BLT9_TRYCR)	V5BLT9_TRYCR [2]	48 kDa	< 0.00010	Y_Strain low, Y_Strain_VF high, Yuyu_Strain low, Yuyu_Strain_VF low	0	0	1	1	2	0.5		0	0	0	0	0	1	1	0.166667		0	0	0	0	0	0	0		0	0	0	0	0	0	0	0	0	0		3
	Mitogen activated protein kinase OS=Trypanosoma cruzi Dm28c GN=TCDM_06097 PE=4 SV=1	V5BLT9_TRYCR	48 kDa	< 0.00010	Y_Strain low, Y_Strain_VF high, Yuyu_Strain low, Yuyu_Strain_VF low	0	0	1	1	2	0.5		0	0	0	0	0	1	1	0.166667		0	0	0	0	0	0	0		0	0	0	0	0	0	0	0	0	0		3
	Retrotransposon hot spot (RHS) protein, putative OS=Trypanosoma cruzi marinkellei GN=MOQ_005260 PE=4 SV=1	K2N812_TRYCR	25 kDa	0.018	Y_Strain low, Y_Strain_VF high, Yuyu_Strain low, Yuyu_Strain_VF high	0	0	0	0	0	0		1	0	0	0	0	0	1	0.166667		0	0	0	0	0	0	0		0	0	0	0	0	0	0	0	0	0		1
	Mucin TcMUCII, putative OS=Trypanosoma cruzi (strain CL Brener) GN=Tc00.1047053508163.280 PE=4 SV=1	Q4E483_TRYCC	21 kDa	0.00079	Y_Strain low, Y_Strain_VF high, Yuyu_Strain low, Yuyu_Strain_VF low	1	0	0	0	1	0.25		0	0	0	0	0	0	0	0		0	0	0	0	0	0	0		0	0	0	0	0	0	0	0	0	0		1
	Mucin-associated surface protein (MASP), putative OS=Trypanosoma cruzi (strain CL Brener) GN=Tc00.1047053507959.80 PE=4 SV=1	Q4DY06_TRYCC	44 kDa	< 0.00010	Y_Strain low, Y_Strain_VF high, Yuyu_Strain low, Yuyu_Strain_VF low	1	0	0	0	1	0.25		0	0	0	0	0	0	0	0		0	0	0	0	0	0	0		0	0	0	0	0	0	0	0	0	0		1
	Mucin-associated surface protein (MASP), putative OS=Trypanosoma cruzi (strain CL Brener) GN=Tc00.1047053508013.110 PE=4 SV=1	Q4D2N7_TRYCC	28 kDa	0.42		0	0	0	0	0	0		0	0	0	0	0	0	0	0		0	0	6	0	3	9	1.8		0	0	0	0	0	0	0	0	0	0		9
	Mucin TcMUCII, putative OS=Trypanosoma cruzi (strain CL Brener) GN=Tc00.1047053509525.90 PE=4 SV=1	Q4E2H4_TRYCC	21 kDa	0.00079	Y_Strain low, Y_Strain_VF high, Yuyu_Strain low, Yuyu_Strain_VF low	1	0	0	0	1	0.25		0	0	0	0	0	0	0	0		0	0	0	0	0	0	0		0	0	0	0	0	0	0	0	0	0		1
	Cluster of Chaperonin containing T-complex protein, putative OS=Trypanosoma cruzi (strain CL Brener) GN=Tc00.1047053511725.250 PE=3 SV=1 (Q4DWG6_TRYCC)	Q4DWG6_TRYCC [2]	59 kDa	< 0.00010	Y_Strain low, Y_Strain_VF high, Yuyu_Strain low, Yuyu_Strain_VF low	0	0	2	2	4	1		0	0	0	0	0	0	0	0		0	0	0	0	0	0	0		0	0	0	0	0	0	0	0	0	0		4
	Chaperonin containing T-complex protein, putative OS=Trypanosoma cruzi (strain CL Brener) GN=Tc00.1047053511725.250 PE=3 SV=1	Q4DWG6_TRYCC	59 kDa	< 0.00010	Y_Strain low, Y_Strain_VF high, Yuyu_Strain low, Yuyu_Strain_VF low	0	0	2	2	4	1		0	0	0	0	0	0	0	0		0	0	0	0	0	0	0		0	0	0	0	0	0	0	0	0	0		4
	Uncharacterized protein OS=Trypanosoma cruzi (strain CL Brener) GN=Tc00.1047053506147.70 PE=4 SV=1	Q4DTA0_TRYCC (+1)	39 kDa	< 0.00010	Y_Strain low, Y_Strain_VF high, Yuyu_Strain low, Yuyu_Strain_VF low	0	0	0	0	0	0		0	0	0	0	1	0	1	0.166667		0	0	0	0	0	0	0		0	0	0	0	0	0	0	0	0	0		1
	Uncharacterized protein OS=Trypanosoma cruzi (strain CL Brener) GN=Tc00.1047053508479.350 PE=4 SV=1	Q4E2I5_TRYCC	25 kDa	< 0.00010	Y_Strain low, Y_Strain_VF high, Yuyu_Strain low, Yuyu_Strain_VF low	0	0	1	1	2	0.5		0	0	0	0	0	0	0	0		0	0	0	0	0	0	0		0	0	0	0	0	0	0	0	0	0		2
	Cluster of Glycosomal phosphoenolpyruvate carboxykinase, putative OS=Trypanosoma cruzi marinkellei GN=MOQ_009660 PE=3 SV=1 (K2MWC4_TRYCR)	K2MWC4_TRYCR [4]	59 kDa	0.064		0	0	2	2	4	1		1	0	0	0	0	1	2	0.333333		0	0	3	0	0	3	0.6		0	2	0	0	0	0	0	0	2	0.25		11
	Glycosomal phosphoenolpyruvate carboxykinase, putative OS=Trypanosoma cruzi marinkellei GN=MOQ_009660 PE=3 SV=1	K2MWC4_TRYCR (+1)	59 kDa	0.33		0	0	1	1	2	0.5		1	0	0	0	0	0	1	0.166667		0	0	2	0	0	2	0.4		0	2	0	0	0	0	0	0	2	0.25		7
	Glycosomal phosphoenolpyruvate carboxykinase, putative OS=Trypanosoma cruzi (strain CL Brener) GN=Tc00.1047053507547.90 PE=3 SV=1	Q4D8V7_TRYCC	59 kDa	0.0068	Y_Strain low, Y_Strain_VF high, Yuyu_Strain low, Yuyu_Strain_VF low	0	0	1	1	2	0.5		0	0	0	0	0	0	0	0		0	0	1	0	0	1	0.2		0	1	0	0	0	0	0	0	1	0.125		4
	Cluster of p22 protein, putative OS=Trypanosoma cruzi (strain CL Brener) GN=Tc00.1047053509965.290 PE=4 SV=1 (Q4E0T1_TRYCC)	Q4E0T1_TRYCC [2]	26 kDa	< 0.00010	Y_Strain low, Y_Strain_VF high, Yuyu_Strain low, Yuyu_Strain_VF low	1	0	3	2	6	1.5		0	0	1	0	1	1	3	0.5		0	0	0	0	0	0	0		0	2	0	0	0	0	0	0	2	0.25		11
	p22 protein, putative OS=Trypanosoma cruzi (strain CL Brener) GN=Tc00.1047053509965.290 PE=4 SV=1	Q4E0T1_TRYCC	26 kDa	< 0.00010	Y_Strain low, Y_Strain_VF high, Yuyu_Strain low, Yuyu_Strain_VF low	1	0	3	2	6	1.5		0	0	1	0	1	1	3	0.5		0	0	0	0	0	0	0		0	2	0	0	0	0	0	0	2	0.25		11
	Cluster of Retrotransposon hot spot (RHS) protein, putative OS=Trypanosoma cruzi (strain CL Brener) GN=Tc00.1047053511055.20 PE=4 SV=1 (Q4D1Y4_TRYCC)	Q4D1Y4_TRYCC [12]	109 kDa	< 0.00010	Y_Strain low, Y_Strain_VF high, Yuyu_Strain low, Yuyu_Strain_VF low	0	0	1	1	2	0.5		0	0	0	0	0	0	0	0		0	0	0	0	0	0	0		0	0	0	0	0	0	0	0	0	0		2
	Retrotransposon hot spot (RHS) protein, putative OS=Trypanosoma cruzi (strain CL Brener) GN=Tc00.1047053506113.60 PE=4 SV=1	Q4DBH8_TRYCC	109 kDa	< 0.00010	Y_Strain low, Y_Strain_VF high, Yuyu_Strain low, Yuyu_Strain_VF low	0	0	1	0	1	0.25		0	0	0	0	0	0	0	0		0	0	0	0	0	0	0		0	0	0	0	0	0	0	0	0	0		1
	Cluster of Dihydrolipoamide acetyltransferase OS=Trypanosoma cruzi Dm28c GN=TCDM_04768 PE=4 SV=1 (V5BFP9_TRYCR)	V5BFP9_TRYCR [4]	50 kDa	0.2		0	0	1	1	2	0.5		0	0	0	0	0	0	0	0		0	0	0	0	0	0	0		5	0	0	0	0	0	0	0	5	0.625		7
	Acetyltransferase component of pyruvate dehydrogenase complex OS=Trypanosoma cruzi (strain CL Brener) GN=Tc00.1047053510105.170 PE=3 SV=1	Q4DZT8_TRYCC	50 kDa	< 0.00010	Y_Strain low, Y_Strain_VF high, Yuyu_Strain low, Yuyu_Strain_VF low	0	0	1	1	2	0.5		0	0	0	0	0	0	0	0		0	0	0	0	0	0	0		0	0	0	0	0	0	0	0	0	0		2
	Dihydrolipoamide acetyltransferase OS=Trypanosoma cruzi Dm28c GN=TCDM_04768 PE=4 SV=1	V5BFP9_TRYCR	50 kDa	0.7		0	0	0	1	1	0.25		0	0	0	0	0	0	0	0		0	0	0	0	0	0	0		5	0	0	0	0	0	0	0	5	0.625		6
	Cluster of Calpain cysteine peptidase, putative OS=Trypanosoma cruzi (strain CL Brener) GN=Tc00.1047053506563.200 PE=3 SV=1 (Q4DQN6_TRYCC)	Q4DQN6_TRYCC [3]	83 kDa	0.0008	Y_Strain low, Y_Strain_VF high, Yuyu_Strain low, Yuyu_Strain_VF low	1	0	1	1	3	0.75		0	0	0	0	0	0	0	0		0	0	0	0	0	0	0		0	2	0	0	0	0	0	0	2	0.25		5
	Calpain cysteine peptidase, putative OS=Trypanosoma cruzi (strain CL Brener) GN=Tc00.1047053506563.200 PE=3 SV=1	Q4DQN6_TRYCC	83 kDa	< 0.00010	Y_Strain low, Y_Strain_VF high, Yuyu_Strain low, Yuyu_Strain_VF low	1	0	1	1	3	0.75		0	0	0	0	0	0	0	0		0	0	0	0	0	0	0		0	0	0	0	0	0	0	0	0	0		3
	Calpain cysteine peptidase, putative OS=Trypanosoma cruzi (strain CL Brener) GN=Tc00.1047053508999.220 PE=3 SV=1	Q4E0D6_TRYCC	82 kDa	0.55		0	0	0	0	0	0		0	0	0	0	0	0	0	0		0	0	0	0	0	0	0		0	2	0	0	0	0	0	0	2	0.25		2
	Cluster of Uncharacterized protein OS=Trypanosoma cruzi (strain CL Brener) GN=Tc00.1047053510031.30 PE=4 SV=1 (Q4D0E4_TRYCC)	Q4D0E4_TRYCC [2]	123 kDa	< 0.00010	Y_Strain low, Y_Strain_VF high, Yuyu_Strain low, Yuyu_Strain_VF low	0	0	1	1	2	0.5		0	0	0	0	0	0	0	0		0	0	0	0	0	0	0		0	0	0	0	0	0	0	0	0	0		2
	Uncharacterized protein OS=Trypanosoma cruzi (strain CL Brener) GN=Tc00.1047053510031.30 PE=4 SV=1	Q4D0E4_TRYCC	123 kDa	< 0.00010	Y_Strain low, Y_Strain_VF high, Yuyu_Strain low, Yuyu_Strain_VF low	0	0	1	1	2	0.5		0	0	0	0	0	0	0	0		0	0	0	0	0	0	0		0	0	0	0	0	0	0	0	0	0		2
	Cluster of Protein phosphatase, putative OS=Trypanosoma cruzi (strain CL Brener) GN=Tc00.1047053506925.150 PE=3 SV=1 (Q4E4N2_TRYCC)	Q4E4N2_TRYCC [2]	46 kDa	0.0011	Y_Strain low, Y_Strain_VF high, Yuyu_Strain low, Yuyu_Strain_VF low	0	0	3	3	6	1.5		0	0	0	0	0	0	0	0		0	0	0	0	0	0	0		0	2	0	0	0	0	0	0	2	0.25		8
	Protein phosphatase, putative OS=Trypanosoma cruzi (strain CL Brener) GN=Tc00.1047053506925.150 PE=3 SV=1	Q4E4N2_TRYCC	46 kDa	0.0011	Y_Strain low, Y_Strain_VF high, Yuyu_Strain low, Yuyu_Strain_VF low	0	0	3	2	5	1.25		0	0	0	0	0	0	0	0		0	0	0	0	0	0	0		0	2	0	0	0	0	0	0	2	0.25		7
	Trans-sialidase OS=Trypanosoma cruzi Dm28c GN=TCDM_10179 PE=4 SV=1	V5D3Z5_TRYCR	86 kDa	< 0.00010	Y_Strain low, Y_Strain_VF low, Yuyu_Strain low, Yuyu_Strain_VF high	0	0	0	0	0	0		3	2	2	2	1	3	13	2.16667		0	0	0	0	0	0	0		0	0	0	0	0	0	0	0	0	0		13
	Uncharacterized protein OS=Trypanosoma cruzi (strain CL Brener) GN=Tc00.1047053503911.30 PE=4 SV=1	Q4CP18_TRYCC	26 kDa	0.42		0	0	1	1	2	0.5		0	0	0	0	0	0	0	0		0	0	0	0	0	0	0		0	3	0	0	0	0	0	0	3	0.375		5
	Mucin-associated surface protein (MASP), putative (Fragment) OS=Trypanosoma cruzi (strain CL Brener) GN=Tc00.1047053510213.9 PE=4 SV=1	Q4DA20_TRYCC	41 kDa	0.51		0	0	0	0	0	0		0	0	0	0	1	1	2	0.333333		0	0	0	1	4	5	1		0	0	0	0	0	0	0	0	0	0		7
Group VIII	Cluster of Trans-sialidase, putative (Fragment) OS=Trypanosoma cruzi marinkellei GN=MOQ_006610 PE=4 SV=1 (K2N4M8_TRYCR)	K2N4M8_TRYCR [4]	107 kDa	0.13		0	0	0	0	0	0		0	0	0	0	1	1	2	0.333333		0	0	1	0	0	1	0.2		0	3	0	0	0	0	0	0	3	0.375
	Trans-sialidase, putative OS=Trypanosoma cruzi (strain CL Brener) GN=Tc00.1047053509843.20 PE=4 SV=1	Q4CYS5_TRYCC	95 kDa	0.0027	Y_Strain low, Y_Strain_VF low, Yuyu_Strain low, Yuyu_Strain_VF high	0	0	0	0	0	0		0	0	0	0	1	1	2	0.333333		0	0	0	0	0	0	0		0	0	0	0	0	0	0	0	0	0		2
	Trans-sialidase, putative (Fragment) OS=Trypanosoma cruzi marinkellei GN=MOQ_006610 PE=4 SV=1	K2N4M8_TRYCR	107 kDa	0.83		0	0	0	0	0	0		0	0	0	0	0	0	0	0		0	0	1	0	0	1	0.2		0	2	0	0	0	0	0	0	2	0.25		3
	Translation elongation factor 1-beta, putative OS=Trypanosoma cruzi (strain CL Brener) GN=Tc00.1047053509733.100 PE=3 SV=1	Q4DWC3_TRYCC	22 kDa	< 0.00010	Y_Strain low, Y_Strain_VF high, Yuyu_Strain low, Yuyu_Strain_VF low	1	0	1	2	4	1		0	0	0	0	0	0	0	0		0	0	0	0	0	0	0		0	1	0	0	0	0	0	0	1	0.125		5
	Trans-sialidase OS=Trypanosoma cruzi Dm28c GN=TCDM_11451 PE=4 SV=1	V5B0D1_TRYCR	113 kDa	< 0.00010	Y_Strain low, Y_Strain_VF low, Yuyu_Strain low, Yuyu_Strain_VF high	0	0	0	0	0	0		1	1	0	1	2	2	7	1.16667		0	0	0	0	0	0	0		0	0	0	0	0	0	0	0	0	0		7
	25 kDa translation elongation factor 1-beta OS=Trypanosoma cruzi (strain CL Brener) GN=Tc00.1047053507671.30 PE=3 SV=1	Q4CQA2_TRYCC	24 kDa	0.23		0	0	1	2	3	0.75		0	0	0	0	0	0	0	0		0	0	0	0	0	0	0		0	6	0	0	0	0	0	0	6	0.75		9
	Mucin-associated surface protein (MASP), putative OS=Trypanosoma cruzi (strain CL Brener) GN=Tc00.1047053511255.360 PE=4 SV=1	Q4E4X8_TRYCC	40 kDa	0.025		0	0	0	0	0	0		0	0	0	0	0	1	1	0.166667		0	0	0	0	0	0	0		0	0	0	0	0	0	0	0	0	0		1
	Mucin-associated surface protein (MASP), putative OS=Trypanosoma cruzi (strain CL Brener) GN=Tc00.1047053509925.10 PE=4 SV=1	Q4D8D6_TRYCC	39 kDa	0.38		0	0	0	0	0	0		0	0	0	0	0	0	0	0		0	0	3	4	0	7	1.4		0	0	0	0	0	0	0	0	0	0		7
	Uncharacterized protein OS=Trypanosoma cruzi marinkellei GN=MOQ_006592 PE=4 SV=1	K2N4N7_TRYCR	26 kDa	0.78		0	0	0	0	0	0		0	0	0	0	0	0	0	0		0	0	0	0	0	0	0		0	4	0	0	0	0	0	0	4	0.5		4
	Cluster of Dispersed gene family protein 1 (DGF-1), putative OS=Trypanosoma cruzi (strain CL Brener) GN=Tc00.1047053509287.240 PE=4 SV=1 (Q4E0A4_TRYCC)	Q4E0A4_TRYCC [182]	360 kDa	0.76		1	0	0	0	1	0.25		4	3	4	4	2	3	20	3.33333		0	0	3	1	0	4	0.8		5	2	0	9	0	279	0	0	295	36.875		320
	Dispersed gene family protein 1 (DGF-1), putative OS=Trypanosoma cruzi (strain CL Brener) GN=Tc00.1047053506415.10 PE=4 SV=1	Q4CZ77_TRYCC	355 kDa	< 0.00010	Y_Strain low, Y_Strain_VF low, Yuyu_Strain low, Yuyu_Strain_VF high	0	0	0	0	0	0		1	1	0	0	0	0	2	0.333333		0	0	0	0	0	0	0		0	0	0	0	0	0	0	0	0	0		2
	Uncharacterized protein OS=Trypanosoma cruzi Dm28c GN=TCDM_11058 PE=4 SV=1	V5AL06_TRYCR	349 kDa	0.68		0	0	0	0	0	0		0	0	0	0	0	0	0	0		0	0	0	1	0	1	0.2		0	0	0	0	0	0	0	0	0	0		1
	Dispersed gene family protein 1 (DGF-1), putative OS=Trypanosoma cruzi (strain CL Brener) GN=Tc00.1047053507083.20 PE=4 SV=1	Q4DPN1_TRYCC	354 kDa	< 0.00010	Y_Strain low, Y_Strain_VF low, Yuyu_Strain low, Yuyu_Strain_VF high	0	0	0	0	0	0		1	0	1	0	1	1	4	0.666667		0	0	0	0	0	0	0		0	0	0	0	0	0	0	0	0	0		4
	Dispersed gene family protein 1 (DGF-1), putative OS=Trypanosoma cruzi (strain CL Brener) GN=Tc00.1047053509287.240 PE=4 SV=1	Q4E0A4_TRYCC	360 kDa	0.79		0	0	0	0	0	0		0	0	0	1	0	0	1	0.166667		0	0	0	0	0	0	0		5	0	0	0	0	0	0	0	5	0.625		6
	Dispersed protein family protein 1 (DGF-1) OS=Trypanosoma cruzi Dm28c GN=TCDM_08076 PE=4 SV=1	V5D935_TRYCR	327 kDa	< 0.00010	Y_Strain low, Y_Strain_VF low, Yuyu_Strain low, Yuyu_Strain_VF high	0	0	0	0	0	0		2	2	1	1	1	1	8	1.33333		0	0	0	0	0	0	0		0	0	0	0	0	0	0	0	0	0		8
	Dispersed gene family protein 1 (DGF-1), putative OS=Trypanosoma cruzi (strain CL Brener) GN=Tc00.1047053510367.10 PE=4 SV=1	Q4D6V4_TRYCC	360 kDa	0.77		0	0	0	0	0	0		0	0	0	0	0	0	0	0		0	0	0	0	0	0	0		0	0	0	9	0	0	0	0	9	1.125		9
	Dispersed gene family protein 1 (DGF-1), putative OS=Trypanosoma cruzi (strain CL Brener) GN=Tc00.1047053507911.30 PE=4 SV=1	Q4DCT6_TRYCC	359 kDa	0.68		0	0	0	0	0	0		0	0	0	0	0	0	0	0		0	0	3	0	0	3	0.6		0	0	0	0	0	0	0	0	0	0		3
	Dispersed gene family protein 1 (DGF-1), putative OS=Trypanosoma cruzi (strain CL Brener) GN=Tc00.1047053510235.10 PE=4 SV=1	Q4D2A9_TRYCC	360 kDa	0.77		0	0	0	0	0	0		0	0	0	0	0	0	0	0		0	0	0	0	0	0	0		0	0	0	0	0	140	0	0	140	17.5		140
	Dispersed gene family protein 1 (DGF-1), putative OS=Trypanosoma cruzi (strain CL Brener) GN=Tc00.1047053510465.150 PE=4 SV=1	Q4DVE8_TRYCC	361 kDa	0.77		0	0	0	0	0	0		0	0	0	0	0	0	0	0		0	0	0	0	0	0	0		0	2	0	0	0	0	0	0	2	0.25		2
	Dispersed gene family protein 1 (DGF-1), putative OS=Trypanosoma cruzi (strain CL Brener) GN=Tc00.1047053509295.10 PE=4 SV=1	Q4DKD5_TRYCC	358 kDa	0.77		0	0	0	0	0	0		0	0	0	0	0	0	0	0		0	0	0	0	0	0	0		0	0	0	0	0	140	0	0	140	17.5		140
	Antigenic protein, putative (Fragment) OS=Trypanosoma cruzi (strain CL Brener) GN=Tc00.1047053506559.559 PE=4 SV=1	Q4E572_TRYCC	293 kDa	< 0.00010	Y_Strain low, Y_Strain_VF high, Yuyu_Strain low, Yuyu_Strain_VF low	1	0	0	0	1	0.25		0	0	0	0	1	0	1	0.166667		0	0	0	0	0	0	0		0	0	0	0	0	0	0	0	0	0		2
	Cluster of Uncharacterized protein OS=Trypanosoma cruzi Dm28c GN=TCDM_08028 PE=4 SV=1 (V5BD50_TRYCR)	V5BD50_TRYCR [4]	57 kDa	< 0.00010	Y_Strain low, Y_Strain_VF high, Yuyu_Strain low, Yuyu_Strain_VF low	0	0	1	1	2	0.5		0	0	0	0	0	0	0	0		0	0	0	0	0	0	0		0	0	0	0	0	0	0	0	0	0		2
	Uncharacterized protein OS=Trypanosoma cruzi (strain CL Brener) GN=Tc00.1047053509831.33 PE=4 SV=1	Q4D0R5_TRYCC	61 kDa	0.00079	Y_Strain low, Y_Strain_VF high, Yuyu_Strain low, Yuyu_Strain_VF low	0	0	0	1	1	0.25		0	0	0	0	0	0	0	0		0	0	0	0	0	0	0		0	0	0	0	0	0	0	0	0	0		1
	Kinetoplastid membrane protein KMP-11, putative OS=Trypanosoma cruzi (strain CL Brener) GN=Tc00.1047053510755.89 PE=4 SV=1	Q4D7Y4_TRYCC	11 kDa	0.57		0	0	3	2	5	1.25		0	0	0	0	0	0	0	0		0	0	3	1	13	17	3.4		32	14	0	38	0	0	0	0	84	10.5		106
Group II	Cluster of Trans-sialidase, putative OS=Trypanosoma cruzi (strain CL Brener) GN=Tc00.1047053511827.110 PE=4 SV=1 (Q4DQA9_TRYCC)	Q4DQA9_TRYCC [2]	78 kDa	< 0.00010	Y_Strain low, Y_Strain_VF high, Yuyu_Strain low, Yuyu_Strain_VF low	0	0	2	1	3	0.75		0	0	0	0	0	0	0	0		0	0	0	0	0	0	0		0	0	0	0	0	0	0	0	0	0
	Trans-sialidase, putative OS=Trypanosoma cruzi (strain CL Brener) GN=Tc00.1047053511827.110 PE=4 SV=1	Q4DQA9_TRYCC	78 kDa	< 0.00010	Y_Strain low, Y_Strain_VF high, Yuyu_Strain low, Yuyu_Strain_VF low	0	0	2	1	3	0.75		0	0	0	0	0	0	0	0		0	0	0	0	0	0	0		0	0	0	0	0	0	0	0	0	0		3
	Cluster of 2-oxoglutarate dehydrogenase, E2 component, dihydrolipoamide succinyltransferase, putative OS=Trypanosoma cruzi (strain CL Brener) GN=Tc00.1047053506025.60 PE=4 SV=1 (Q4D1R9_TRYCC)	Q4D1R9_TRYCC [2]	44 kDa	0.00079	Y_Strain low, Y_Strain_VF high, Yuyu_Strain low, Yuyu_Strain_VF low	0	0	1	1	2	0.5		0	0	0	0	0	0	0	0		0	0	0	0	0	0	0		0	0	0	0	0	0	0	0	0	0		2
	2-oxoglutarate dehydrogenase, E2 component, dihydrolipoamide succinyltransferase, putative OS=Trypanosoma cruzi (strain CL Brener) GN=Tc00.1047053506025.60 PE=4 SV=1	Q4D1R9_TRYCC	44 kDa	0.00079	Y_Strain low, Y_Strain_VF high, Yuyu_Strain low, Yuyu_Strain_VF low	0	0	1	1	2	0.5		0	0	0	0	0	0	0	0		0	0	0	0	0	0	0		0	0	0	0	0	0	0	0	0	0		2
	Cluster of Uncharacterized protein OS=Trypanosoma cruzi (strain CL Brener) GN=Tc00.1047053509247.30 PE=4 SV=1 (Q4D6H3_TRYCC)	Q4D6H3_TRYCC [3]	263 kDa	0.00079	Y_Strain low, Y_Strain_VF high, Yuyu_Strain low, Yuyu_Strain_VF low	0	0	1	1	2	0.5		0	0	0	0	0	0	0	0		0	0	0	0	0	0	0		0	0	0	0	0	0	0	0	0	0		2
	Uncharacterized protein OS=Trypanosoma cruzi (strain CL Brener) GN=Tc00.1047053509247.30 PE=4 SV=1	Q4D6H3_TRYCC	263 kDa	0.00079	Y_Strain low, Y_Strain_VF high, Yuyu_Strain low, Yuyu_Strain_VF low	0	0	1	1	2	0.5		0	0	0	0	0	0	0	0		0	0	0	0	0	0	0		0	0	0	0	0	0	0	0	0	0		2
	Cluster of Mucin-associated surface protein (Fragment) OS=Trypanosoma cruzi GN=masp16 PE=2 SV=1 (A0A0M4GV20_TRYCR)	A0A0M4GV20_TRYCR [8]	23 kDa	0.29		0	0	0	0	0	0		1	1	0	1	0	0	3	0.5		0	0	0	0	0	0	0		0	0	0	0	0	0	0	0	0	0		3
	Mucin-associated surface protein (Fragment) OS=Trypanosoma cruzi GN=masp16 PE=2 SV=1	A0A0M4GV20_TRYCR	23 kDa	0.52		0	0	0	0	0	0		1	1	0	1	0	0	3	0.5		0	0	0	0	0	0	0		0	0	0	0	0	0	0	0	0	0		3
	Cluster of Uncharacterized protein OS=Trypanosoma cruzi (strain CL Brener) GN=Tc00.1047053508577.60 PE=4 SV=1 (Q4DPC6_TRYCC)	Q4DPC6_TRYCC [2]	78 kDa	0.00079	Y_Strain low, Y_Strain_VF high, Yuyu_Strain low, Yuyu_Strain_VF low	0	0	0	1	1	0.25		0	0	0	0	0	0	0	0		0	0	0	0	0	0	0		0	0	0	0	0	0	0	0	0	0		1
	Uncharacterized protein OS=Trypanosoma cruzi (strain CL Brener) GN=Tc00.1047053508577.60 PE=4 SV=1	Q4DPC6_TRYCC	78 kDa	0.00079	Y_Strain low, Y_Strain_VF high, Yuyu_Strain low, Yuyu_Strain_VF low	0	0	0	1	1	0.25		0	0	0	0	0	0	0	0		0	0	0	0	0	0	0		0	0	0	0	0	0	0	0	0	0		1
	Cluster of Mucin-associated surface protein (MASP) OS=Trypanosoma cruzi Dm28c GN=TCDM_10898 PE=4 SV=1 (V5BAT6_TRYCR)	V5BAT6_TRYCR [26]	35 kDa	0.057		0	0	0	0	0	0		2	3	1	0	3	3	12	2		0	0	0	0	0	0	0		11	5	0	0	0	0	0	0	16	2		28
	Mucin-associated surface protein (MASP) OS=Trypanosoma cruzi Dm28c GN=TCDM_10898 PE=4 SV=1	V5BAT6_TRYCR	35 kDa	0.15		0	0	0	0	0	0		0	0	0	0	1	1	2	0.333333		0	0	0	0	0	0	0		0	2	0	0	0	0	0	0	2	0.25		4
	Mucin-associated surface protein (MASP) OS=Trypanosoma cruzi Dm28c GN=TCDM_12788 PE=4 SV=1	V5AKE4_TRYCR	38 kDa	0.024		0	0	0	0	0	0		0	0	0	0	0	1	1	0.166667		0	0	0	0	0	0	0		0	0	0	0	0	0	0	0	0	0		1
	Mucin-associated surface protein (MASP) OS=Trypanosoma cruzi Dm28c GN=TCDM_13221 PE=4 SV=1	V5AJ74_TRYCR	35 kDa	< 0.00010	Y_Strain low, Y_Strain_VF low, Yuyu_Strain low, Yuyu_Strain_VF high	0	0	0	0	0	0		1	1	0	0	2	2	6	1		0	0	0	0	0	0	0		0	2	0	0	0	0	0	0	2	0.25		8
	Mucin-associated surface protein (MASP) OS=Trypanosoma cruzi Dm28c GN=TCDM_13106 PE=4 SV=1	V5AP56_TRYCR	41 kDa	0.75		0	0	0	0	0	0		0	1	0	0	0	1	2	0.333333		0	0	0	0	0	0	0		5	0	0	0	0	0	0	0	5	0.625		7
	Mucin-associated surface protein (MASP) OS=Trypanosoma cruzi Dm28c GN=TCDM_11858 PE=4 SV=1	V5CZH7_TRYCR	28 kDa	0.79		0	0	0	0	0	0		0	0	0	0	1	0	1	0.166667		0	0	0	0	0	0	0		5	0	0	0	0	0	0	0	5	0.625		6
	Ubiquitin-like protein, putative OS=Trypanosoma cruzi (strain CL Brener) GN=Tc00.1047053506677.10 PE=4 SV=1	Q4CPK3_TRYCC (+2)	33 kDa	< 0.00010	Y_Strain low, Y_Strain_VF high, Yuyu_Strain low, Yuyu_Strain_VF low	1	0	1	1	3	0.75		0	0	0	0	0	0	0	0		0	0	0	0	0	0	0		0	0	0	0	0	0	0	0	0	0		3
	Proteasome subunit alpha type OS=Trypanosoma cruzi marinkellei GN=MOQ_005330 PE=3 SV=1	K2MUS2_TRYCR (+1)	25 kDa	< 0.00010	Y_Strain low, Y_Strain_VF high, Yuyu_Strain low, Yuyu_Strain_VF low	0	0	2	2	4	1		0	0	0	0	0	0	0	0		0	0	0	0	0	0	0		0	0	0	0	0	0	0	0	0	0		4
	Cluster of Aminopeptidase P, putative (Fragment) OS=Trypanosoma cruzi (strain CL Brener) GN=Tc00.1047053510751.4 PE=3 SV=1 (Q4CSP6_TRYCC)	Q4CSP6_TRYCC [3]	44 kDa	0.00079	Y_Strain low, Y_Strain_VF high, Yuyu_Strain low, Yuyu_Strain_VF low	0	0	1	1	2	0.5		0	0	0	0	0	0	0	0		0	0	0	0	0	0	0		0	0	0	0	0	0	0	0	0	0		2
	Aminopeptidase P, putative (Fragment) OS=Trypanosoma cruzi (strain CL Brener) GN=Tc00.1047053510751.4 PE=3 SV=1	Q4CSP6_TRYCC	44 kDa	0.00079	Y_Strain low, Y_Strain_VF high, Yuyu_Strain low, Yuyu_Strain_VF low	0	0	1	1	2	0.5		0	0	0	0	0	0	0	0		0	0	0	0	0	0	0		0	0	0	0	0	0	0	0	0	0		2
	Cluster of Small GTP-binding protein Rab1, putative OS=Trypanosoma cruzi (strain CL Brener) GN=Tc00.1047053503715.30 PE=4 SV=1 (Q4CZR0_TRYCC)	Q4CZR0_TRYCC [7]	23 kDa	0.36		0	0	1	1	2	0.5		0	0	0	0	1	1	2	0.333333		0	0	0	0	0	0	0		5	2	0	0	0	0	0	0	7	0.875		11
	Small GTP-binding protein Rab1, putative OS=Trypanosoma cruzi (strain CL Brener) GN=Tc00.1047053503715.30 PE=4 SV=1	Q4CZR0_TRYCC	23 kDa	0.36		0	0	1	1	2	0.5		0	0	0	0	1	1	2	0.333333		0	0	0	0	0	0	0		5	2	0	0	0	0	0	0	7	0.875		11
	Cluster of Uncharacterized protein OS=Trypanosoma cruzi (strain CL Brener) GN=Tc00.1047053504087.20 PE=4 SV=1 (Q4D1D9_TRYCC)	Q4D1D9_TRYCC [3]	323 kDa	0.013	Y_Strain low, Y_Strain_VF high, Yuyu_Strain low, Yuyu_Strain_VF low	0	0	3	2	5	1.25		0	0	0	0	0	0	0	0		0	0	0	1	0	1	0.2		0	0	0	0	0	0	0	0	0	0		6
	Uncharacterized protein OS=Trypanosoma cruzi (strain CL Brener) GN=Tc00.1047053504087.20 PE=4 SV=1	Q4D1D9_TRYCC	323 kDa	0.019		0	0	2	2	4	1		0	0	0	0	0	0	0	0		0	0	0	1	0	1	0.2		0	0	0	0	0	0	0	0	0	0		5
	Clathrin heavy chain OS=Trypanosoma cruzi (strain CL Brener) GN=Tc00.1047053506167.50 PE=3 SV=1	Q4D5X2_TRYCC	193 kDa	0.00079	Y_Strain low, Y_Strain_VF high, Yuyu_Strain low, Yuyu_Strain_VF low	0	0	2	2	4	1		0	0	0	0	0	0	0	0		0	0	0	0	0	0	0		0	0	0	0	0	0	0	0	0	0		4
	Cluster of Uncharacterized protein OS=Trypanosoma cruzi (strain CL Brener) GN=Tc00.1047053511727.50 PE=4 SV=1 (Q4DY53_TRYCC)	Q4DY53_TRYCC [3]	101 kDa	0.41		0	0	1	1	2	0.5		0	0	0	0	0	0	0	0		0	0	0	0	0	0	0		0	5	0	0	0	0	0	0	5	0.625		7
	Uncharacterized protein OS=Trypanosoma cruzi (strain CL Brener) GN=Tc00.1047053511727.50 PE=4 SV=1	Q4DY53_TRYCC	101 kDa	0.41		0	0	1	1	2	0.5		0	0	0	0	0	0	0	0		0	0	0	0	0	0	0		0	4	0	0	0	0	0	0	4	0.5		6
	Uncharacterized protein OS=Trypanosoma cruzi marinkellei GN=MOQ_002955 PE=4 SV=1	K2MDD0_TRYCR	101 kDa	0.4		0	0	0	0	0	0		0	0	0	0	0	0	0	0		0	0	0	0	0	0	0		0	1	0	0	0	0	0	0	1	0.125		1
	Uncharacterized protein OS=Trypanosoma cruzi (strain CL Brener) GN=Tc00.1047053510299.10 PE=3 SV=1	Q4CZK7_TRYCC	35 kDa	< 0.00010	Y_Strain low, Y_Strain_VF high, Yuyu_Strain low, Yuyu_Strain_VF low	0	0	0	1	1	0.25		0	0	0	0	0	0	0	0		0	0	0	0	0	0	0		0	0	0	0	0	0	0	0	0	0		1
	Cluster of Uncharacterized protein OS=Trypanosoma cruzi (strain CL Brener) GN=Tc00.1047053507093.300 PE=4 SV=1 (Q4E1M8_TRYCC)	Q4E1M8_TRYCC [2]	30 kDa	0.41		0	0	4	2	6	1.5		0	0	0	0	0	0	0	0		0	0	0	1	0	1	0.2		11	0	0	9	0	0	0	0	20	2.5		27
	Uncharacterized protein OS=Trypanosoma cruzi (strain CL Brener) GN=Tc00.1047053507093.300 PE=4 SV=1	Q4E1M8_TRYCC	30 kDa	0.41		0	0	4	2	6	1.5		0	0	0	0	0	0	0	0		0	0	0	1	0	1	0.2		10	0	0	9	0	0	0	0	19	2.375		26
	Cluster of T-complex protein 1 subunit gamma OS=Trypanosoma cruzi Dm28c GN=TCDM_05217 PE=3 SV=1 (V5BNS0_TRYCR)	V5BNS0_TRYCR [3]	61 kDa	0.04		0	0	1	1	2	0.5		0	0	0	0	0	0	0	0		0	0	0	0	0	0	0		0	2	0	0	0	0	0	0	2	0.25		4
	T-complex protein 1 subunit gamma OS=Trypanosoma cruzi Dm28c GN=TCDM_05217 PE=3 SV=1	V5BNS0_TRYCR	61 kDa	0.069		0	0	1	1	2	0.5		0	0	0	0	0	0	0	0		0	0	0	0	0	0	0		0	2	0	0	0	0	0	0	2	0.25		4
	Nascent polypeptide-associated complex subunit beta OS=Trypanosoma cruzi (strain CL Brener) GN=Tc00.1047053511231.80 PE=3 SV=1	Q4CYN3_TRYCC (+1)	11 kDa	0.48		0	0	1	1	2	0.5		0	0	0	0	1	0	1	0.166667		0	0	0	0	0	0	0		5	2	0	0	0	0	0	0	7	0.875		10
Group V	Cluster of Trans-sialidase, putative OS=Trypanosoma cruzi (strain CL Brener) GN=Tc00.1047053507953.10 PE=4 SV=1 (Q4DR26_TRYCC)	Q4DR26_TRYCC [6]	43 kDa	0.0025	Y_Strain low, Y_Strain_VF high, Yuyu_Strain low, Yuyu_Strain_VF low	1	0	0	0	1	0.25		0	0	0	0	0	0	0	0		0	0	0	0	0	0	0		0	0	0	0	0	0	0	0	0	0
	Trans-sialidase, putative OS=Trypanosoma cruzi (strain CL Brener) GN=Tc00.1047053507953.10 PE=4 SV=1	Q4DR26_TRYCC	43 kDa	0.0016	Y_Strain low, Y_Strain_VF high, Yuyu_Strain low, Yuyu_Strain_VF low	1	0	0	0	1	0.25		0	0	0	0	0	0	0	0		0	0	0	0	0	0	0		0	0	0	0	0	0	0	0	0	0		1
	Cluster of Peptidylprolyl isomerase OS=Trypanosoma cruzi (strain CL Brener) GN=Tc00.1047053511353.10 PE=4 SV=1 (Q4CZN2_TRYCC)	Q4CZN2_TRYCC [2]	52 kDa	< 0.00010	Y_Strain low, Y_Strain_VF high, Yuyu_Strain low, Yuyu_Strain_VF low	0	0	2	2	4	1		0	0	0	0	0	0	0	0		0	0	0	0	0	0	0		0	0	0	0	0	0	0	0	0	0		4
	Peptidylprolyl isomerase OS=Trypanosoma cruzi (strain CL Brener) GN=Tc00.1047053511353.10 PE=4 SV=1	Q4CZN2_TRYCC	52 kDa	< 0.00010	Y_Strain low, Y_Strain_VF high, Yuyu_Strain low, Yuyu_Strain_VF low	0	0	2	2	4	1		0	0	0	0	0	0	0	0		0	0	0	0	0	0	0		0	0	0	0	0	0	0	0	0	0		4
	Mucin-associated surface protein (MASP), putative OS=Trypanosoma cruzi (strain CL Brener) GN=Tc00.1047053505949.20 PE=4 SV=1	Q4DDV1_TRYCC	41 kDa	0.46		1	0	0	0	1	0.25		0	0	0	0	0	0	0	0		0	0	3	0	0	3	0.6		0	0	0	0	0	0	0	0	0	0		4
	Cluster of RNA-binding protein RGGm, putative OS=Trypanosoma cruzi (strain CL Brener) GN=Tc00.1047053503419.50 PE=4 SV=1 (Q4CZ27_TRYCC)	Q4CZ27_TRYCC [3]	35 kDa	< 0.00010	Y_Strain low, Y_Strain_VF high, Yuyu_Strain low, Yuyu_Strain_VF high	0	0	0	0	0	0		0	0	0	1	0	1	2	0.333333		0	0	0	0	0	0	0		0	0	0	0	0	0	0	0	0	0		2
	RNA-binding protein RGGm, putative OS=Trypanosoma cruzi (strain CL Brener) GN=Tc00.1047053503419.50 PE=4 SV=1	Q4CZ27_TRYCC	35 kDa	< 0.00010	Y_Strain low, Y_Strain_VF low, Yuyu_Strain low, Yuyu_Strain_VF high	0	0	0	0	0	0		0	0	0	0	0	1	1	0.166667		0	0	0	0	0	0	0		0	0	0	0	0	0	0	0	0	0		1
	RNA-binding protein RGGm, putative OS=Trypanosoma cruzi marinkellei GN=MOQ_003575 PE=4 SV=1	K2NCJ6_TRYCR	35 kDa	< 0.00010	Y_Strain low, Y_Strain_VF high, Yuyu_Strain low, Yuyu_Strain_VF high	0	0	0	0	0	0		0	0	0	0	0	1	1	0.166667		0	0	0	0	0	0	0		0	0	0	0	0	0	0	0	0	0		1
	GTP-binding nuclear protein OS=Trypanosoma cruzi (strain CL Brener) GN=Tc00.1047053509455.80 PE=3 SV=1	Q4DIB9_TRYCC	24 kDa	0.63		0	0	0	0	0	0		0	0	0	0	0	0	0	0		0	0	0	0	0	0	0		5	2	0	0	0	0	0	0	7	0.875		7
	Mucin-associated surface protein (MASP), putative OS=Trypanosoma cruzi (strain CL Brener) GN=Tc00.1047053508999.80 PE=4 SV=1	Q4E0E5_TRYCC	44 kDa	0.67		0	0	0	0	0	0		0	0	0	0	0	0	0	0		0	0	0	0	6	6	1.2		0	0	0	0	0	0	0	0	0	0		6
	Adenosine 5'-monophosphoramidase, putative OS=Trypanosoma cruzi (strain CL Brener) GN=Tc00.1047053506605.59 PE=4 SV=1	Q4DUX5_TRYCC	16 kDa	0.65		0	0	0	1	1	0.25		0	0	0	0	0	0	0	0		0	0	0	0	0	0	0		0	7	0	0	0	0	0	0	7	0.875		8
	Cluster of Uncharacterized protein OS=Trypanosoma cruzi (strain CL Brener) GN=Tc00.1047053508857.50 PE=4 SV=1 (Q4DLM5_TRYCC)	Q4DLM5_TRYCC [2]	34 kDa	0.00096	Y_Strain low, Y_Strain_VF high, Yuyu_Strain low, Yuyu_Strain_VF low	0	0	3	2	5	1.25		0	0	0	0	0	1	1	0.166667		0	0	0	0	0	0	0		0	0	0	0	0	0	0	0	0	0		6
	Uncharacterized protein OS=Trypanosoma cruzi (strain CL Brener) GN=Tc00.1047053508857.50 PE=4 SV=1	Q4DLM5_TRYCC	34 kDa	0.00096	Y_Strain low, Y_Strain_VF high, Yuyu_Strain low, Yuyu_Strain_VF low	0	0	3	2	5	1.25		0	0	0	0	0	1	1	0.166667		0	0	0	0	0	0	0		0	0	0	0	0	0	0	0	0	0		6
	Cluster of Uncharacterized protein OS=Trypanosoma cruzi Dm28c GN=TCDM_03738 PE=4 SV=1 (V5DJB6_TRYCR)	V5DJB6_TRYCR [2]	74 kDa	< 0.00010	Y_Strain low, Y_Strain_VF high, Yuyu_Strain low, Yuyu_Strain_VF high	1	0	0	0	1	0.25		0	0	1	0	0	1	2	0.333333		0	0	0	0	0	0	0		0	0	0	0	0	0	0	0	0	0		3
	Uncharacterized protein OS=Trypanosoma cruzi Dm28c GN=TCDM_03738 PE=4 SV=1	V5DJB6_TRYCR	74 kDa	< 0.00010	Y_Strain low, Y_Strain_VF high, Yuyu_Strain low, Yuyu_Strain_VF high	1	0	0	0	1	0.25		0	0	1	0	0	1	2	0.333333		0	0	0	0	0	0	0		0	0	0	0	0	0	0	0	0	0		3
	Cluster of ClpB chaperone OS=Trypanosoma cruzi GN=HSP104 PE=3 SV=1 (D6QXI5_TRYCR)	D6QXI5_TRYCR [3]	97 kDa	0.0011	Y_Strain low, Y_Strain_VF high, Yuyu_Strain low, Yuyu_Strain_VF low	0	0	4	5	9	2.25		0	0	0	0	0	0	0	0		0	0	3	0	0	3	0.6		0	0	0	0	0	0	0	0	0	0		12
	ClpB chaperone OS=Trypanosoma cruzi GN=HSP104 PE=3 SV=1	D6QXI5_TRYCR	97 kDa	0.0012	Y_Strain low, Y_Strain_VF high, Yuyu_Strain low, Yuyu_Strain_VF low	0	0	4	5	9	2.25		0	0	0	0	0	0	0	0		0	0	3	0	0	3	0.6		0	0	0	0	0	0	0	0	0	0		12
	Cluster of Uncharacterized protein OS=Trypanosoma cruzi (strain CL Brener) GN=Tc00.1047053508739.90 PE=4 SV=1 (Q4DNH1_TRYCC)	Q4DNH1_TRYCC [2]	13 kDa	0.82		1	0	0	0	1	0.25		0	0	0	0	1	1	2	0.333333		0	0	3	0	9	12	2.4		0	5	0	0	0	0	0	0	5	0.625		20
	Uncharacterized protein OS=Trypanosoma cruzi (strain CL Brener) GN=Tc00.1047053408437.20 PE=4 SV=1	Q4CPU3_TRYCC	13 kDa	0.66		0	0	0	0	0	0		0	0	0	0	0	0	0	0		0	0	2	0	5	7	1.4		0	1	0	0	0	0	0	0	1	0.125		8
	Uncharacterized protein OS=Trypanosoma cruzi (strain CL Brener) GN=Tc00.1047053508739.90 PE=4 SV=1	Q4DNH1_TRYCC	13 kDa	0.96		0	0	0	0	0	0		0	0	0	0	0	0	0	0		0	0	2	0	3	5	1		0	3	0	0	0	0	0	0	3	0.375		8
	Uncharacterized protein OS=Trypanosoma cruzi Dm28c GN=TCDM_09959 PE=4 SV=1	V5ANR1_TRYCR	54 kDa	0.46		0	0	0	0	0	0		0	0	0	0	1	1	2	0.333333		0	0	0	0	0	0	0		5	0	0	0	0	0	0	0	5	0.625		7
	Mucin-associated surface protein (MASP), putative OS=Trypanosoma cruzi (strain CL Brener) GN=Tc00.1047053506599.170 PE=4 SV=1	Q4E1Z3_TRYCC	44 kDa	< 0.00010	Y_Strain low, Y_Strain_VF high, Yuyu_Strain low, Yuyu_Strain_VF high	1	0	0	0	1	0.25		0	0	0	0	1	1	2	0.333333		0	0	0	0	0	0	0		0	0	0	0	0	0	0	0	0	0		3
	Mucin TcMUCII, putative OS=Trypanosoma cruzi (strain CL Brener) GN=Tc00.1047053510025.90 PE=4 SV=1	Q4DTC0_TRYCC	22 kDa	0.67		0	0	0	0	0	0		0	0	0	0	0	0	0	0		0	0	0	3	0	3	0.6		0	0	0	0	0	0	0	0	0	0		3
	Cluster of Uncharacterized protein OS=Trypanosoma cruzi Dm28c GN=TCDM_03219 PE=4 SV=1 (V5BU51_TRYCR)	V5BU51_TRYCR [3]	54 kDa	0.77		0	0	0	0	0	0		0	0	0	0	0	0	0	0		0	0	0	0	0	0	0		11	0	0	0	0	0	0	0	11	1.375		11
	Uncharacterized protein OS=Trypanosoma cruzi Dm28c GN=TCDM_03219 PE=4 SV=1	V5BU51_TRYCR	54 kDa	0.77		0	0	0	0	0	0		0	0	0	0	0	0	0	0		0	0	0	0	0	0	0		10	0	0	0	0	0	0	0	10	1.25		10
	Cluster of Uncharacterized protein OS=Trypanosoma cruzi Dm28c GN=TCDM_03362 PE=4 SV=1 (V5BTG7_TRYCR)	V5BTG7_TRYCR [2]	100 kDa	0.00079	Y_Strain low, Y_Strain_VF high, Yuyu_Strain low, Yuyu_Strain_VF low	0	0	0	1	1	0.25		0	0	0	0	0	0	0	0		0	0	0	0	0	0	0		0	0	0	0	0	0	0	0	0	0		1
	Uncharacterized protein OS=Trypanosoma cruzi Dm28c GN=TCDM_03362 PE=4 SV=1	V5BTG7_TRYCR	100 kDa	0.00079	Y_Strain low, Y_Strain_VF high, Yuyu_Strain low, Yuyu_Strain_VF low	0	0	0	1	1	0.25		0	0	0	0	0	0	0	0		0	0	0	0	0	0	0		0	0	0	0	0	0	0	0	0	0		1
	Cluster of 3-hydroxyisobutyryl-CoA hydrolase, mitochondrial OS=Trypanosoma cruzi (strain CL Brener) GN=Tc00.1047053511529.160 PE=3 SV=1 (Q4DMX9_TRYCC)	Q4DMX9_TRYCC [3]	41 kDa	0.00079	Y_Strain low, Y_Strain_VF high, Yuyu_Strain low, Yuyu_Strain_VF low	0	0	1	2	3	0.75		0	0	0	0	0	0	0	0		0	0	0	0	0	0	0		0	0	0	0	0	0	0	0	0	0		3
	3-hydroxyisobutyryl-CoA hydrolase, mitochondrial OS=Trypanosoma cruzi (strain CL Brener) GN=Tc00.1047053511529.160 PE=3 SV=1	Q4DMX9_TRYCC	41 kDa	0.00079	Y_Strain low, Y_Strain_VF high, Yuyu_Strain low, Yuyu_Strain_VF low	0	0	1	2	3	0.75		0	0	0	0	0	0	0	0		0	0	0	0	0	0	0		0	0	0	0	0	0	0	0	0	0		3
	Cluster of Uncharacterized protein OS=Trypanosoma cruzi (strain CL Brener) GN=Tc00.1047053506859.180 PE=4 SV=1 (Q4DVF8_TRYCC)	Q4DVF8_TRYCC [5]	43 kDa	0.4		0	0	2	3	5	1.25		0	0	0	0	0	0	0	0		0	0	0	0	0	0	0		11	0	0	0	0	0	0	0	11	1.375		16
	Uncharacterized protein OS=Trypanosoma cruzi (strain CL Brener) GN=Tc00.1047053506859.180 PE=4 SV=1	Q4DVF8_TRYCC	43 kDa	0.51		0	0	2	2	4	1		0	0	0	0	0	0	0	0		0	0	0	0	0	0	0		10	0	0	0	0	0	0	0	10	1.25		14
	Uncharacterized protein OS=Trypanosoma cruzi (strain CL Brener) GN=Tc00.1047053506859.170 PE=4 SV=1	Q4DVF9_TRYCC	60 kDa	0.00079	Y_Strain low, Y_Strain_VF high, Yuyu_Strain low, Yuyu_Strain_VF low	0	0	0	1	1	0.25		0	0	0	0	0	0	0	0		0	0	0	0	0	0	0		0	0	0	0	0	0	0	0	0	0		1
	Cluster of Uncharacterized protein OS=Trypanosoma cruzi (strain CL Brener) GN=Tc00.1047053511737.10 PE=4 SV=1 (Q4D5Z5_TRYCC)	Q4D5Z5_TRYCC [2]	46 kDa	0.00079	Y_Strain low, Y_Strain_VF high, Yuyu_Strain low, Yuyu_Strain_VF low	0	0	2	2	4	1		0	0	0	0	0	0	0	0		0	0	0	0	0	0	0		0	0	0	0	0	0	0	0	0	0		4
	Uncharacterized protein OS=Trypanosoma cruzi (strain CL Brener) GN=Tc00.1047053511737.10 PE=4 SV=1	Q4D5Z5_TRYCC	46 kDa	0.00079	Y_Strain low, Y_Strain_VF high, Yuyu_Strain low, Yuyu_Strain_VF low	0	0	2	2	4	1		0	0	0	0	0	0	0	0		0	0	0	0	0	0	0		0	0	0	0	0	0	0	0	0	0		4
	Cluster of Ascorbate-dependent peroxidase, putative OS=Trypanosoma cruzi (strain CL Brener) GN=Tc00.1047053503745.30 PE=3 SV=1 (Q4CRX7_TRYCC)	Q4CRX7_TRYCC [2]	37 kDa	0.00079	Y_Strain low, Y_Strain_VF high, Yuyu_Strain low, Yuyu_Strain_VF low	0	0	1	1	2	0.5		0	0	0	0	0	0	0	0		0	0	0	0	0	0	0		0	0	0	0	0	0	0	0	0	0		2
	Ascorbate-dependent peroxidase, putative OS=Trypanosoma cruzi (strain CL Brener) GN=Tc00.1047053503745.30 PE=3 SV=1	Q4CRX7_TRYCC	37 kDa	0.00079	Y_Strain low, Y_Strain_VF high, Yuyu_Strain low, Yuyu_Strain_VF low	0	0	1	1	2	0.5		0	0	0	0	0	0	0	0		0	0	0	0	0	0	0		0	0	0	0	0	0	0	0	0	0		2
	Cluster of Uncharacterized protein (Fragment) OS=Trypanosoma cruzi (strain CL Brener) GN=Tc00.1047053503571.19 PE=4 SV=1 (Q4CSS4_TRYCC)	Q4CSS4_TRYCC [2]	79 kDa	0.00079	Y_Strain low, Y_Strain_VF high, Yuyu_Strain low, Yuyu_Strain_VF low	0	0	1	1	2	0.5		0	0	0	0	0	0	0	0		0	0	0	0	0	0	0		0	0	0	0	0	0	0	0	0	0		2
	Uncharacterized protein (Fragment) OS=Trypanosoma cruzi (strain CL Brener) GN=Tc00.1047053503571.19 PE=4 SV=1	Q4CSS4_TRYCC	79 kDa	0.00079	Y_Strain low, Y_Strain_VF high, Yuyu_Strain low, Yuyu_Strain_VF low	0	0	1	1	2	0.5		0	0	0	0	0	0	0	0		0	0	0	0	0	0	0		0	0	0	0	0	0	0	0	0	0		2
	Cluster of Glucose-6-phosphate 1-dehydrogenase OS=Trypanosoma cruzi GN=G6PDH3 PE=3 SV=1 (Q1WBU4_TRYCR)	Q1WBU4_TRYCR [2]	63 kDa	0.00079	Y_Strain low, Y_Strain_VF high, Yuyu_Strain low, Yuyu_Strain_VF low	0	0	2	2	4	1		0	0	0	0	0	0	0	0		0	0	0	0	0	0	0		0	0	0	0	0	0	0	0	0	0		4
	Glucose-6-phosphate 1-dehydrogenase OS=Trypanosoma cruzi GN=G6PDH3 PE=3 SV=1	Q1WBU4_TRYCR	63 kDa	0.00079	Y_Strain low, Y_Strain_VF high, Yuyu_Strain low, Yuyu_Strain_VF low	0	0	2	2	4	1		0	0	0	0	0	0	0	0		0	0	0	0	0	0	0		0	0	0	0	0	0	0	0	0	0		4
	Cluster of Eukaryotic translation initiation factor 3 subunit 8, putative OS=Trypanosoma cruzi (strain CL Brener) GN=Tc00.1047053507611.310 PE=4 SV=1 (Q4E3G1_TRYCC)	Q4E3G1_TRYCC [2]	82 kDa	0.00079	Y_Strain low, Y_Strain_VF high, Yuyu_Strain low, Yuyu_Strain_VF low	0	0	0	1	1	0.25		0	0	0	0	0	0	0	0		0	0	0	0	0	0	0		0	0	0	0	0	0	0	0	0	0		1
	Eukaryotic translation initiation factor 3 subunit 8, putative OS=Trypanosoma cruzi (strain CL Brener) GN=Tc00.1047053507611.310 PE=4 SV=1	Q4E3G1_TRYCC	82 kDa	0.00079	Y_Strain low, Y_Strain_VF high, Yuyu_Strain low, Yuyu_Strain_VF low	0	0	0	1	1	0.25		0	0	0	0	0	0	0	0		0	0	0	0	0	0	0		0	0	0	0	0	0	0	0	0	0		1
	Chaperone DNAJ protein, putative OS=Trypanosoma cruzi marinkellei GN=MOQ_003436 PE=4 SV=1	K2NUR3_TRYCR (+4)	36 kDa	0.53		0	0	0	0	0	0		0	0	0	0	0	0	0	0		0	0	0	0	0	0	0		0	2	0	0	0	0	0	0	2	0.25		2
	Rab7 GTP binding protein, putative (Fragment) OS=Trypanosoma cruzi marinkellei GN=MOQ_004382 PE=4 SV=1	K2N1C6_TRYCR	29 kDa	0.76		0	0	0	1	1	0.25		0	0	0	0	0	0	0	0		0	0	0	0	0	0	0		5	0	0	0	0	0	0	0	5	0.625		6
	Cluster of Uncharacterized protein OS=Trypanosoma cruzi (strain CL Brener) GN=Tc00.1047053510729.220 PE=4 SV=1 (Q4DWW5_TRYCC)	Q4DWW5_TRYCC [2]	113 kDa	0.00079	Y_Strain low, Y_Strain_VF high, Yuyu_Strain low, Yuyu_Strain_VF low	0	0	1	0	1	0.25		0	0	0	0	0	0	0	0		0	0	0	0	0	0	0		0	0	0	0	0	0	0	0	0	0		1
	Uncharacterized protein OS=Trypanosoma cruzi (strain CL Brener) GN=Tc00.1047053510729.220 PE=4 SV=1	Q4DWW5_TRYCC	113 kDa	0.00079	Y_Strain low, Y_Strain_VF high, Yuyu_Strain low, Yuyu_Strain_VF low	0	0	1	0	1	0.25		0	0	0	0	0	0	0	0		0	0	0	0	0	0	0		0	0	0	0	0	0	0	0	0	0		1
	Mucin-associated surface protein (MASP) OS=Trypanosoma cruzi Dm28c GN=TCDM_10617 PE=4 SV=1	V5B2G3_TRYCR	35 kDa	0.051		0	0	0	0	0	0		1	1	1	0	2	2	7	1.16667		0	0	0	0	0	0	0		5	2	0	0	0	0	0	0	7	0.875		14
	Trans-sialidase OS=Trypanosoma cruzi Dm28c GN=TCDM_13053 PE=4 SV=1	V5ATN1_TRYCR	55 kDa	< 0.00010	Y_Strain low, Y_Strain_VF low, Yuyu_Strain low, Yuyu_Strain_VF high	0	0	0	0	0	0		0	0	0	0	0	1	1	0.166667		0	0	0	0	0	0	0		0	0	0	0	0	0	0	0	0	0		1
	Cluster of Trichohyalin, putative OS=Trypanosoma cruzi (strain CL Brener) GN=Tc00.1047053511805.20 PE=4 SV=1 (Q4CQV5_TRYCC)	Q4CQV5_TRYCC [2]	83 kDa	0.73		1	0	0	0	1	0.25		0	0	0	0	1	1	2	0.333333		0	0	0	0	0	0	0		37	5	0	0	0	0	0	0	42	5.25		45
	Trichohyalin, putative OS=Trypanosoma cruzi (strain CL Brener) GN=Tc00.1047053511805.20 PE=4 SV=1	Q4CQV5_TRYCC	83 kDa	0.73		1	0	0	0	1	0.25		0	0	0	0	1	1	2	0.333333		0	0	0	0	0	0	0		37	5	0	0	0	0	0	0	42	5.25		45
	Serine/threonine protein kinase, putative OS=Trypanosoma cruzi (strain CL Brener) GN=Tc00.1047053508153.400 PE=3 SV=1	Q4E650_TRYCC (+1)	56 kDa	0.00079	Y_Strain low, Y_Strain_VF high, Yuyu_Strain low, Yuyu_Strain_VF low	0	0	1	1	2	0.5		0	0	0	0	0	0	0	0		0	0	0	0	0	0	0		0	0	0	0	0	0	0	0	0	0		2
	Cluster of Actin OS=Trypanosoma cruzi GN=Act PE=3 SV=1 (I6LE89_TRYCR)	I6LE89_TRYCR [3]	42 kDa	0.31		0	0	3	2	5	1.25		0	0	0	0	0	0	0	0		0	0	0	0	0	0	0		5	0	0	9	0	0	0	0	14	1.75		19
	Actin OS=Trypanosoma cruzi GN=Act PE=3 SV=1	I6LE89_TRYCR	42 kDa	0.33		0	0	2	2	4	1		0	0	0	0	0	0	0	0		0	0	0	0	0	0	0		5	0	0	7	0	0	0	0	12	1.5		16
	Actin OS=Trypanosoma cruzi GN=Act PE=3 SV=1	I6LE97_TRYCR	42 kDa	0.35		0	0	1	1	2	0.5		0	0	0	0	0	0	0	0		0	0	0	0	0	0	0		0	0	0	3	0	0	0	0	3	0.375		5
	Cluster of LA RNA binding protein, putative OS=Trypanosoma cruzi (strain CL Brener) GN=Tc00.1047053511367.60 PE=4 SV=1 (Q4DYI6_TRYCC)	Q4DYI6_TRYCC [3]	38 kDa	0.44		0	0	1	1	2	0.5		0	0	0	0	0	0	0	0		0	0	0	0	0	0	0		5	2	0	0	0	0	0	0	7	0.875		9
	La RNA binding protein OS=Trypanosoma cruzi Dm28c GN=TCDM_04685 PE=4 SV=1	V5DH11_TRYCR	38 kDa	0.71		0	0	0	0	0	0		0	0	0	0	0	0	0	0		0	0	0	0	0	0	0		5	1	0	0	0	0	0	0	6	0.75		6
	LA RNA binding protein, putative OS=Trypanosoma cruzi (strain CL Brener) GN=Tc00.1047053511367.60 PE=4 SV=1	Q4DYI6_TRYCC	38 kDa	0.059		0	0	1	1	2	0.5		0	0	0	0	0	0	0	0		0	0	0	0	0	0	0		0	1	0	0	0	0	0	0	1	0.125		3
	Mucin-associated surface protein (MASP) OS=Trypanosoma cruzi Dm28c GN=TCDM_13241 PE=4 SV=1	V5A3C9_TRYCR	50 kDa	0.00067	Y_Strain low, Y_Strain_VF low, Yuyu_Strain low, Yuyu_Strain_VF high	0	0	0	0	0	0		0	0	0	0	1	1	2	0.333333		0	0	0	0	0	0	0		0	0	0	0	0	0	0	0	0	0		2
Group II	Cluster of Trans-sialidase, putative OS=Trypanosoma cruzi (strain CL Brener) GN=Tc00.1047053506683.240 PE=4 SV=1 (Q4DYC7_TRYCC)	Q4DYC7_TRYCC [5]	81 kDa	0.78		0	0	3	3	6	1.5		0	0	0	0	0	0	0	0		0	0	0	0	2	2	0.4		0	0	0	0	178	0	0	0	178	22.25
	Trans-sialidase, putative OS=Trypanosoma cruzi (strain CL Brener) GN=Tc00.1047053506683.240 PE=4 SV=1	Q4DYC7_TRYCC	81 kDa	0.0024	Y_Strain low, Y_Strain_VF high, Yuyu_Strain low, Yuyu_Strain_VF low	0	0	3	2	5	1.25		0	0	0	0	0	0	0	0		0	0	0	0	1	1	0.2		0	0	0	0	0	0	0	0	0	0		6
	Trans-sialidase OS=Trypanosoma cruzi Dm28c GN=TCDM_13022 PE=4 SV=1	V5A3Y9_TRYCR	77 kDa	0.77		0	0	0	0	0	0		0	0	0	0	0	0	0	0		0	0	0	0	0	0	0		0	0	0	0	178	0	0	0	178	22.25		178
	Trans-sialidase OS=Trypanosoma cruzi Dm28c GN=TCDM_13050 PE=4 SV=1	V5CJC4_TRYCR	37 kDa	0.013	Y_Strain low, Y_Strain_VF low, Yuyu_Strain low, Yuyu_Strain_VF high	0	0	0	0	0	0		1	1	1	0	1	1	5	0.833333		0	0	0	0	0	0	0		0	1	0	4	0	0	0	0	5	0.625		10
	Trans-sialidase OS=Trypanosoma cruzi Dm28c GN=TCDM_12462 PE=4 SV=1	V5CNE6_TRYCR	106 kDa	0.0012	Y_Strain low, Y_Strain_VF low, Yuyu_Strain low, Yuyu_Strain_VF high	0	0	0	0	0	0		2	2	1	2	5	6	18	3		0	0	0	0	0	0	0		0	8	0	0	0	0	0	0	8	1		26
	Mucin-associated surface protein (MASP) OS=Trypanosoma cruzi Dm28c GN=TCDM_07382 PE=4 SV=1	V5DAV6_TRYCR	37 kDa	< 0.00010	Y_Strain low, Y_Strain_VF low, Yuyu_Strain low, Yuyu_Strain_VF high	0	0	0	0	0	0		0	0	0	0	2	1	3	0.5		0	0	0	0	0	0	0		0	0	0	0	0	0	0	0	0	0		3
	Cluster of Prolyl-tRNA synthetase, putative,bifunctional aminoacyl-tRNA synthetase, putative OS=Trypanosoma cruzi marinkellei GN=MOQ_004963 PE=3 SV=1 (K2MVT4_TRYCR)	K2MVT4_TRYCR [3]	100 kDa	0.00079	Y_Strain low, Y_Strain_VF high, Yuyu_Strain low, Yuyu_Strain_VF low	0	0	1	1	2	0.5		0	0	0	0	0	0	0	0		0	0	0	0	0	0	0		0	0	0	0	0	0	0	0	0	0		2
	Prolyl-tRNA synthetase, putative,bifunctional aminoacyl-tRNA synthetase, putative OS=Trypanosoma cruzi marinkellei GN=MOQ_004963 PE=3 SV=1	K2MVT4_TRYCR	100 kDa	0.00079	Y_Strain low, Y_Strain_VF high, Yuyu_Strain low, Yuyu_Strain_VF low	0	0	1	1	2	0.5		0	0	0	0	0	0	0	0		0	0	0	0	0	0	0		0	0	0	0	0	0	0	0	0	0		2
	Prolyl-tRNA synthetase, putative OS=Trypanosoma cruzi (strain CL Brener) GN=Tc00.1047053509805.130 PE=3 SV=1	Q4DZZ4_TRYCC	91 kDa	0.00079	Y_Strain low, Y_Strain_VF high, Yuyu_Strain low, Yuyu_Strain_VF low	0	0	0	1	1	0.25		0	0	0	0	0	0	0	0		0	0	0	0	0	0	0		0	0	0	0	0	0	0	0	0	0		1
	Cluster of Uncharacterized protein (Fragment) OS=Trypanosoma cruzi (strain CL Brener) GN=Tc00.1047053506673.69 PE=4 SV=1 (Q4D6C5_TRYCC)	Q4D6C5_TRYCC [5]	152 kDa	0.011	Y_Strain low, Y_Strain_VF high, Yuyu_Strain low, Yuyu_Strain_VF low	0	0	1	2	3	0.75		0	0	0	0	0	0	0	0		0	0	0	1	0	1	0.2		0	0	0	0	0	0	0	0	0	0		4
	Uncharacterized protein (Fragment) OS=Trypanosoma cruzi (strain CL Brener) GN=Tc00.1047053504703.20 PE=4 SV=1	Q4CXV9_TRYCC	283 kDa	0.5		0	0	0	0	0	0		0	0	0	0	0	0	0	0		0	0	0	1	0	1	0.2		0	0	0	0	0	0	0	0	0	0		1
	Uncharacterized protein (Fragment) OS=Trypanosoma cruzi (strain CL Brener) GN=Tc00.1047053506673.69 PE=4 SV=1	Q4D6C5_TRYCC	152 kDa	0.00079	Y_Strain low, Y_Strain_VF high, Yuyu_Strain low, Yuyu_Strain_VF low	0	0	1	1	2	0.5		0	0	0	0	0	0	0	0		0	0	0	0	0	0	0		0	0	0	0	0	0	0	0	0	0		2
	Uncharacterized protein (Fragment) OS=Trypanosoma cruzi (strain CL Brener) GN=Tc00.1047053504827.21 PE=4 SV=1	Q4DNF1_TRYCC	166 kDa	0.57		0	0	0	0	0	0		0	0	0	0	0	0	0	0		0	0	0	1	0	1	0.2		0	0	0	0	0	0	0	0	0	0		1
	Uncharacterized protein OS=Trypanosoma cruzi Dm28c GN=TCDM_09466 PE=4 SV=1	V5APW9_TRYCR	19 kDa	< 0.00010	Y_Strain low, Y_Strain_VF low, Yuyu_Strain low, Yuyu_Strain_VF high	0	0	0	0	0	0		0	0	0	0	2	1	3	0.5		0	0	0	0	0	0	0		0	0	0	0	0	0	0	0	0	0		3
	Cluster of Pyrroline-5-carboxylate synthetase-like protein, putative (Fragment) OS=Trypanosoma cruzi (strain CL Brener) GN=Tc00.1047053509067.70 PE=3 SV=1 (Q4D112_TRYCC)	Q4D112_TRYCC [3]	49 kDa	0.018	Y_Strain low, Y_Strain_VF high, Yuyu_Strain low, Yuyu_Strain_VF low	0	0	2	2	4	1		0	0	0	0	0	0	0	0		0	0	0	0	0	0	0		0	2	0	0	0	0	0	0	2	0.25		6
	Pyrroline-5-carboxylate synthetase-like protein, putative (Fragment) OS=Trypanosoma cruzi (strain CL Brener) GN=Tc00.1047053509067.70 PE=3 SV=1	Q4D112_TRYCC	49 kDa	0.00079	Y_Strain low, Y_Strain_VF high, Yuyu_Strain low, Yuyu_Strain_VF low	0	0	1	1	2	0.5		0	0	0	0	0	0	0	0		0	0	0	0	0	0	0		0	0	0	0	0	0	0	0	0	0		2
	Pyrroline-5-carboxylate synthetase-like protein OS=Trypanosoma cruzi Dm28c GN=TCDM_02659 PE=3 SV=1	V5B5L8_TRYCR	81 kDa	0.15		0	0	1	1	2	0.5		0	0	0	0	0	0	0	0		0	0	0	0	0	0	0		0	2	0	0	0	0	0	0	2	0.25		4
	Cluster of Kinesin-like protein, putative OS=Trypanosoma cruzi marinkellei GN=MOQ_007196 PE=3 SV=1 (K2MPM0_TRYCR)	K2MPM0_TRYCR [3]	71 kDa	0.00079	Y_Strain low, Y_Strain_VF high, Yuyu_Strain low, Yuyu_Strain_VF low	0	0	1	1	2	0.5		0	0	0	0	0	0	0	0		0	0	0	0	0	0	0		0	0	0	0	0	0	0	0	0	0		2
	Trans-sialidase OS=Trypanosoma cruzi Dm28c GN=TCDM_10656 PE=4 SV=1	V5D2N6_TRYCR	26 kDa	< 0.00010	Y_Strain low, Y_Strain_VF low, Yuyu_Strain low, Yuyu_Strain_VF high	0	0	0	0	0	0		2	2	1	1	3	4	13	2.16667		0	0	0	0	0	0	0		0	5	0	0	0	0	0	0	5	0.625		18
	Cluster of Adenylyl cyclase-associated protein OS=Trypanosoma cruzi (strain CL Brener) GN=Srv2 PE=3 SV=1 (Q4DHL3_TRYCC)	Q4DHL3_TRYCC [3]	29 kDa	0.00079	Y_Strain low, Y_Strain_VF high, Yuyu_Strain low, Yuyu_Strain_VF low	0	0	1	1	2	0.5		0	0	0	0	0	0	0	0		0	0	0	0	0	0	0		0	0	0	0	0	0	0	0	0	0		2
	Adenylyl cyclase-associated protein OS=Trypanosoma cruzi (strain CL Brener) GN=Srv2 PE=3 SV=1	Q4DHL3_TRYCC	29 kDa	0.00079	Y_Strain low, Y_Strain_VF high, Yuyu_Strain low, Yuyu_Strain_VF low	0	0	0	1	1	0.25		0	0	0	0	0	0	0	0		0	0	0	0	0	0	0		0	0	0	0	0	0	0	0	0	0		1
	Ubiquitin fusion degardation protein OS=Trypanosoma cruzi Dm28c GN=TCDM_05942 PE=4 SV=1	V5BHL3_TRYCR	34 kDa	0.00079	Y_Strain low, Y_Strain_VF high, Yuyu_Strain low, Yuyu_Strain_VF low	0	0	0	1	1	0.25		0	0	0	0	0	0	0	0		0	0	0	0	0	0	0		0	0	0	0	0	0	0	0	0	0		1
	Glutaminyl-tRNA synthetase OS=Trypanosoma cruzi Dm28c GN=TCDM_03150 PE=3 SV=1	V5B4P6_TRYCR	59 kDa	0.00079	Y_Strain low, Y_Strain_VF high, Yuyu_Strain low, Yuyu_Strain_VF low	0	0	1	1	2	0.5		0	0	0	0	0	0	0	0		0	0	0	0	0	0	0		0	0	0	0	0	0	0	0	0	0		2
	Mucin-associated surface protein (MASP) OS=Trypanosoma cruzi Dm28c GN=TCDM_08410 PE=4 SV=1	V5BCA7_TRYCR	48 kDa	0.69		0	0	0	0	0	0		1	0	0	0	0	0	1	0.166667		0	0	0	0	0	0	0		9	2	0	0	0	0	0	0	11	1.375		12
	Trans-sialidase, putative (Fragment) OS=Trypanosoma cruzi (strain CL Brener) GN=Tc00.1047053509575.4 PE=4 SV=1	Q4CWK0_TRYCC	25 kDa	< 0.00010	Y_Strain low, Y_Strain_VF low, Yuyu_Strain low, Yuyu_Strain_VF high	0	0	0	0	0	0		0	0	0	0	0	1	1	0.166667		0	0	0	0	0	0	0		0	0	0	0	0	0	0	0	0	0		1
	Cluster of Putative surface antigen TASV-A5 OS=Trypanosoma cruzi GN=TASV-A5 PE=2 SV=1 (A5PGV6_TRYCR)	A5PGV6_TRYCR [2]	19 kDa	0.11		0	0	0	0	0	0		1	1	0	0	1	2	5	0.833333		0	0	0	0	0	0	0		5	5	0	0	0	0	0	0	10	1.25		15
	Putative surface protein TASV-A-11 (Fragment) OS=Trypanosoma cruzi GN=TASV-A-11 PE=4 SV=1	E3P9W5_TRYCR	19 kDa	0.00028	Y_Strain low, Y_Strain_VF low, Yuyu_Strain low, Yuyu_Strain_VF high	0	0	0	0	0	0		1	1	0	0	1	1	4	0.666667		0	0	0	0	0	0	0		0	2	0	0	0	0	0	0	2	0.25		6
	Putative surface antigen TASV-A5 OS=Trypanosoma cruzi GN=TASV-A5 PE=2 SV=1	A5PGV6_TRYCR	19 kDa	0.4		0	0	0	0	0	0		0	1	0	0	0	1	2	0.333333		0	0	0	0	0	0	0		5	3	0	0	0	0	0	0	8	1		10
	Trans-sialidase OS=Trypanosoma cruzi Dm28c GN=TCDM_10073 PE=4 SV=1	V5B8E1_TRYCR	55 kDa	< 0.00010	Y_Strain low, Y_Strain_VF low, Yuyu_Strain low, Yuyu_Strain_VF high	0	0	0	0	0	0		2	2	2	1	3	3	13	2.16667		0	0	1	0	0	1	0.2		3	3	0	2	0	0	0	0	8	1		22
	Cluster of Tyrosine aminotransferase OS=Trypanosoma cruzi PE=1 SV=2 (ATTY_TRYCR)	ATTY_TRYCR [3]	46 kDa	< 0.00010	Y_Strain low, Y_Strain_VF high, Yuyu_Strain low, Yuyu_Strain_VF high	0	0	3	3	6	1.5		3	3	3	5	1	1	16	2.66667		0	0	0	0	0	0	0		0	0	0	0	0	0	0	0	0	0		22
	Tyrosine aminotransferase OS=Trypanosoma cruzi PE=1 SV=2	ATTY_TRYCR (+1)	46 kDa	< 0.00010	Y_Strain low, Y_Strain_VF high, Yuyu_Strain low, Yuyu_Strain_VF high	0	0	3	3	6	1.5		3	3	3	5	1	1	16	2.66667		0	0	0	0	0	0	0		0	0	0	0	0	0	0	0	0	0		22
	Cluster of Uncharacterized protein OS=Trypanosoma cruzi Dm28c GN=TCDM_03483 PE=4 SV=1 (V5B3K7_TRYCR)	V5B3K7_TRYCR [4]	44 kDa	0.41		0	0	2	3	5	1.25		0	0	0	0	0	0	0	0		0	0	0	0	0	0	0		37	12	0	19	0	0	0	0	68	8.5		73
	Uncharacterized protein OS=Trypanosoma cruzi Dm28c GN=TCDM_03483 PE=4 SV=1	V5B3K7_TRYCR	44 kDa	0.41		0	0	1	1	2	0.5		0	0	0	0	0	0	0	0		0	0	0	0	0	0	0		31	10	0	15	0	0	0	0	56	7		58
	Uncharacterized protein OS=Trypanosoma cruzi (strain CL Brener) GN=Tc00.1047053508719.70 PE=4 SV=1	Q4D3F7_TRYCC	44 kDa	0.35		0	0	1	1	2	0.5		0	0	0	0	0	0	0	0		0	0	0	0	0	0	0		6	2	0	4	0	0	0	0	12	1.5		14
	Cluster of Surface protease GP63, putative OS=Trypanosoma cruzi (strain CL Brener) GN=Tc00.1047053507747.10 PE=4 SV=1 (Q4DVI5_TRYCC)	Q4DVI5_TRYCC [4]	72 kDa	0.00083	Y_Strain low, Y_Strain_VF high, Yuyu_Strain low, Yuyu_Strain_VF low	0	0	4	5	9	2.25		0	0	0	0	0	0	0	0		0	0	0	0	0	0	0		0	0	0	0	0	0	0	0	0	0		9
	Surface protease GP63, putative OS=Trypanosoma cruzi (strain CL Brener) GN=Tc00.1047053507747.10 PE=4 SV=1	Q4DVI5_TRYCC	72 kDa	0.00079	Y_Strain low, Y_Strain_VF high, Yuyu_Strain low, Yuyu_Strain_VF low	0	0	4	5	9	2.25		0	0	0	0	0	0	0	0		0	0	0	0	0	0	0		0	0	0	0	0	0	0	0	0	0		9
	Cluster of Glutamate dehydrogenase OS=Trypanosoma cruzi Dm28c GN=TCDM_03103 PE=4 SV=1 (V5B4M0_TRYCR)	V5B4M0_TRYCR [3]	113 kDa	0.00079	Y_Strain low, Y_Strain_VF high, Yuyu_Strain low, Yuyu_Strain_VF low	0	0	4	3	7	1.75		0	0	0	0	0	0	0	0		0	0	0	0	0	0	0		0	0	0	0	0	0	0	0	0	0		7
	Glutamate dehydrogenase OS=Trypanosoma cruzi Dm28c GN=TCDM_03103 PE=4 SV=1	V5B4M0_TRYCR	113 kDa	0.00079	Y_Strain low, Y_Strain_VF high, Yuyu_Strain low, Yuyu_Strain_VF low	0	0	3	2	5	1.25		0	0	0	0	0	0	0	0		0	0	0	0	0	0	0		0	0	0	0	0	0	0	0	0	0		5
	Glutamate dehydrogenase, putative (Fragment) OS=Trypanosoma cruzi (strain CL Brener) GN=Tc00.1047053505843.10 PE=4 SV=1	Q4CVH4_TRYCC	24 kDa	0.00079	Y_Strain low, Y_Strain_VF high, Yuyu_Strain low, Yuyu_Strain_VF low	0	0	1	1	2	0.5		0	0	0	0	0	0	0	0		0	0	0	0	0	0	0		0	0	0	0	0	0	0	0	0	0		2
	Cluster of Polyprenyl synthase, putative OS=Trypanosoma cruzi (strain CL Brener) GN=Tc00.1047053506211.150 PE=4 SV=1 (Q4DYK3_TRYCC)	Q4DYK3_TRYCC [4]	85 kDa	0.00079	Y_Strain low, Y_Strain_VF high, Yuyu_Strain low, Yuyu_Strain_VF low	0	0	5	4	9	2.25		0	0	0	0	0	0	0	0		0	0	0	0	0	0	0		0	0	0	0	0	0	0	0	0	0		9
	Polyprenyl synthase, putative OS=Trypanosoma cruzi (strain CL Brener) GN=Tc00.1047053506211.150 PE=4 SV=1	Q4DYK3_TRYCC	85 kDa	0.00079	Y_Strain low, Y_Strain_VF high, Yuyu_Strain low, Yuyu_Strain_VF low	0	0	5	4	9	2.25		0	0	0	0	0	0	0	0		0	0	0	0	0	0	0		0	0	0	0	0	0	0	0	0	0		9
	Cluster of Aspartate aminotransferase, mitochondrial, putative OS=Trypanosoma cruzi marinkellei GN=MOQ_000380 PE=4 SV=1 (K2MVW9_TRYCR)	K2MVW9_TRYCR [3]	46 kDa	0.17		0	0	3	3	6	1.5		0	0	1	1	0	1	3	0.5		0	0	0	0	0	0	0		0	7	0	0	0	0	0	0	7	0.875		16
	Aspartate aminotransferase, mitochondrial, putative OS=Trypanosoma cruzi marinkellei GN=MOQ_000380 PE=4 SV=1	K2MVW9_TRYCR	46 kDa	0.43		0	0	1	1	2	0.5		0	0	1	0	0	0	1	0.166667		0	0	0	0	0	0	0		0	5	0	0	0	0	0	0	5	0.625		8
	Aspartate aminotransferase, mitochondrial, putative OS=Trypanosoma cruzi (strain CL Brener) GN=Tc00.1047053510945.70 PE=4 SV=1	Q4D1Q4_TRYCC	46 kDa	0.015	Y_Strain low, Y_Strain_VF high, Yuyu_Strain low, Yuyu_Strain_VF low	0	0	1	1	2	0.5		0	0	1	1	0	0	2	0.333333		0	0	0	0	0	0	0		0	2	0	0	0	0	0	0	2	0.25		6
	Aspartate aminotransferase OS=Trypanosoma cruzi Dm28c GN=TCDM_00869 PE=4 SV=1	V5BVY2_TRYCR	46 kDa	0.13		0	0	0	0	0	0		0	0	0	0	0	0	0	0		0	0	0	0	0	0	0		0	1	0	0	0	0	0	0	1	0.125		1
	Cluster of Uncharacterized protein (Fragment) OS=Trypanosoma cruzi PE=4 SV=1 (I3QFC1_TRYCR)	I3QFC1_TRYCR [4]	25 kDa	0.00079	Y_Strain low, Y_Strain_VF high, Yuyu_Strain low, Yuyu_Strain_VF low	0	0	3	4	7	1.75		0	0	0	0	0	0	0	0		0	0	0	0	0	0	0		0	0	0	0	0	0	0	0	0	0		7
	Uncharacterized protein (Fragment) OS=Trypanosoma cruzi PE=4 SV=1	I3QFC1_TRYCR	25 kDa	0.00079	Y_Strain low, Y_Strain_VF high, Yuyu_Strain low, Yuyu_Strain_VF low	0	0	1	1	2	0.5		0	0	0	0	0	0	0	0		0	0	0	0	0	0	0		0	0	0	0	0	0	0	0	0	0		2
	Uncharacterized protein OS=Trypanosoma cruzi (strain CL Brener) GN=Tc00.1047053511903.40 PE=4 SV=1	Q4DU88_TRYCC	55 kDa	0.00079	Y_Strain low, Y_Strain_VF high, Yuyu_Strain low, Yuyu_Strain_VF low	0	0	2	2	4	1		0	0	0	0	0	0	0	0		0	0	0	0	0	0	0		0	0	0	0	0	0	0	0	0	0		4
	Cluster of Universal minicircle sequence binding protein (UMSBP), putative OS=Trypanosoma cruzi (strain CL Brener) GN=Tc00.1047053507639.20 PE=4 SV=1 (Q4D6T8_TRYCC)	Q4D6T8_TRYCC [3]	20 kDa	0.31		0	0	2	2	4	1		0	0	0	0	0	0	0	0		0	0	0	0	0	0	0		5	7	0	9	0	0	0	0	21	2.625		25
	Universal minicircle sequence binding protein (UMSBP), putative OS=Trypanosoma cruzi (strain CL Brener) GN=Tc00.1047053507639.20 PE=4 SV=1	Q4D6T8_TRYCC	20 kDa	0.42		0	0	1	2	3	0.75		0	0	0	0	0	0	0	0		0	0	0	0	0	0	0		2	4	0	8	0	0	0	0	14	1.75		17
	Zinc finger protein 7 (Fragment) OS=Trypanosoma cruzi GN=zinc7 PE=4 SV=1	Q3ZMB9_TRYCR	11 kDa	0.5		0	0	1	0	1	0.25		0	0	0	0	0	0	0	0		0	0	0	0	0	0	0		3	3	0	0	0	0	0	0	6	0.75		7
	Succinate-CoA ligase subunit beta OS=Trypanosoma cruzi (strain CL Brener) GN=Tc00.1047053507681.20 PE=3 SV=1	Q4DW49_TRYCC	45 kDa	0.11		0	0	3	2	5	1.25		0	0	0	0	0	0	0	0		0	0	0	1	0	1	0.2		5	0	0	0	0	0	0	0	5	0.625		11
	Cluster of Urocanate hydratase, putative OS=Trypanosoma cruzi (strain CL Brener) GN=Tc00.1047053504045.110 PE=3 SV=1 (Q4D9S6_TRYCC)	Q4D9S6_TRYCC [2]	75 kDa	0.00079	Y_Strain low, Y_Strain_VF high, Yuyu_Strain low, Yuyu_Strain_VF low	0	0	2	3	5	1.25		0	0	0	0	0	0	0	0		0	0	0	0	0	0	0		0	0	0	0	0	0	0	0	0	0		5
	Chloride channel protein, putative OS=Trypanosoma cruzi marinkellei GN=MOQ_005083 PE=3 SV=1	K2NQF6_TRYCR	75 kDa	0.00079	Y_Strain low, Y_Strain_VF high, Yuyu_Strain low, Yuyu_Strain_VF low	0	0	0	1	1	0.25		0	0	0	0	0	0	0	0		0	0	0	0	0	0	0		0	0	0	0	0	0	0	0	0	0		1
	Urocanate hydratase, putative OS=Trypanosoma cruzi (strain CL Brener) GN=Tc00.1047053504045.110 PE=3 SV=1	Q4D9S6_TRYCC	75 kDa	0.00079	Y_Strain low, Y_Strain_VF high, Yuyu_Strain low, Yuyu_Strain_VF low	0	0	1	2	3	0.75		0	0	0	0	0	0	0	0		0	0	0	0	0	0	0		0	0	0	0	0	0	0	0	0	0		3
	Cluster of Thiol transferase Tc52 OS=Trypanosoma cruzi PE=2 SV=1 (A2TEJ6_TRYCR)	A2TEJ6_TRYCR [19]	51 kDa	< 0.00010	Y_Strain low, Y_Strain_VF high, Yuyu_Strain low, Yuyu_Strain_VF low	1	0	3	3	7	1.75		0	0	0	0	0	0	0	0		0	0	0	0	0	0	0		0	0	0	0	0	0	0	0	0	0		7
	Thiol transferase Tc52 OS=Trypanosoma cruzi PE=2 SV=1	A2TEJ6_TRYCR (+1)	51 kDa	0.00019	Y_Strain low, Y_Strain_VF high, Yuyu_Strain low, Yuyu_Strain_VF low	0	0	3	3	6	1.5		0	0	0	0	0	0	0	0		0	0	0	0	0	0	0		0	0	0	0	0	0	0	0	0	0		6
	Thiol-transferase Tc52 (Fragment) OS=Trypanosoma cruzi GN=Tc52 PE=4 SV=1	D3JLB4_TRYCR (+15)	47 kDa	< 0.00010	Y_Strain low, Y_Strain_VF high, Yuyu_Strain low, Yuyu_Strain_VF low	1	0	0	0	1	0.25		0	0	0	0	0	0	0	0		0	0	0	0	0	0	0		0	0	0	0	0	0	0	0	0	0		1
	Cluster of Uncharacterized protein OS=Trypanosoma cruzi (strain CL Brener) GN=Tc00.1047053511283.10 PE=4 SV=1 (Q4E2V9_TRYCC)	Q4E2V9_TRYCC [3]	58 kDa	< 0.00010	Y_Strain low, Y_Strain_VF high, Yuyu_Strain low, Yuyu_Strain_VF high	0	0	1	1	2	0.5		0	0	0	0	1	1	2	0.333333		0	0	0	0	0	0	0		0	0	0	0	0	0	0	0	0	0		4
	Uncharacterized protein OS=Trypanosoma cruzi (strain CL Brener) GN=Tc00.1047053506525.10 PE=4 SV=1	Q4DK32_TRYCC	58 kDa	0.00079	Y_Strain low, Y_Strain_VF high, Yuyu_Strain low, Yuyu_Strain_VF low	0	0	1	1	2	0.5		0	0	0	0	0	0	0	0		0	0	0	0	0	0	0		0	0	0	0	0	0	0	0	0	0		2
	Uncharacterized protein OS=Trypanosoma cruzi (strain CL Brener) GN=Tc00.1047053511283.10 PE=4 SV=1	Q4E2V9_TRYCC	58 kDa	< 0.00010	Y_Strain low, Y_Strain_VF low, Yuyu_Strain low, Yuyu_Strain_VF high	0	0	0	0	0	0		0	0	0	0	1	1	2	0.333333		0	0	0	0	0	0	0		0	0	0	0	0	0	0	0	0	0		2
	Cluster of Seryl-tRNA synthetase, putative OS=Trypanosoma cruzi (strain CL Brener) GN=Tc00.1047053506777.80 PE=4 SV=1 (Q4DC68_TRYCC)	Q4DC68_TRYCC [3]	53 kDa	0.00079	Y_Strain low, Y_Strain_VF high, Yuyu_Strain low, Yuyu_Strain_VF low	0	0	3	2	5	1.25		0	0	0	0	0	0	0	0		0	0	0	0	0	0	0		0	0	0	0	0	0	0	0	0	0		5
	Seryl-tRNA synthetase, putative OS=Trypanosoma cruzi (strain CL Brener) GN=Tc00.1047053506777.80 PE=4 SV=1	Q4DC68_TRYCC	53 kDa	0.00079	Y_Strain low, Y_Strain_VF high, Yuyu_Strain low, Yuyu_Strain_VF low	0	0	2	2	4	1		0	0	0	0	0	0	0	0		0	0	0	0	0	0	0		0	0	0	0	0	0	0	0	0	0		4
	Cluster of Aminopeptidase OS=Trypanosoma cruzi Dm28c GN=TCDM_00505 PE=4 SV=1 (V5BS99_TRYCR)	V5BS99_TRYCR [3]	42 kDa	< 0.00010	Y_Strain low, Y_Strain_VF high, Yuyu_Strain low, Yuyu_Strain_VF low	1	0	1	1	3	0.75		0	0	0	0	0	1	1	0.166667		0	0	0	0	0	0	0		0	0	0	0	0	0	0	0	0	0		4
	Aminopeptidase OS=Trypanosoma cruzi Dm28c GN=TCDM_00505 PE=4 SV=1	V5BS99_TRYCR	42 kDa	0.0023	Y_Strain low, Y_Strain_VF high, Yuyu_Strain low, Yuyu_Strain_VF low	0	0	1	1	2	0.5		0	0	0	0	0	1	1	0.166667		0	0	0	0	0	0	0		0	0	0	0	0	0	0	0	0	0		3
	Aminopeptidase, putative OS=Trypanosoma cruzi (strain CL Brener) GN=Tc00.1047053506211.200 PE=4 SV=1	Q4DYJ8_TRYCC	43 kDa	< 0.00010	Y_Strain low, Y_Strain_VF high, Yuyu_Strain low, Yuyu_Strain_VF low	1	0	0	0	1	0.25		0	0	0	0	0	0	0	0		0	0	0	0	0	0	0		0	0	0	0	0	0	0	0	0	0		1
	Cluster of Succinyl-CoA synthetase alpha subunit, putative OS=Trypanosoma cruzi (strain CL Brener) GN=Tc00.1047053508479.340 PE=3 SV=1 (Q4E2I6_TRYCC)	Q4E2I6_TRYCC [2]	32 kDa	0.15		0	0	2	2	4	1		0	0	0	0	0	0	0	0		0	0	0	0	0	0	0		5	0	0	0	0	0	0	0	5	0.625		9
	Succinyl-CoA synthetase alpha subunit, putative OS=Trypanosoma cruzi (strain CL Brener) GN=Tc00.1047053508479.340 PE=3 SV=1	Q4E2I6_TRYCC	32 kDa	0.33		0	0	2	1	3	0.75		0	0	0	0	0	0	0	0		0	0	0	0	0	0	0		5	0	0	0	0	0	0	0	5	0.625		8
	Uncharacterized protein OS=Trypanosoma cruzi Dm28c GN=TCDM_08325 PE=3 SV=1	V5B829_TRYCR	30 kDa	0.00079	Y_Strain low, Y_Strain_VF high, Yuyu_Strain low, Yuyu_Strain_VF low	0	0	1	1	2	0.5		0	0	0	0	0	0	0	0		0	0	0	0	0	0	0		0	0	0	0	0	0	0	0	0	0		2
	Cluster of Uncharacterized protein OS=Trypanosoma cruzi (strain CL Brener) GN=Tc00.1047053508955.20 PE=4 SV=1 (Q4CM92_TRYCC)	Q4CM92_TRYCC [2]	27 kDa	0.0016	Y_Strain low, Y_Strain_VF high, Yuyu_Strain low, Yuyu_Strain_VF low	0	0	2	2	4	1		0	0	0	0	0	0	0	0		0	0	0	0	0	0	0		0	2	0	0	0	0	0	0	2	0.25		6
	Uncharacterized protein OS=Trypanosoma cruzi (strain CL Brener) GN=Tc00.1047053508955.20 PE=4 SV=1	Q4CM92_TRYCC	27 kDa	0.00094	Y_Strain low, Y_Strain_VF high, Yuyu_Strain low, Yuyu_Strain_VF low	0	0	2	2	4	1		0	0	0	0	0	0	0	0		0	0	0	0	0	0	0		0	2	0	0	0	0	0	0	2	0.25		6
	Uncharacterized protein OS=Trypanosoma cruzi Dm28c GN=TCDM_13854 PE=4 SV=1	V5BG41_TRYCR	27 kDa	0.0093	Y_Strain low, Y_Strain_VF high, Yuyu_Strain low, Yuyu_Strain_VF low	0	0	0	1	1	0.25		0	0	0	0	0	0	0	0		0	0	0	0	0	0	0		0	1	0	0	0	0	0	0	1	0.125		2
	Cluster of Fatty acyl CoA synthetase 2, putative OS=Trypanosoma cruzi (strain CL Brener) GN=Tc00.1047053506261.10 PE=4 SV=1 (Q4CMD9_TRYCC)	Q4CMD9_TRYCC [9]	78 kDa	0.77		0	0	1	1	2	0.5		0	0	0	0	0	0	0	0		0	0	0	0	0	0	0		0	0	0	0	0	140	0	0	140	17.5		142
	Fatty acyl CoA synthetase 2, putative OS=Trypanosoma cruzi (strain CL Brener) GN=Tc00.1047053506261.10 PE=4 SV=1	Q4CMD9_TRYCC	78 kDa	0.00079	Y_Strain low, Y_Strain_VF high, Yuyu_Strain low, Yuyu_Strain_VF low	0	0	1	1	2	0.5		0	0	0	0	0	0	0	0		0	0	0	0	0	0	0		0	0	0	0	0	0	0	0	0	0		2
	Fatty acyl CoA synthetase, putative OS=Trypanosoma cruzi marinkellei GN=MOQ_003307 PE=4 SV=1	K2N0C8_TRYCR	79 kDa	0.77		0	0	0	0	0	0		0	0	0	0	0	0	0	0		0	0	0	0	0	0	0		0	0	0	0	0	140	0	0	140	17.5		140
	Cluster of Probable eukaryotic initiation factor 4A OS=Trypanosoma cruzi (strain CL Brener) GN=Tc00.1047053511585.190 PE=3 SV=1 (IF4A_TRYCC)	IF4A_TRYCC [4]	46 kDa	< 0.00010	Y_Strain low, Y_Strain_VF high, Yuyu_Strain low, Yuyu_Strain_VF low	0	0	2	2	4	1		0	0	0	0	0	1	1	0.166667		0	0	0	0	0	0	0		0	0	0	0	0	0	0	0	0	0		5
	Probable eukaryotic initiation factor 4A OS=Trypanosoma cruzi (strain CL Brener) GN=Tc00.1047053511585.190 PE=3 SV=1	IF4A_TRYCC (+2)	46 kDa	< 0.00010	Y_Strain low, Y_Strain_VF high, Yuyu_Strain low, Yuyu_Strain_VF low	0	0	2	2	4	1		0	0	0	0	0	1	1	0.166667		0	0	0	0	0	0	0		0	0	0	0	0	0	0	0	0	0		5
	Cluster of Fumarate hydratase OS=Trypanosoma cruzi Dm28c GN=TCDM_00874 PE=4 SV=1 (V5DSN1_TRYCR)	V5DSN1_TRYCR [2]	61 kDa	0.00079	Y_Strain low, Y_Strain_VF high, Yuyu_Strain low, Yuyu_Strain_VF low	0	0	3	2	5	1.25		0	0	0	0	0	0	0	0		0	0	0	0	0	0	0		0	0	0	0	0	0	0	0	0	0		5
	Fumarate hydratase OS=Trypanosoma cruzi Dm28c GN=TCDM_00874 PE=4 SV=1	V5DSN1_TRYCR	61 kDa	0.00079	Y_Strain low, Y_Strain_VF high, Yuyu_Strain low, Yuyu_Strain_VF low	0	0	2	1	3	0.75		0	0	0	0	0	0	0	0		0	0	0	0	0	0	0		0	0	0	0	0	0	0	0	0	0		3
	Fumarate hydratase, putative OS=Trypanosoma cruzi marinkellei GN=MOQ_000384 PE=4 SV=1	K2NWF2_TRYCR	61 kDa	0.00079	Y_Strain low, Y_Strain_VF high, Yuyu_Strain low, Yuyu_Strain_VF low	0	0	1	1	2	0.5		0	0	0	0	0	0	0	0		0	0	0	0	0	0	0		0	0	0	0	0	0	0	0	0	0		2
	Cluster of Regulatory subunit of protein kinase a-like protein, putative OS=Trypanosoma cruzi (strain CL Brener) GN=Tc00.1047053510879.50 PE=4 SV=1 (Q4DJX8_TRYCC)	Q4DJX8_TRYCC [2]	63 kDa	0.00079	Y_Strain low, Y_Strain_VF high, Yuyu_Strain low, Yuyu_Strain_VF low	0	0	2	2	4	1		0	0	0	0	0	0	0	0		0	0	0	0	0	0	0		0	0	0	0	0	0	0	0	0	0		4
	Regulatory subunit of protein kinase a-like protein, putative OS=Trypanosoma cruzi (strain CL Brener) GN=Tc00.1047053510879.50 PE=4 SV=1	Q4DJX8_TRYCC	63 kDa	0.00079	Y_Strain low, Y_Strain_VF high, Yuyu_Strain low, Yuyu_Strain_VF low	0	0	2	2	4	1		0	0	0	0	0	0	0	0		0	0	0	0	0	0	0		0	0	0	0	0	0	0	0	0	0		4
	Cluster of Aminopeptidase, putative OS=Trypanosoma cruzi (strain CL Brener) GN=Tc00.1047053508153.60 PE=4 SV=1 (Q4E686_TRYCC)	Q4E686_TRYCC [2]	97 kDa	0.00079	Y_Strain low, Y_Strain_VF high, Yuyu_Strain low, Yuyu_Strain_VF low	0	0	2	3	5	1.25		0	0	0	0	0	0	0	0		0	0	0	0	0	0	0		0	0	0	0	0	0	0	0	0	0		5
	Aminopeptidase, putative OS=Trypanosoma cruzi (strain CL Brener) GN=Tc00.1047053508153.60 PE=4 SV=1	Q4E686_TRYCC	97 kDa	0.00079	Y_Strain low, Y_Strain_VF high, Yuyu_Strain low, Yuyu_Strain_VF low	0	0	2	2	4	1		0	0	0	0	0	0	0	0		0	0	0	0	0	0	0		0	0	0	0	0	0	0	0	0	0		4
	Aminopeptidase, putative,metallo-peptidase, clan MA(E), family M1, putative OS=Trypanosoma cruzi marinkellei GN=MOQ_003180 PE=4 SV=1	K2NDH4_TRYCR	97 kDa	0.00079	Y_Strain low, Y_Strain_VF high, Yuyu_Strain low, Yuyu_Strain_VF low	0	0	1	1	2	0.5		0	0	0	0	0	0	0	0		0	0	0	0	0	0	0		0	0	0	0	0	0	0	0	0	0		2
	Cluster of Malate dehydrogenase (Fragment) OS=Trypanosoma cruzi GN=ahadh1 PE=2 SV=1 (Q9NJT2_TRYCR)	Q9NJT2_TRYCR [3]	34 kDa	0.51		0	0	1	1	2	0.5		1	1	0	1	0	0	3	0.5		0	0	0	0	0	0	0		0	7	0	0	0	0	0	0	7	0.875		12
	Malate dehydrogenase (Fragment) OS=Trypanosoma cruzi GN=ahadh1 PE=2 SV=1	Q9NJT2_TRYCR (+1)	34 kDa	0.53		0	0	1	1	2	0.5		1	1	0	1	0	0	3	0.5		0	0	0	0	0	0	0		0	7	0	0	0	0	0	0	7	0.875		12
	Cluster of Uncharacterized protein OS=Trypanosoma cruzi Dm28c GN=TCDM_06077 PE=4 SV=1 (V5BCP2_TRYCR)	V5BCP2_TRYCR [4]	83 kDa	0.00079	Y_Strain low, Y_Strain_VF high, Yuyu_Strain low, Yuyu_Strain_VF low	0	0	2	2	4	1		0	0	0	0	0	0	0	0		0	0	0	0	0	0	0		0	0	0	0	0	0	0	0	0	0		4
	Uncharacterized protein OS=Trypanosoma cruzi Dm28c GN=TCDM_06077 PE=4 SV=1	V5BCP2_TRYCR	83 kDa	0.00079	Y_Strain low, Y_Strain_VF high, Yuyu_Strain low, Yuyu_Strain_VF low	0	0	1	1	2	0.5		0	0	0	0	0	0	0	0		0	0	0	0	0	0	0		0	0	0	0	0	0	0	0	0	0		2
	Uncharacterized protein OS=Trypanosoma cruzi marinkellei GN=MOQ_008633 PE=4 SV=1	K2MKG8_TRYCR	79 kDa	0.00079	Y_Strain low, Y_Strain_VF high, Yuyu_Strain low, Yuyu_Strain_VF low	0	0	1	1	2	0.5		0	0	0	0	0	0	0	0		0	0	0	0	0	0	0		0	0	0	0	0	0	0	0	0	0		2
	Cluster of Mucin-associated surface protein (MASP) OS=Trypanosoma cruzi Dm28c GN=TCDM_11831 PE=4 SV=1 (V5CZJ9_TRYCR)	V5CZJ9_TRYCR [2]	50 kDa	0.67		0	0	0	0	0	0		1	0	0	0	1	1	3	0.5		0	0	0	0	0	0	0		11	0	0	0	0	0	0	0	11	1.375		14
	Mucin-associated surface protein (MASP) OS=Trypanosoma cruzi Dm28c GN=TCDM_11831 PE=4 SV=1	V5CZJ9_TRYCR	50 kDa	0.67		0	0	0	0	0	0		1	0	0	0	1	1	3	0.5		0	0	0	0	0	0	0		10	0	0	0	0	0	0	0	10	1.25		13
	Mucin-associated surface protein (MASP) OS=Trypanosoma cruzi Dm28c GN=TCDM_11767 PE=4 SV=1	V5AJ84_TRYCR	52 kDa	0.77		0	0	0	0	0	0		0	0	0	0	0	0	0	0		0	0	0	0	0	0	0		1	0	0	0	0	0	0	0	1	0.125		1
	Cluster of Pyruvate kinase OS=Trypanosoma cruzi (strain CL Brener) GN=Tc00.1047053507993.390 PE=3 SV=1 (Q4E1U3_TRYCC)	Q4E1U3_TRYCC [2]	55 kDa	0.00091	Y_Strain low, Y_Strain_VF high, Yuyu_Strain low, Yuyu_Strain_VF low	0	0	2	2	4	1		0	0	0	0	0	0	0	0		0	0	0	0	0	0	0		0	0	0	0	0	0	0	0	0	0		4
	Pyruvate kinase OS=Trypanosoma cruzi (strain CL Brener) GN=Tc00.1047053507993.390 PE=3 SV=1	Q4E1U3_TRYCC	55 kDa	0.00074	Y_Strain low, Y_Strain_VF high, Yuyu_Strain low, Yuyu_Strain_VF low	0	0	1	1	2	0.5		0	0	0	0	0	0	0	0		0	0	0	0	0	0	0		0	0	0	0	0	0	0	0	0	0		2
	Pyruvate kinase OS=Trypanosoma cruzi marinkellei GN=MOQ_004839 PE=3 SV=1	K2MW26_TRYCR	55 kDa	0.00079	Y_Strain low, Y_Strain_VF high, Yuyu_Strain low, Yuyu_Strain_VF low	0	0	1	1	2	0.5		0	0	0	0	0	0	0	0		0	0	0	0	0	0	0		0	0	0	0	0	0	0	0	0	0		2
	Cluster of Chaperonin containing t-complex protein OS=Trypanosoma cruzi Dm28c GN=TCDM_04540 PE=3 SV=1 (V5BL37_TRYCR)	V5BL37_TRYCR [2]	58 kDa	0.081		0	0	3	3	6	1.5		0	0	0	0	0	0	0	0		0	0	0	0	0	0	0		5	0	0	0	0	0	0	0	5	0.625		11
	Chaperonin containing t-complex protein OS=Trypanosoma cruzi Dm28c GN=TCDM_04540 PE=3 SV=1	V5BL37_TRYCR	58 kDa	0.07		0	0	1	1	2	0.5		0	0	0	0	0	0	0	0		0	0	0	0	0	0	0		3	0	0	0	0	0	0	0	3	0.375		5
	T-complex protein 1, beta subunit, putative OS=Trypanosoma cruzi (strain CL Brener) GN=Tc00.1047053508357.90 PE=3 SV=1	Q4D6N0_TRYCC	58 kDa	0.095		0	0	1	1	2	0.5		0	0	0	0	0	0	0	0		0	0	0	0	0	0	0		3	0	0	0	0	0	0	0	3	0.375		5
	Cluster of Uncharacterized protein OS=Trypanosoma cruzi (strain CL Brener) GN=Tc00.1047053509497.20 PE=4 SV=1 (Q4CMT5_TRYCC)	Q4CMT5_TRYCC [3]	49 kDa	0.18		0	0	2	2	4	1		0	0	0	0	0	0	0	0		0	0	0	0	0	0	0		5	0	0	0	0	0	0	0	5	0.625		9
	Uncharacterized protein OS=Trypanosoma cruzi (strain CL Brener) GN=Tc00.1047053509497.20 PE=4 SV=1	Q4CMT5_TRYCC	49 kDa	0.19		0	0	2	2	4	1		0	0	0	0	0	0	0	0		0	0	0	0	0	0	0		5	0	0	0	0	0	0	0	5	0.625		9
	Cluster of T-complex protein 1, eta subunit, putative OS=Trypanosoma cruzi (strain CL Brener) GN=Tc00.1047053508461.410 PE=3 SV=1 (Q4E4R8_TRYCC)	Q4E4R8_TRYCC [2]	61 kDa	0.00079	Y_Strain low, Y_Strain_VF high, Yuyu_Strain low, Yuyu_Strain_VF low	0	0	2	2	4	1		0	0	0	0	0	0	0	0		0	0	0	0	0	0	0		0	0	0	0	0	0	0	0	0	0		4
	T-complex protein 1, eta subunit, putative OS=Trypanosoma cruzi (strain CL Brener) GN=Tc00.1047053508461.410 PE=3 SV=1	Q4E4R8_TRYCC	61 kDa	0.00079	Y_Strain low, Y_Strain_VF high, Yuyu_Strain low, Yuyu_Strain_VF low	0	0	1	1	2	0.5		0	0	0	0	0	0	0	0		0	0	0	0	0	0	0		0	0	0	0	0	0	0	0	0	0		2
	Cluster of Ubiquitin-activating enzyme E1, putative OS=Trypanosoma cruzi (strain CL Brener) GN=Tc00.1047053504427.250 PE=3 SV=1 (Q4DYM1_TRYCC)	Q4DYM1_TRYCC [3]	114 kDa	0.00079	Y_Strain low, Y_Strain_VF high, Yuyu_Strain low, Yuyu_Strain_VF low	0	0	2	2	4	1		0	0	0	0	0	0	0	0		0	0	0	0	0	0	0		0	0	0	0	0	0	0	0	0	0		4
	Ubiquitin-activating enzyme E1, putative OS=Trypanosoma cruzi (strain CL Brener) GN=Tc00.1047053504427.250 PE=3 SV=1	Q4DYM1_TRYCC (+1)	114 kDa	0.00079	Y_Strain low, Y_Strain_VF high, Yuyu_Strain low, Yuyu_Strain_VF low	0	0	1	2	3	0.75		0	0	0	0	0	0	0	0		0	0	0	0	0	0	0		0	0	0	0	0	0	0	0	0	0		3
	Cluster of Aspartate aminotransferase OS=Trypanosoma cruzi Dm28c GN=TCDM_03633 PE=4 SV=1 (V5BSS0_TRYCR)	V5BSS0_TRYCR [2]	45 kDa	0.0011	Y_Strain low, Y_Strain_VF low, Yuyu_Strain low, Yuyu_Strain_VF high	0	0	0	0	0	0		0	1	1	0	1	1	4	0.666667		0	0	0	0	0	0	0		0	2	0	0	0	0	0	0	2	0.25		6
	Aspartate aminotransferase OS=Trypanosoma cruzi Dm28c GN=TCDM_03633 PE=4 SV=1	V5BSS0_TRYCR	45 kDa	0.0026	Y_Strain low, Y_Strain_VF low, Yuyu_Strain low, Yuyu_Strain_VF high	0	0	0	0	0	0		0	1	1	0	1	1	4	0.666667		0	0	0	0	0	0	0		0	2	0	0	0	0	0	0	2	0.25		6
	V-type ATPase, A subunit, putative OS=Trypanosoma cruzi marinkellei GN=MOQ_002507 PE=3 SV=1	K2N6T1_TRYCR	68 kDa	0.00079	Y_Strain low, Y_Strain_VF high, Yuyu_Strain low, Yuyu_Strain_VF low	0	0	2	2	4	1		0	0	0	0	0	0	0	0		0	0	0	0	0	0	0		0	0	0	0	0	0	0	0	0	0		4
	SWISS-PROT:Q5D862 Tax_Id=9606 Gene_Symbol=FLG2 Filaggrin-2	Q5D862	248 kDa	0.0029	Y_Strain low, Y_Strain_VF low, Yuyu_Strain low, Yuyu_Strain_VF high	0	0	0	0	0	0		2	2	1	0	1	1	7	1.16667		0	0	3	1	0	4	0.8		0	0	0	0	0	0	0	0	0	0		11
	Cluster of Protein transport protein sec31, putative OS=Trypanosoma cruzi (strain CL Brener) GN=Tc00.1047053506297.290 PE=4 SV=1 (Q4E0P0_TRYCC)	Q4E0P0_TRYCC [3]	132 kDa	0.37		0	0	1	1	2	0.5		0	0	0	0	0	0	0	0		0	0	0	0	0	0	0		5	2	0	0	0	0	0	0	7	0.875		9
	Protein transport protein sec31, putative OS=Trypanosoma cruzi (strain CL Brener) GN=Tc00.1047053506297.290 PE=4 SV=1	Q4E0P0_TRYCC	132 kDa	0.5		0	0	1	1	2	0.5		0	0	0	0	0	0	0	0		0	0	0	0	0	0	0		5	2	0	0	0	0	0	0	7	0.875		9
	Unspecified product OS=Trypanosoma cruzi Dm28c GN=TCDM_00709 PE=4 SV=1	V5BBE3_TRYCR	96 kDa	0.00079	Y_Strain low, Y_Strain_VF high, Yuyu_Strain low, Yuyu_Strain_VF low	0	0	0	1	1	0.25		0	0	0	0	0	0	0	0		0	0	0	0	0	0	0		0	0	0	0	0	0	0	0	0	0		1
	Cluster of Glycyl-tRNA synthetase, putative OS=Trypanosoma cruzi (strain CL Brener) GN=Tc00.1047053511229.110 PE=4 SV=1 (Q4D449_TRYCC)	Q4D449_TRYCC [3]	70 kDa	0.00079	Y_Strain low, Y_Strain_VF high, Yuyu_Strain low, Yuyu_Strain_VF low	0	0	2	2	4	1		0	0	0	0	0	0	0	0		0	0	0	0	0	0	0		0	0	0	0	0	0	0	0	0	0		4
	Glycyl-tRNA synthetase, putative OS=Trypanosoma cruzi (strain CL Brener) GN=Tc00.1047053511229.110 PE=4 SV=1	Q4D449_TRYCC	70 kDa	0.00079	Y_Strain low, Y_Strain_VF high, Yuyu_Strain low, Yuyu_Strain_VF low	0	0	1	2	3	0.75		0	0	0	0	0	0	0	0		0	0	0	0	0	0	0		0	0	0	0	0	0	0	0	0	0		3
	Cluster of Mucin-associated surface protein (MASP) OS=Trypanosoma cruzi Dm28c GN=TCDM_12131 PE=4 SV=1 (V5AI98_TRYCR)	V5AI98_TRYCR [2]	40 kDa	0.59		0	0	0	0	0	0		0	0	0	0	1	1	2	0.333333		0	0	0	0	0	0	0		16	7	0	0	0	0	0	0	23	2.875		25
	Mucin-associated surface protein (MASP) OS=Trypanosoma cruzi Dm28c GN=TCDM_12131 PE=4 SV=1	V5AI98_TRYCR	40 kDa	0.68		0	0	0	0	0	0		0	0	0	0	1	0	1	0.166667		0	0	0	0	0	0	0		11	2	0	0	0	0	0	0	13	1.625		14
	Uncharacterized protein OS=Trypanosoma cruzi Dm28c GN=TCDM_12992 PE=4 SV=1	V5ATW9_TRYCR	19 kDa	0.53		0	0	0	0	0	0		0	0	0	0	1	0	1	0.166667		0	0	0	0	0	0	0		5	5	0	0	0	0	0	0	10	1.25		11
	Cluster of Enoyl-CoA hydratase, mitochondrial, putative OS=Trypanosoma cruzi (strain CL Brener) GN=Tc00.1047053508185.10 PE=3 SV=1 (Q4CKX1_TRYCC)	Q4CKX1_TRYCC [2]	29 kDa	0.18		0	0	2	2	4	1		0	0	0	0	0	0	0	0		0	0	3	0	0	3	0.6		0	2	0	0	0	0	0	0	2	0.25		9
	Enoyl-CoA hydratase, mitochondrial, putative OS=Trypanosoma cruzi (strain CL Brener) GN=Tc00.1047053508185.10 PE=3 SV=1	Q4CKX1_TRYCC	29 kDa	0.18		0	0	2	1	3	0.75		0	0	0	0	0	0	0	0		0	0	3	0	0	3	0.6		0	2	0	0	0	0	0	0	2	0.25		8
	Cluster of Uncharacterized protein OS=Trypanosoma cruzi (strain CL Brener) GN=Tc00.1047053503897.20 PE=4 SV=1 (Q4DKP3_TRYCC)	Q4DKP3_TRYCC [3]	130 kDa	0.16		0	0	1	1	2	0.5		0	0	0	0	0	0	0	0		0	0	0	0	0	0	0		0	0	0	0	0	0	0	0	0	0		2
	Uncharacterized protein OS=Trypanosoma cruzi (strain CL Brener) GN=Tc00.1047053503897.20 PE=4 SV=1	Q4DKP3_TRYCC	130 kDa	0.00079	Y_Strain low, Y_Strain_VF high, Yuyu_Strain low, Yuyu_Strain_VF low	0	0	1	1	2	0.5		0	0	0	0	0	0	0	0		0	0	0	0	0	0	0		0	0	0	0	0	0	0	0	0	0		2
	Cluster of RNA-binding protein, putative OS=Trypanosoma cruzi (strain CL Brener) GN=Tc00.1047053509317.60 PE=4 SV=1 (Q4D488_TRYCC)	Q4D488_TRYCC [3]	50 kDa	0.00079	Y_Strain low, Y_Strain_VF high, Yuyu_Strain low, Yuyu_Strain_VF low	0	0	2	2	4	1		0	0	0	0	0	0	0	0		0	0	0	0	0	0	0		0	0	0	0	0	0	0	0	0	0		4
	RNA-binding protein, putative OS=Trypanosoma cruzi (strain CL Brener) GN=Tc00.1047053509317.60 PE=4 SV=1	Q4D488_TRYCC	50 kDa	0.00079	Y_Strain low, Y_Strain_VF high, Yuyu_Strain low, Yuyu_Strain_VF low	0	0	1	1	2	0.5		0	0	0	0	0	0	0	0		0	0	0	0	0	0	0		0	0	0	0	0	0	0	0	0	0		2
	SR RNA-binding protein OS=Trypanosoma cruzi PE=4 SV=1	Q6XD84_TRYCR	49 kDa	0.00079	Y_Strain low, Y_Strain_VF high, Yuyu_Strain low, Yuyu_Strain_VF low	0	0	1	1	2	0.5		0	0	0	0	0	0	0	0		0	0	0	0	0	0	0		0	0	0	0	0	0	0	0	0	0		2
	Cluster of Chaperonin alpha subunit, putative OS=Trypanosoma cruzi marinkellei GN=MOQ_002749 PE=3 SV=1 (K2MDT7_TRYCR)	K2MDT7_TRYCR [2]	59 kDa	0.00079	Y_Strain low, Y_Strain_VF high, Yuyu_Strain low, Yuyu_Strain_VF low	0	0	2	2	4	1		0	0	0	0	0	0	0	0		0	0	0	0	0	0	0		0	0	0	0	0	0	0	0	0	0		4
	Chaperonin alpha subunit, putative OS=Trypanosoma cruzi marinkellei GN=MOQ_002749 PE=3 SV=1	K2MDT7_TRYCR	59 kDa	0.00079	Y_Strain low, Y_Strain_VF high, Yuyu_Strain low, Yuyu_Strain_VF low	0	0	2	1	3	0.75		0	0	0	0	0	0	0	0		0	0	0	0	0	0	0		0	0	0	0	0	0	0	0	0	0		3
	Cluster of Elongation factor TU, putative OS=Trypanosoma cruzi (strain CL Brener) GN=Tc00.1047053506357.40 PE=4 SV=1 (Q4DY24_TRYCC)	Q4DY24_TRYCC [2]	52 kDa	0.00079	Y_Strain low, Y_Strain_VF high, Yuyu_Strain low, Yuyu_Strain_VF low	0	0	1	1	2	0.5		0	0	0	0	0	0	0	0		0	0	0	0	0	0	0		0	0	0	0	0	0	0	0	0	0		2
	Elongation factor TU, putative OS=Trypanosoma cruzi (strain CL Brener) GN=Tc00.1047053506357.40 PE=4 SV=1	Q4DY24_TRYCC	52 kDa	0.00079	Y_Strain low, Y_Strain_VF high, Yuyu_Strain low, Yuyu_Strain_VF low	0	0	1	1	2	0.5		0	0	0	0	0	0	0	0		0	0	0	0	0	0	0		0	0	0	0	0	0	0	0	0	0		2
	Cluster of Mitochondrial DNA polymerase beta, putative OS=Trypanosoma cruzi (strain CL Brener) GN=Tc00.1047053503955.20 PE=4 SV=1 (Q4DH94_TRYCC)	Q4DH94_TRYCC [2]	46 kDa	0.00079	Y_Strain low, Y_Strain_VF high, Yuyu_Strain low, Yuyu_Strain_VF low	0	0	2	2	4	1		0	0	0	0	0	0	0	0		0	0	0	0	0	0	0		0	0	0	0	0	0	0	0	0	0		4
	Mitochondrial DNA polymerase beta, putative OS=Trypanosoma cruzi (strain CL Brener) GN=Tc00.1047053503955.20 PE=4 SV=1	Q4DH94_TRYCC	46 kDa	0.00079	Y_Strain low, Y_Strain_VF high, Yuyu_Strain low, Yuyu_Strain_VF low	0	0	2	2	4	1		0	0	0	0	0	0	0	0		0	0	0	0	0	0	0		0	0	0	0	0	0	0	0	0	0		4
	Cluster of Proliferating cell nuclear antigen OS=Trypanosoma cruzi (strain CL Brener) GN=Tc00.1047053508277.150 PE=3 SV=1 (Q4E0Y1_TRYCC)	Q4E0Y1_TRYCC [2]	32 kDa	0.0011	Y_Strain low, Y_Strain_VF high, Yuyu_Strain low, Yuyu_Strain_VF low	0	0	1	2	3	0.75		0	0	0	0	1	0	1	0.166667		0	0	0	0	0	0	0		0	0	0	0	0	0	0	0	0	0		4
	Proliferating cell nuclear antigen OS=Trypanosoma cruzi (strain CL Brener) GN=Tc00.1047053508277.150 PE=3 SV=1	Q4E0Y1_TRYCC	32 kDa	0.00079	Y_Strain low, Y_Strain_VF high, Yuyu_Strain low, Yuyu_Strain_VF low	0	0	1	1	2	0.5		0	0	0	0	0	0	0	0		0	0	0	0	0	0	0		0	0	0	0	0	0	0	0	0	0		2
	Proliferating cell nuclear antigen OS=Trypanosoma cruzi (strain CL Brener) GN=Tc00.1047053507913.30 PE=3 SV=1	Q4CQ46_TRYCC	32 kDa	0.0032	Y_Strain low, Y_Strain_VF high, Yuyu_Strain low, Yuyu_Strain_VF low	0	0	0	0	0	0		0	0	0	0	1	0	1	0.166667		0	0	0	0	0	0	0		0	0	0	0	0	0	0	0	0	0		1
	Cluster of Phosphatase 2C, putative OS=Trypanosoma cruzi (strain CL Brener) GN=Tc00.1047053511491.100 PE=4 SV=1 (Q4DHP0_TRYCC)	Q4DHP0_TRYCC [2]	41 kDa	0.00079	Y_Strain low, Y_Strain_VF high, Yuyu_Strain low, Yuyu_Strain_VF low	0	0	1	1	2	0.5		0	0	0	0	0	0	0	0		0	0	0	0	0	0	0		0	0	0	0	0	0	0	0	0	0		2
	Phosphatase 2C, putative OS=Trypanosoma cruzi (strain CL Brener) GN=Tc00.1047053511491.100 PE=4 SV=1	Q4DHP0_TRYCC	41 kDa	0.00079	Y_Strain low, Y_Strain_VF high, Yuyu_Strain low, Yuyu_Strain_VF low	0	0	1	1	2	0.5		0	0	0	0	0	0	0	0		0	0	0	0	0	0	0		0	0	0	0	0	0	0	0	0	0		2
	Cluster of Co-chaperone GrpE, putative OS=Trypanosoma cruzi (strain CL Brener) GN=Tc00.1047053507929.20 PE=3 SV=1 (Q4CPP0_TRYCC)	Q4CPP0_TRYCC [2]	24 kDa	0.33		0	0	1	2	3	0.75		0	0	0	0	0	0	0	0		0	0	0	0	0	0	0		5	0	0	0	0	0	0	0	5	0.625		8
	Co-chaperone GrpE, putative OS=Trypanosoma cruzi (strain CL Brener) GN=Tc00.1047053507929.20 PE=3 SV=1	Q4CPP0_TRYCC	24 kDa	0.33		0	0	1	2	3	0.75		0	0	0	0	0	0	0	0		0	0	0	0	0	0	0		5	0	0	0	0	0	0	0	5	0.625		8
	Cluster of Kinesin-like protein OS=Trypanosoma cruzi (strain CL Brener) GN=Tc00.1047053506211.114 PE=3 SV=1 (Q4DYK7_TRYCC)	Q4DYK7_TRYCC [2]	93 kDa	0.00079	Y_Strain low, Y_Strain_VF high, Yuyu_Strain low, Yuyu_Strain_VF low	0	0	1	2	3	0.75		0	0	0	0	0	0	0	0		0	0	0	0	0	0	0		0	0	0	0	0	0	0	0	0	0		3
	Kinesin-like protein OS=Trypanosoma cruzi (strain CL Brener) GN=Tc00.1047053506211.114 PE=3 SV=1	Q4DYK7_TRYCC	93 kDa	0.00079	Y_Strain low, Y_Strain_VF high, Yuyu_Strain low, Yuyu_Strain_VF low	0	0	1	2	3	0.75		0	0	0	0	0	0	0	0		0	0	0	0	0	0	0		0	0	0	0	0	0	0	0	0	0		3
	Cluster of 6-phosphogluconate dehydrogenase, decarboxylating OS=Trypanosoma cruzi GN=6PGDH PE=3 SV=1 (Q6WAT4_TRYCR)	Q6WAT4_TRYCR [2]	52 kDa	0.00079	Y_Strain low, Y_Strain_VF high, Yuyu_Strain low, Yuyu_Strain_VF low	0	0	1	2	3	0.75		0	0	0	0	0	0	0	0		0	0	0	0	0	0	0		0	0	0	0	0	0	0	0	0	0		3
	6-phosphogluconate dehydrogenase, decarboxylating OS=Trypanosoma cruzi GN=6PGDH PE=3 SV=1	Q6WAT4_TRYCR	52 kDa	0.00079	Y_Strain low, Y_Strain_VF high, Yuyu_Strain low, Yuyu_Strain_VF low	0	0	1	2	3	0.75		0	0	0	0	0	0	0	0		0	0	0	0	0	0	0		0	0	0	0	0	0	0	0	0	0		3
	40S ribosomal protein S12 OS=Trypanosoma cruzi (strain CL Brener) GN=Tc00.1047053508231.20 PE=3 SV=1	Q4DW69_TRYCC	16 kDa	0.00079	Y_Strain low, Y_Strain_VF high, Yuyu_Strain low, Yuyu_Strain_VF low	0	0	2	2	4	1		0	0	0	0	0	0	0	0		0	0	0	0	0	0	0		0	0	0	0	0	0	0	0	0	0		4
	Cluster of Putative surface protein TASV-C-23 (Fragment) OS=Trypanosoma cruzi GN=TASV-C-23 PE=4 SV=1 (E3PA28_TRYCR)	E3PA28_TRYCR [4]	35 kDa	< 0.00010	Y_Strain low, Y_Strain_VF low, Yuyu_Strain low, Yuyu_Strain_VF high	0	0	0	0	0	0		1	1	0	0	2	1	5	0.833333		0	0	0	0	2	2	0.4		0	0	0	0	0	0	0	0	0	0		7
	Putative surface protein TASV-C-23 (Fragment) OS=Trypanosoma cruzi GN=TASV-C-23 PE=4 SV=1	E3PA28_TRYCR (+1)	35 kDa	< 0.00010	Y_Strain low, Y_Strain_VF low, Yuyu_Strain low, Yuyu_Strain_VF high	0	0	0	0	0	0		1	1	0	0	2	1	5	0.833333		0	0	0	0	2	2	0.4		0	0	0	0	0	0	0	0	0	0		7
	Cluster of Cysteine synthase, putative OS=Trypanosoma cruzi (strain CL Brener) GN=Tc00.1047053507165.50 PE=4 SV=1 (Q4CST7_TRYCC)	Q4CST7_TRYCC [3]	35 kDa	0.54		0	0	1	1	2	0.5		0	0	0	0	0	1	1	0.166667		0	0	0	0	0	0	0		0	5	0	0	0	0	0	0	5	0.625		8
	Cysteine synthase, putative OS=Trypanosoma cruzi (strain CL Brener) GN=Tc00.1047053507165.50 PE=4 SV=1	Q4CST7_TRYCC	35 kDa	0.15		0	0	0	0	0	0		0	0	0	0	0	0	0	0		0	0	0	0	0	0	0		0	1	0	0	0	0	0	0	1	0.125		1
	Cysteine synthase, putative OS=Trypanosoma cruzi (strain CL Brener) GN=Tc00.1047053507793.20 PE=4 SV=1	Q4CS97_TRYCC	35 kDa	0.59		0	0	0	0	0	0		0	0	0	0	0	0	0	0		0	0	0	0	0	0	0		0	3	0	0	0	0	0	0	3	0.375		3
	Cysteine synthase OS=Trypanosoma cruzi Dm28c GN=TCDM_02303 PE=4 SV=1	V5BWY7_TRYCR	35 kDa	0.77		0	0	0	0	0	0		0	0	0	0	0	0	0	0		0	0	0	0	0	0	0		0	1	0	0	0	0	0	0	1	0.125		1
	Cluster of Uncharacterized protein OS=Trypanosoma cruzi Dm28c GN=TCDM_00291 PE=4 SV=1 (V5C230_TRYCR)	V5C230_TRYCR [4]	176 kDa	0.43		0	0	1	0	1	0.25		0	0	0	0	0	0	0	0		0	0	0	0	0	0	0		0	0	0	0	0	0	0	0	0	0		1
	Uncharacterized protein (Fragment) OS=Trypanosoma cruzi (strain CL Brener) GN=Tc00.1047053510317.7 PE=4 SV=1	Q4CY57_TRYCC	142 kDa	0.19		0	0	1	0	1	0.25		0	0	0	0	0	0	0	0		0	0	0	0	0	0	0		0	0	0	0	0	0	0	0	0	0		1
	Cluster of Uncharacterized protein OS=Trypanosoma cruzi (strain CL Brener) GN=Tc00.1047053506559.410 PE=4 SV=1 (Q4E589_TRYCC)	Q4E589_TRYCC [3]	42 kDa	0.0085	Y_Strain low, Y_Strain_VF high, Yuyu_Strain low, Yuyu_Strain_VF low	0	0	2	1	3	0.75		0	0	0	0	0	0	0	0		0	0	0	0	0	0	0		0	2	0	0	0	0	0	0	2	0.25		5
	Uncharacterized protein OS=Trypanosoma cruzi (strain CL Brener) GN=Tc00.1047053506559.410 PE=4 SV=1	Q4E589_TRYCC	42 kDa	< 0.00010	Y_Strain low, Y_Strain_VF high, Yuyu_Strain low, Yuyu_Strain_VF low	0	0	1	1	2	0.5		0	0	0	0	0	0	0	0		0	0	0	0	0	0	0		0	0	0	0	0	0	0	0	0	0		2
	Uncharacterized protein OS=Trypanosoma cruzi Dm28c GN=TCDM_04704 PE=4 SV=1	V5B0F3_TRYCR	54 kDa	0.7		0	0	0	0	0	0		0	0	0	0	0	0	0	0		0	0	0	0	0	0	0		0	2	0	0	0	0	0	0	2	0.25		2
	Cluster of Uncharacterized protein OS=Trypanosoma cruzi (strain CL Brener) GN=Tc00.1047053506625.120 PE=4 SV=1 (Q4DUC9_TRYCC)	Q4DUC9_TRYCC [2]	47 kDa	0.00079	Y_Strain low, Y_Strain_VF high, Yuyu_Strain low, Yuyu_Strain_VF low	0	0	0	1	1	0.25		0	0	0	0	0	0	0	0		0	0	0	0	0	0	0		0	0	0	0	0	0	0	0	0	0		1
	Uncharacterized protein OS=Trypanosoma cruzi (strain CL Brener) GN=Tc00.1047053506625.120 PE=4 SV=1	Q4DUC9_TRYCC	47 kDa	0.00079	Y_Strain low, Y_Strain_VF high, Yuyu_Strain low, Yuyu_Strain_VF low	0	0	0	1	1	0.25		0	0	0	0	0	0	0	0		0	0	0	0	0	0	0		0	0	0	0	0	0	0	0	0	0		1
	Uncharacterized protein OS=Trypanosoma cruzi marinkellei GN=MOQ_002831 PE=4 SV=1	K2NEB9_TRYCR	118 kDa	0.00079	Y_Strain low, Y_Strain_VF high, Yuyu_Strain low, Yuyu_Strain_VF low	0	0	1	1	2	0.5		0	0	0	0	0	0	0	0		0	0	0	0	0	0	0		0	0	0	0	0	0	0	0	0	0		2
	Triosephosphate isomerase, glycosomal OS=Trypanosoma cruzi PE=1 SV=1	TPIS_TRYCR (+1)	27 kDa	0.54		0	0	1	1	2	0.5		0	0	0	0	0	0	0	0		0	0	0	0	0	0	0		0	7	0	9	0	0	0	0	16	2		18
	RNA-binding protein, putative OS=Trypanosoma cruzi (strain CL Brener) GN=Tc00.1047053510755.120 PE=4 SV=1	Q4D7Y1_TRYCC (+1)	31 kDa	0.00077	Y_Strain low, Y_Strain_VF high, Yuyu_Strain low, Yuyu_Strain_VF low	0	0	1	1	2	0.5		0	0	0	1	0	0	1	0.166667		0	0	0	0	0	0	0		0	0	0	0	0	0	0	0	0	0		3
	Cluster of Purine nucleoside phosphorylase OS=Trypanosoma cruzi (strain CL Brener) GN=Tc00.1047053506789.280 PE=3 SV=1 (Q4DZW1_TRYCC)	Q4DZW1_TRYCC [4]	33 kDa	0.24		0	0	1	0	1	0.25		0	0	0	0	1	1	2	0.333333		0	0	0	0	0	0	0		0	2	0	0	0	0	0	0	2	0.25		5
	Purine nucleoside phosphorylase OS=Trypanosoma cruzi (strain CL Brener) GN=Tc00.1047053506789.280 PE=3 SV=1	Q4DZW1_TRYCC (+1)	33 kDa	0.65		0	0	0	0	0	0		0	0	0	0	0	1	1	0.166667		0	0	0	0	0	0	0		0	2	0	0	0	0	0	0	2	0.25		3
	Purine nucleoside phosphorylase OS=Trypanosoma cruzi (strain CL Brener) GN=Tc00.1047053508387.20 PE=3 SV=1	Q4DQ97_TRYCC	33 kDa	0.0011	Y_Strain low, Y_Strain_VF high, Yuyu_Strain low, Yuyu_Strain_VF low	0	0	1	0	1	0.25		0	0	0	0	0	0	0	0		0	0	0	0	0	0	0		0	0	0	0	0	0	0	0	0	0		1
	Cluster of Uncharacterized protein OS=Trypanosoma cruzi Dm28c GN=TCDM_03319 PE=4 SV=1 (V5DKQ2_TRYCR)	V5DKQ2_TRYCR [2]	61 kDa	0.56		0	0	1	1	2	0.5		0	0	0	0	0	0	0	0		0	0	0	0	0	0	0		11	5	0	0	0	0	0	0	16	2		18
	Uncharacterized protein OS=Trypanosoma cruzi Dm28c GN=TCDM_03319 PE=4 SV=1	V5DKQ2_TRYCR	61 kDa	0.56		0	0	1	1	2	0.5		0	0	0	0	0	0	0	0		0	0	0	0	0	0	0		10	5	0	0	0	0	0	0	15	1.875		17
	Cluster of Uncharacterized protein OS=Trypanosoma cruzi (strain CL Brener) GN=Tc00.1047053506945.320 PE=4 SV=1 (Q4DX68_TRYCC)	Q4DX68_TRYCC [2]	52 kDa	0.77		0	0	1	1	2	0.5		0	0	0	0	0	0	0	0		0	0	0	0	0	0	0		11	0	0	0	0	0	0	0	11	1.375		13
	Uncharacterized protein OS=Trypanosoma cruzi (strain CL Brener) GN=Tc00.1047053506945.320 PE=4 SV=1	Q4DX68_TRYCC	52 kDa	0.77		0	0	1	1	2	0.5		0	0	0	0	0	0	0	0		0	0	0	0	0	0	0		11	0	0	0	0	0	0	0	11	1.375		13
	Cluster of Uncharacterized protein OS=Trypanosoma cruzi (strain CL Brener) GN=Tc00.1047053506859.70 PE=4 SV=1 (Q4DVG8_TRYCC)	Q4DVG8_TRYCC [2]	53 kDa	0.00079	Y_Strain low, Y_Strain_VF high, Yuyu_Strain low, Yuyu_Strain_VF low	0	0	1	1	2	0.5		0	0	0	0	0	0	0	0		0	0	0	0	0	0	0		0	0	0	0	0	0	0	0	0	0		2
	Uncharacterized protein OS=Trypanosoma cruzi (strain CL Brener) GN=Tc00.1047053506859.70 PE=4 SV=1	Q4DVG8_TRYCC	53 kDa	0.00079	Y_Strain low, Y_Strain_VF high, Yuyu_Strain low, Yuyu_Strain_VF low	0	0	1	1	2	0.5		0	0	0	0	0	0	0	0		0	0	0	0	0	0	0		0	0	0	0	0	0	0	0	0	0		2
	Cluster of 3,2-trans-enoyl-CoA isomerase, mitochondrial, putative OS=Trypanosoma cruzi marinkellei GN=MOQ_001594 PE=3 SV=1 (K2NKE1_TRYCR)	K2NKE1_TRYCR [2]	40 kDa	< 0.00010	Y_Strain low, Y_Strain_VF high, Yuyu_Strain low, Yuyu_Strain_VF low	0	0	1	1	2	0.5		0	0	0	0	0	0	0	0		0	0	0	0	0	0	0		0	0	0	0	0	0	0	0	0	0		2
	3,2-trans-enoyl-CoA isomerase OS=Trypanosoma cruzi Dm28c GN=TCDM_10529 PE=3 SV=1	V5B2L9_TRYCR	44 kDa	< 0.00010	Y_Strain low, Y_Strain_VF high, Yuyu_Strain low, Yuyu_Strain_VF low	0	0	1	1	2	0.5		0	0	0	0	0	0	0	0		0	0	0	0	0	0	0		0	0	0	0	0	0	0	0	0	0		2
	Cluster of Asparaginyl-tRNA synthetase, putative OS=Trypanosoma cruzi (strain CL Brener) GN=Tc00.1047053506559.350 PE=4 SV=1 (Q4E595_TRYCC)	Q4E595_TRYCC [3]	85 kDa	0.00079	Y_Strain low, Y_Strain_VF high, Yuyu_Strain low, Yuyu_Strain_VF low	0	0	1	1	2	0.5		0	0	0	0	0	0	0	0		0	0	0	0	0	0	0		0	0	0	0	0	0	0	0	0	0		2
	Asparaginyl-tRNA synthetase, putative OS=Trypanosoma cruzi (strain CL Brener) GN=Tc00.1047053506559.350 PE=4 SV=1	Q4E595_TRYCC	85 kDa	0.00079	Y_Strain low, Y_Strain_VF high, Yuyu_Strain low, Yuyu_Strain_VF low	0	0	1	1	2	0.5		0	0	0	0	0	0	0	0		0	0	0	0	0	0	0		0	0	0	0	0	0	0	0	0	0		2
	Cluster of ATP-dependent (S)-NAD(P)H-hydrate dehydratase OS=Trypanosoma cruzi (strain CL Brener) GN=Tc00.1047053506795.44 PE=3 SV=1 (Q4DA84_TRYCC)	Q4DA84_TRYCC [4]	64 kDa	0.00079	Y_Strain low, Y_Strain_VF high, Yuyu_Strain low, Yuyu_Strain_VF low	0	0	1	1	2	0.5		0	0	0	0	0	0	0	0		0	0	0	0	0	0	0		0	0	0	0	0	0	0	0	0	0		2
	ATP-dependent (S)-NAD(P)H-hydrate dehydratase OS=Trypanosoma cruzi (strain CL Brener) GN=Tc00.1047053506795.44 PE=3 SV=1	Q4DA84_TRYCC	64 kDa	0.00079	Y_Strain low, Y_Strain_VF high, Yuyu_Strain low, Yuyu_Strain_VF low	0	0	1	1	2	0.5		0	0	0	0	0	0	0	0		0	0	0	0	0	0	0		0	0	0	0	0	0	0	0	0	0		2
	Cluster of 2-oxoglutarate dehydrogenase subunit, putative OS=Trypanosoma cruzi marinkellei GN=MOQ_004130 PE=4 SV=1 (K2NST5_TRYCR)	K2NST5_TRYCR [2]	114 kDa	0.00079	Y_Strain low, Y_Strain_VF high, Yuyu_Strain low, Yuyu_Strain_VF low	0	0	2	1	3	0.75		0	0	0	0	0	0	0	0		0	0	0	0	0	0	0		0	0	0	0	0	0	0	0	0	0		3
	2-oxoglutarate dehydrogenase subunit, putative OS=Trypanosoma cruzi marinkellei GN=MOQ_004130 PE=4 SV=1	K2NST5_TRYCR	114 kDa	0.00079	Y_Strain low, Y_Strain_VF high, Yuyu_Strain low, Yuyu_Strain_VF low	0	0	2	1	3	0.75		0	0	0	0	0	0	0	0		0	0	0	0	0	0	0		0	0	0	0	0	0	0	0	0	0		3
	Surface protein TolT, putative OS=Trypanosoma cruzi marinkellei GN=MOQ_009646 PE=4 SV=1	K2MLW7_TRYCR	33 kDa	< 0.00010	Y_Strain low, Y_Strain_VF low, Yuyu_Strain low, Yuyu_Strain_VF high	0	0	0	0	0	0		0	0	0	0	1	1	2	0.333333		0	0	0	0	0	0	0		0	0	0	0	0	0	0	0	0	0		2
	Cluster of Dihydrolipoamide acetyltransferase component of pyruvate dehydrogenase complex OS=Trypanosoma cruzi (strain CL Brener) GN=Tc00.1047053510351.90 PE=3 SV=1 (Q4D8Z1_TRYCC)	Q4D8Z1_TRYCC [2]	48 kDa	0.77		0	0	1	1	2	0.5		0	0	0	0	0	0	0	0		0	0	0	0	0	0	0		0	0	489	0	0	0	0	0	489	61.125		491
	Dihydrolipoamide acetyltransferase component of pyruvate dehydrogenase complex OS=Trypanosoma cruzi (strain CL Brener) GN=Tc00.1047053510351.90 PE=3 SV=1	Q4D8Z1_TRYCC	48 kDa	0.77		0	0	1	1	2	0.5		0	0	0	0	0	0	0	0		0	0	0	0	0	0	0		0	0	477	0	0	0	0	0	477	59.625		479
	Cluster of Serine/threonine protein phosphatase type 5, putative OS=Trypanosoma cruzi (strain CL Brener) GN=Tc00.1047053507993.190 PE=4 SV=1 (Q4E1W0_TRYCC)	Q4E1W0_TRYCC [2]	54 kDa	0.00079	Y_Strain low, Y_Strain_VF high, Yuyu_Strain low, Yuyu_Strain_VF low	0	0	1	1	2	0.5		0	0	0	0	0	0	0	0		0	0	0	0	0	0	0		0	0	0	0	0	0	0	0	0	0		2
	Serine/threonine protein phosphatase type 5, putative OS=Trypanosoma cruzi (strain CL Brener) GN=Tc00.1047053507993.190 PE=4 SV=1	Q4E1W0_TRYCC	54 kDa	0.00079	Y_Strain low, Y_Strain_VF high, Yuyu_Strain low, Yuyu_Strain_VF low	0	0	1	1	2	0.5		0	0	0	0	0	0	0	0		0	0	0	0	0	0	0		0	0	0	0	0	0	0	0	0	0		2
	Mitochondrial RNA binding protein OS=Trypanosoma cruzi Dm28c GN=TCDM_08720 PE=4 SV=1	V5BBM3_TRYCR	43 kDa	0.054		0	0	1	1	2	0.5		0	0	0	0	0	0	0	0		0	0	0	0	0	0	0		0	2	0	0	0	0	0	0	2	0.25		4
	Cluster of Uncharacterized protein OS=Trypanosoma cruzi (strain CL Brener) GN=Tc00.1047053505171.60 PE=4 SV=1 (Q4D905_TRYCC)	Q4D905_TRYCC [3]	44 kDa	0.76		0	0	1	1	2	0.5		0	0	0	0	0	0	0	0		0	0	0	0	0	0	0		0	2	0	0	0	0	0	326	328	41		330
	Uncharacterized protein OS=Trypanosoma cruzi (strain CL Brener) GN=Tc00.1047053505171.60 PE=4 SV=1	Q4D905_TRYCC (+1)	44 kDa	0.76		0	0	1	1	2	0.5		0	0	0	0	0	0	0	0		0	0	0	0	0	0	0		0	2	0	0	0	0	0	326	328	41		330
	Cluster of Uncharacterized protein OS=Trypanosoma cruzi Dm28c GN=TCDM_14371 PE=4 SV=1 (V5DA48_TRYCR)	V5DA48_TRYCR [2]	13 kDa	< 0.00010	Y_Strain low, Y_Strain_VF high, Yuyu_Strain low, Yuyu_Strain_VF low	0	0	1	0	1	0.25		0	0	0	0	0	0	0	0		0	0	0	0	0	0	0		0	0	0	0	0	0	0	0	0	0		1
	Uncharacterized protein OS=Trypanosoma cruzi Dm28c GN=TCDM_14371 PE=4 SV=1	V5DA48_TRYCR	13 kDa	< 0.00010	Y_Strain low, Y_Strain_VF high, Yuyu_Strain low, Yuyu_Strain_VF low	0	0	1	0	1	0.25		0	0	0	0	0	0	0	0		0	0	0	0	0	0	0		0	0	0	0	0	0	0	0	0	0		1
	Cluster of Histidine ammonia-lyase OS=Trypanosoma cruzi Dm28c GN=TCDM_05967 PE=3 SV=1 (V5BD20_TRYCR)	V5BD20_TRYCR [2]	47 kDa	< 0.00010	Y_Strain low, Y_Strain_VF high, Yuyu_Strain low, Yuyu_Strain_VF low	0	0	0	1	1	0.25		0	0	0	0	0	0	0	0		0	0	0	0	0	0	0		0	0	0	0	0	0	0	0	0	0		1
	Histidine ammonia-lyase OS=Trypanosoma cruzi Dm28c GN=TCDM_05967 PE=3 SV=1	V5BD20_TRYCR	47 kDa	< 0.00010	Y_Strain low, Y_Strain_VF high, Yuyu_Strain low, Yuyu_Strain_VF low	0	0	0	1	1	0.25		0	0	0	0	0	0	0	0		0	0	0	0	0	0	0		0	0	0	0	0	0	0	0	0	0		1
	Histidine ammonia-lyase OS=Trypanosoma cruzi marinkellei GN=MOQ_006123 PE=3 SV=1	K2MWJ1_TRYCR	67 kDa	0.00079	Y_Strain low, Y_Strain_VF high, Yuyu_Strain low, Yuyu_Strain_VF low	0	0	0	1	1	0.25		0	0	0	0	0	0	0	0		0	0	0	0	0	0	0		0	0	0	0	0	0	0	0	0	0		1
	Cluster of Farnesyl pyrophosphate synthase, putative (Fragment) OS=Trypanosoma cruzi (strain CL Brener) GN=Tc00.1047053508323.9 PE=3 SV=1 (Q4DFM3_TRYCC)	Q4DFM3_TRYCC [3]	39 kDa	< 0.00010	Y_Strain low, Y_Strain_VF high, Yuyu_Strain low, Yuyu_Strain_VF low	0	0	1	1	2	0.5		0	0	0	0	0	0	0	0		0	0	0	0	0	0	0		0	0	0	0	0	0	0	0	0	0		2
	Farnesyl pyrophosphate synthase, putative (Fragment) OS=Trypanosoma cruzi (strain CL Brener) GN=Tc00.1047053508323.9 PE=3 SV=1	Q4DFM3_TRYCC (+1)	39 kDa	< 0.00010	Y_Strain low, Y_Strain_VF high, Yuyu_Strain low, Yuyu_Strain_VF low	0	0	1	1	2	0.5		0	0	0	0	0	0	0	0		0	0	0	0	0	0	0		0	0	0	0	0	0	0	0	0	0		2
	Cluster of Pyruvate dehydrogenase E1 component subunit alpha OS=Trypanosoma cruzi PE=4 SV=1 (O96865_TRYCR)	O96865_TRYCR [2]	43 kDa	0.00079	Y_Strain low, Y_Strain_VF high, Yuyu_Strain low, Yuyu_Strain_VF low	0	0	1	1	2	0.5		0	0	0	0	0	0	0	0		0	0	0	0	0	0	0		0	0	0	0	0	0	0	0	0	0		2
	Pyruvate dehydrogenase E1 component subunit alpha OS=Trypanosoma cruzi PE=4 SV=1	O96865_TRYCR	43 kDa	0.00079	Y_Strain low, Y_Strain_VF high, Yuyu_Strain low, Yuyu_Strain_VF low	0	0	1	1	2	0.5		0	0	0	0	0	0	0	0		0	0	0	0	0	0	0		0	0	0	0	0	0	0	0	0	0		2
	Cluster of Importin beta-1 subunit, putative OS=Trypanosoma cruzi (strain CL Brener) GN=Tc00.1047053504105.150 PE=4 SV=1 (Q4DZ97_TRYCC)	Q4DZ97_TRYCC [2]	95 kDa	0.00079	Y_Strain low, Y_Strain_VF high, Yuyu_Strain low, Yuyu_Strain_VF low	0	0	1	1	2	0.5		0	0	0	0	0	0	0	0		0	0	0	0	0	0	0		0	0	0	0	0	0	0	0	0	0		2
	Importin beta-1 subunit, putative OS=Trypanosoma cruzi (strain CL Brener) GN=Tc00.1047053504105.150 PE=4 SV=1	Q4DZ97_TRYCC	95 kDa	0.00079	Y_Strain low, Y_Strain_VF high, Yuyu_Strain low, Yuyu_Strain_VF low	0	0	1	1	2	0.5		0	0	0	0	0	0	0	0		0	0	0	0	0	0	0		0	0	0	0	0	0	0	0	0	0		2
	Cluster of 2-oxoisovalerate dehydrogenase alpha subunit, putative OS=Trypanosoma cruzi (strain CL Brener) GN=Tc00.1047053508781.110 PE=4 SV=1 (Q4DB65_TRYCC)	Q4DB65_TRYCC [2]	49 kDa	0.00079	Y_Strain low, Y_Strain_VF high, Yuyu_Strain low, Yuyu_Strain_VF low	0	0	1	1	2	0.5		0	0	0	0	0	0	0	0		0	0	0	0	0	0	0		0	0	0	0	0	0	0	0	0	0		2
	2-oxoisovalerate dehydrogenase alpha subunit, putative OS=Trypanosoma cruzi (strain CL Brener) GN=Tc00.1047053508781.110 PE=4 SV=1	Q4DB65_TRYCC	49 kDa	0.00079	Y_Strain low, Y_Strain_VF high, Yuyu_Strain low, Yuyu_Strain_VF low	0	0	1	1	2	0.5		0	0	0	0	0	0	0	0		0	0	0	0	0	0	0		0	0	0	0	0	0	0	0	0	0		2
	Valyl-tRNA synthetase, putative OS=Trypanosoma cruzi (strain CL Brener) GN=Tc00.1047053509167.100 PE=3 SV=1	Q4DQQ7_TRYCC	111 kDa	0.00079	Y_Strain low, Y_Strain_VF high, Yuyu_Strain low, Yuyu_Strain_VF low	0	0	1	1	2	0.5		0	0	0	0	0	0	0	0		0	0	0	0	0	0	0		0	0	0	0	0	0	0	0	0	0		2
	Adenylate kinase 5 OS=Trypanosoma cruzi GN=AdK5 PE=3 SV=1	Q6QT31_TRYCR	22 kDa	0.00079	Y_Strain low, Y_Strain_VF high, Yuyu_Strain low, Yuyu_Strain_VF low	0	0	1	1	2	0.5		0	0	0	0	0	0	0	0		0	0	0	0	0	0	0		0	0	0	0	0	0	0	0	0	0		2
	Cluster of Phosphoribosylpyrophosphate synthetase OS=Trypanosoma cruzi Dm28c GN=TCDM_01624 PE=4 SV=1 (V5DQE3_TRYCR)	V5DQE3_TRYCR [2]	40 kDa	0.77		0	0	1	1	2	0.5		0	0	0	0	0	0	0	0		0	0	0	0	0	0	0		0	0	0	0	178	0	0	0	178	22.25		180
	Phosphoribosylpyrophosphate synthetase OS=Trypanosoma cruzi Dm28c GN=TCDM_01624 PE=4 SV=1	V5DQE3_TRYCR	40 kDa	0.77		0	0	1	1	2	0.5		0	0	0	0	0	0	0	0		0	0	0	0	0	0	0		0	0	0	0	144	0	0	0	144	18		146
	Phosphoribosylpyrophosphate synthetase, putative OS=Trypanosoma cruzi (strain CL Brener) GN=Tc00.1047053507773.60 PE=4 SV=1	Q4CZI8_TRYCC	20 kDa	0.77		0	0	0	0	0	0		0	0	0	0	0	0	0	0		0	0	0	0	0	0	0		0	0	0	0	34	0	0	0	34	4.25		34
	Cluster of Aspartate carbamoyltransferase, putative OS=Trypanosoma cruzi (strain CL Brener) GN=Tc00.1047053508375.30 PE=1 SV=1 (Q4D3W3_TRYCC)	Q4D3W3_TRYCC [4]	36 kDa	0.11		0	0	1	1	2	0.5		0	0	0	0	0	0	0	0		0	0	0	0	0	0	0		0	2	0	0	0	0	0	0	2	0.25		4
	Aspartate carbamoyltransferase, putative OS=Trypanosoma cruzi (strain CL Brener) GN=Tc00.1047053508375.30 PE=1 SV=1	Q4D3W3_TRYCC (+2)	36 kDa	0.11		0	0	1	1	2	0.5		0	0	0	0	0	0	0	0		0	0	0	0	0	0	0		0	2	0	0	0	0	0	0	2	0.25		4
	Cluster of Heterogeneous nuclear ribonucleoprotein H/F, putative OS=Trypanosoma cruzi (strain CL Brener) GN=Tc00.1047053511109.130 PE=4 SV=1 (Q4DFM4_TRYCC)	Q4DFM4_TRYCC [2]	50 kDa	0.00079	Y_Strain low, Y_Strain_VF high, Yuyu_Strain low, Yuyu_Strain_VF low	0	0	1	1	2	0.5		0	0	0	0	0	0	0	0		0	0	0	0	0	0	0		0	0	0	0	0	0	0	0	0	0		2
	Heterogeneous nuclear ribonucleoprotein H/F, putative OS=Trypanosoma cruzi (strain CL Brener) GN=Tc00.1047053511109.130 PE=4 SV=1	Q4DFM4_TRYCC	50 kDa	0.00079	Y_Strain low, Y_Strain_VF high, Yuyu_Strain low, Yuyu_Strain_VF low	0	0	1	1	2	0.5		0	0	0	0	0	0	0	0		0	0	0	0	0	0	0		0	0	0	0	0	0	0	0	0	0		2
	Cluster of U-box domain protein OS=Trypanosoma cruzi Dm28c GN=TCDM_03040 PE=4 SV=1 (V5DLG6_TRYCR)	V5DLG6_TRYCR [3]	68 kDa	0.00079	Y_Strain low, Y_Strain_VF high, Yuyu_Strain low, Yuyu_Strain_VF low	0	0	1	1	2	0.5		0	0	0	0	0	0	0	0		0	0	0	0	0	0	0		0	0	0	0	0	0	0	0	0	0		2
	U-box domain protein OS=Trypanosoma cruzi Dm28c GN=TCDM_03040 PE=4 SV=1	V5DLG6_TRYCR	68 kDa	0.00079	Y_Strain low, Y_Strain_VF high, Yuyu_Strain low, Yuyu_Strain_VF low	0	0	1	1	2	0.5		0	0	0	0	0	0	0	0		0	0	0	0	0	0	0		0	0	0	0	0	0	0	0	0	0		2
	Cluster of T-complex protein 1 subunit delta OS=Trypanosoma cruzi (strain CL Brener) GN=Tc00.1047053509695.200 PE=3 SV=1 (Q4DTP9_TRYCC)	Q4DTP9_TRYCC [2]	59 kDa	0.00079	Y_Strain low, Y_Strain_VF high, Yuyu_Strain low, Yuyu_Strain_VF low	0	0	1	1	2	0.5		0	0	0	0	0	0	0	0		0	0	0	0	0	0	0		0	0	0	0	0	0	0	0	0	0		2
	T-complex protein 1 subunit delta OS=Trypanosoma cruzi (strain CL Brener) GN=Tc00.1047053509695.200 PE=3 SV=1	Q4DTP9_TRYCC	59 kDa	0.00079	Y_Strain low, Y_Strain_VF high, Yuyu_Strain low, Yuyu_Strain_VF low	0	0	1	1	2	0.5		0	0	0	0	0	0	0	0		0	0	0	0	0	0	0		0	0	0	0	0	0	0	0	0	0		2
	Cluster of p28 protein OS=Trypanosoma cruzi PE=4 SV=1 (Q9XY64_TRYCR)	Q9XY64_TRYCR [4]	30 kDa	0.041		0	0	1	1	2	0.5		0	0	0	0	0	0	0	0		0	0	0	0	0	0	0		0	2	0	0	0	0	0	0	2	0.25		4
	p28 protein OS=Trypanosoma cruzi PE=4 SV=1	Q9XY64_TRYCR (+1)	30 kDa	0.18		0	0	1	0	1	0.25		0	0	0	0	0	0	0	0		0	0	0	0	0	0	0		0	2	0	0	0	0	0	0	2	0.25		3
	Cluster of Uncharacterized protein OS=Trypanosoma cruzi Dm28c GN=TCDM_03880 PE=4 SV=1 (V5BMN4_TRYCR)	V5BMN4_TRYCR [2]	42 kDa	0.3		0	0	1	1	2	0.5		0	0	0	0	0	0	0	0		0	0	0	0	0	0	0		0	2	0	0	0	0	0	0	2	0.25		4
	Uncharacterized protein OS=Trypanosoma cruzi Dm28c GN=TCDM_03880 PE=4 SV=1	V5BMN4_TRYCR	42 kDa	0.00079	Y_Strain low, Y_Strain_VF high, Yuyu_Strain low, Yuyu_Strain_VF low	0	0	1	1	2	0.5		0	0	0	0	0	0	0	0		0	0	0	0	0	0	0		0	0	0	0	0	0	0	0	0	0		2
	Uncharacterized protein OS=Trypanosoma cruzi marinkellei GN=MOQ_010228 PE=4 SV=1	K2MG67_TRYCR	39 kDa	0.77		0	0	0	0	0	0		0	0	0	0	0	0	0	0		0	0	0	0	0	0	0		0	2	0	0	0	0	0	0	2	0.25		2
	Cluster of Ubiquitin carboxyl-terminal hydrolase OS=Trypanosoma cruzi Dm28c GN=TCDM_02042 PE=3 SV=1 (V5BN93_TRYCR)	V5BN93_TRYCR [3]	26 kDa	0.00079	Y_Strain low, Y_Strain_VF high, Yuyu_Strain low, Yuyu_Strain_VF low	0	0	1	1	2	0.5		0	0	0	0	0	0	0	0		0	0	0	0	0	0	0		0	0	0	0	0	0	0	0	0	0		2
	Ubiquitin carboxyl-terminal hydrolase OS=Trypanosoma cruzi Dm28c GN=TCDM_02042 PE=3 SV=1	V5BN93_TRYCR	26 kDa	0.00079	Y_Strain low, Y_Strain_VF high, Yuyu_Strain low, Yuyu_Strain_VF low	0	0	1	1	2	0.5		0	0	0	0	0	0	0	0		0	0	0	0	0	0	0		0	0	0	0	0	0	0	0	0	0		2
	Cluster of Translation initiation factor, putative OS=Trypanosoma cruzi (strain CL Brener) GN=Tc00.1047053511303.60 PE=4 SV=1 (Q4DSL1_TRYCC)	Q4DSL1_TRYCC [3]	80 kDa	0.00079	Y_Strain low, Y_Strain_VF high, Yuyu_Strain low, Yuyu_Strain_VF low	0	0	1	1	2	0.5		0	0	0	0	0	0	0	0		0	0	0	0	0	0	0		0	0	0	0	0	0	0	0	0	0		2
	Translation initiation factor OS=Trypanosoma cruzi Dm28c GN=TCDM_05157 PE=4 SV=1	V5AZD7_TRYCR	80 kDa	0.00079	Y_Strain low, Y_Strain_VF high, Yuyu_Strain low, Yuyu_Strain_VF low	0	0	1	0	1	0.25		0	0	0	0	0	0	0	0		0	0	0	0	0	0	0		0	0	0	0	0	0	0	0	0	0		1
	Aspartyl aminopeptidase, putative,metallo-peptidase, clan MH, family M20, putative OS=Trypanosoma cruzi marinkellei GN=MOQ_003191 PE=3 SV=1	K2N0L5_TRYCR	50 kDa	0.00079	Y_Strain low, Y_Strain_VF high, Yuyu_Strain low, Yuyu_Strain_VF low	0	0	0	1	1	0.25		0	0	0	0	0	0	0	0		0	0	0	0	0	0	0		0	0	0	0	0	0	0	0	0	0		1
	RuvB-like helicase OS=Trypanosoma cruzi Dm28c GN=TCDM_02750 PE=3 SV=1	V5B579_TRYCR	53 kDa	0.00079	Y_Strain low, Y_Strain_VF high, Yuyu_Strain low, Yuyu_Strain_VF low	0	0	1	0	1	0.25		0	0	0	0	0	0	0	0		0	0	0	0	0	0	0		0	0	0	0	0	0	0	0	0	0		1
	Lysosomal/endosomal membrane protein p67 OS=Trypanosoma cruzi Dm28c GN=TCDM_06484 PE=4 SV=1	V5BL53_TRYCR	73 kDa	0.00079	Y_Strain low, Y_Strain_VF high, Yuyu_Strain low, Yuyu_Strain_VF low	0	0	1	1	2	0.5		0	0	0	0	0	0	0	0		0	0	0	0	0	0	0		0	0	0	0	0	0	0	0	0	0		2
	Cluster of Glycylpeptide N-tetradecanoyltransferase OS=Trypanosoma cruzi Dm28c GN=TCDM_00427 PE=3 SV=1 (V5DTE0_TRYCR)	V5DTE0_TRYCR [2]	51 kDa	0.72		0	0	1	0	1	0.25		0	0	0	0	0	0	0	0		0	0	0	0	0	0	0		5	0	0	0	0	0	0	0	5	0.625		6
	Glycylpeptide N-tetradecanoyltransferase OS=Trypanosoma cruzi marinkellei GN=MOQ_004832 PE=3 SV=1	K2N941_TRYCR	51 kDa	0.78		0	0	0	0	0	0		0	0	0	0	0	0	0	0		0	0	0	0	0	0	0		5	0	0	0	0	0	0	0	5	0.625		5
	Glycylpeptide N-tetradecanoyltransferase OS=Trypanosoma cruzi Dm28c GN=TCDM_00427 PE=3 SV=1	V5DTE0_TRYCR	51 kDa	0.00079	Y_Strain low, Y_Strain_VF high, Yuyu_Strain low, Yuyu_Strain_VF low	0	0	1	0	1	0.25		0	0	0	0	0	0	0	0		0	0	0	0	0	0	0		0	0	0	0	0	0	0	0	0	0		1
	Cluster of Uncharacterized protein OS=Trypanosoma cruzi Dm28c GN=TCDM_08046 PE=4 SV=1 (V5AT73_TRYCR)	V5AT73_TRYCR [2]	47 kDa	0.72		0	0	1	0	1	0.25		0	0	0	0	0	0	0	0		0	0	0	0	0	0	0		5	0	0	0	0	0	0	0	5	0.625		6
	Uncharacterized protein OS=Trypanosoma cruzi Dm28c GN=TCDM_08046 PE=4 SV=1	V5AT73_TRYCR	47 kDa	0.78		0	0	0	0	0	0		0	0	0	0	0	0	0	0		0	0	0	0	0	0	0		5	0	0	0	0	0	0	0	5	0.625		5
	Cluster of Prefoldin subunit 2, putative OS=Trypanosoma cruzi (strain CL Brener) GN=Tc00.1047053508777.180 PE=4 SV=1 (Q4DS55_TRYCC)	Q4DS55_TRYCC [3]	16 kDa	0.00079	Y_Strain low, Y_Strain_VF high, Yuyu_Strain low, Yuyu_Strain_VF low	0	0	1	1	2	0.5		0	0	0	0	0	0	0	0		0	0	0	0	0	0	0		0	0	0	0	0	0	0	0	0	0		2
	Prefoldin subunit 2, putative OS=Trypanosoma cruzi (strain CL Brener) GN=Tc00.1047053508777.180 PE=4 SV=1	Q4DS55_TRYCC	16 kDa	0.00079	Y_Strain low, Y_Strain_VF high, Yuyu_Strain low, Yuyu_Strain_VF low	0	0	1	1	2	0.5		0	0	0	0	0	0	0	0		0	0	0	0	0	0	0		0	0	0	0	0	0	0	0	0	0		2
	Cluster of Tyrosyl or methionyl-tRNA synthetase, putative OS=Trypanosoma cruzi (strain CL Brener) GN=Tc00.1047053511217.200 PE=4 SV=1 (Q4DVC0_TRYCC)	Q4DVC0_TRYCC [4]	26 kDa	0.00079	Y_Strain low, Y_Strain_VF high, Yuyu_Strain low, Yuyu_Strain_VF low	0	0	1	1	2	0.5		0	0	0	0	0	0	0	0		0	0	0	0	0	0	0		0	0	0	0	0	0	0	0	0	0		2
	Tyrosyl or methionyl-tRNA synthetase, putative OS=Trypanosoma cruzi (strain CL Brener) GN=Tc00.1047053511217.200 PE=4 SV=1	Q4DVC0_TRYCC	26 kDa	0.00079	Y_Strain low, Y_Strain_VF high, Yuyu_Strain low, Yuyu_Strain_VF low	0	0	0	1	1	0.25		0	0	0	0	0	0	0	0		0	0	0	0	0	0	0		0	0	0	0	0	0	0	0	0	0		1
	Cluster of GMP synthase OS=Trypanosoma cruzi Dm28c GN=TCDM_06857 PE=4 SV=1 (V5DBV2_TRYCR)	V5DBV2_TRYCR [2]	75 kDa	0.00079	Y_Strain low, Y_Strain_VF high, Yuyu_Strain low, Yuyu_Strain_VF low	0	0	0	1	1	0.25		0	0	0	0	0	0	0	0		0	0	0	0	0	0	0		0	0	0	0	0	0	0	0	0	0		1
	GMP synthase OS=Trypanosoma cruzi Dm28c GN=TCDM_06857 PE=4 SV=1	V5DBV2_TRYCR	75 kDa	0.00079	Y_Strain low, Y_Strain_VF high, Yuyu_Strain low, Yuyu_Strain_VF low	0	0	0	1	1	0.25		0	0	0	0	0	0	0	0		0	0	0	0	0	0	0		0	0	0	0	0	0	0	0	0	0		1
	Cluster of Uncharacterized protein OS=Trypanosoma cruzi marinkellei GN=MOQ_009630 PE=4 SV=1 (K2MHT5_TRYCR)	K2MHT5_TRYCR [3]	55 kDa	0.00079	Y_Strain low, Y_Strain_VF high, Yuyu_Strain low, Yuyu_Strain_VF low	0	0	0	1	1	0.25		0	0	0	0	0	0	0	0		0	0	0	0	0	0	0		0	0	0	0	0	0	0	0	0	0		1
	Uncharacterized protein OS=Trypanosoma cruzi (strain CL Brener) GN=Tc00.1047053506235.20 PE=4 SV=1	Q4CSK3_TRYCC (+1)	55 kDa	0.00079	Y_Strain low, Y_Strain_VF high, Yuyu_Strain low, Yuyu_Strain_VF low	0	0	0	1	1	0.25		0	0	0	0	0	0	0	0		0	0	0	0	0	0	0		0	0	0	0	0	0	0	0	0	0		1
	Cluster of Pyruvate dehydrogenase E1 beta subunit, putative OS=Trypanosoma cruzi (strain CL Brener) GN=Tc00.1047053510091.80 PE=4 SV=1 (Q4DB91_TRYCC)	Q4DB91_TRYCC [3]	38 kDa	0.00079	Y_Strain low, Y_Strain_VF high, Yuyu_Strain low, Yuyu_Strain_VF low	0	0	1	1	2	0.5		0	0	0	0	0	0	0	0		0	0	0	0	0	0	0		0	0	0	0	0	0	0	0	0	0		2
	Pyruvate dehydrogenase E1 beta subunit, putative OS=Trypanosoma cruzi (strain CL Brener) GN=Tc00.1047053510091.80 PE=4 SV=1	Q4DB91_TRYCC	38 kDa	0.00079	Y_Strain low, Y_Strain_VF high, Yuyu_Strain low, Yuyu_Strain_VF low	0	0	1	1	2	0.5		0	0	0	0	0	0	0	0		0	0	0	0	0	0	0		0	0	0	0	0	0	0	0	0	0		2
	Cluster of 2-hydroxy-3-oxopropionate reductase, putative OS=Trypanosoma cruzi (strain CL Brener) GN=Tc00.1047053505807.180 PE=4 SV=1 (Q4DQH3_TRYCC)	Q4DQH3_TRYCC [3]	32 kDa	0.00079	Y_Strain low, Y_Strain_VF high, Yuyu_Strain low, Yuyu_Strain_VF low	0	0	1	0	1	0.25		0	0	0	0	0	0	0	0		0	0	0	0	0	0	0		0	0	0	0	0	0	0	0	0	0		1
	2-hydroxy-3-oxopropionate reductase, putative OS=Trypanosoma cruzi (strain CL Brener) GN=Tc00.1047053505807.180 PE=4 SV=1	Q4DQH3_TRYCC	32 kDa	0.00079	Y_Strain low, Y_Strain_VF high, Yuyu_Strain low, Yuyu_Strain_VF low	0	0	1	0	1	0.25		0	0	0	0	0	0	0	0		0	0	0	0	0	0	0		0	0	0	0	0	0	0	0	0	0		1
	2-hydroxy-3-oxopropionate reductase, putative OS=Trypanosoma cruzi marinkellei GN=MOQ_001786 PE=4 SV=1	K2NJT2_TRYCR	32 kDa	0.00079	Y_Strain low, Y_Strain_VF high, Yuyu_Strain low, Yuyu_Strain_VF low	0	0	1	0	1	0.25		0	0	0	0	0	0	0	0		0	0	0	0	0	0	0		0	0	0	0	0	0	0	0	0	0		1
	Eukaryotic translation initiation factor 6 OS=Trypanosoma cruzi marinkellei GN=EIF6 PE=3 SV=1	K2MQ25_TRYCR	39 kDa	0.00079	Y_Strain low, Y_Strain_VF high, Yuyu_Strain low, Yuyu_Strain_VF low	0	0	1	1	2	0.5		0	0	0	0	0	0	0	0		0	0	0	0	0	0	0		0	0	0	0	0	0	0	0	0	0		2
	Eukaryotic translation initiation factor 3 subunit E OS=Trypanosoma cruzi (strain CL Brener) GN=Tc00.1047053509205.30 PE=3 SV=1	Q4D7F2_TRYCC	46 kDa	0.00079	Y_Strain low, Y_Strain_VF high, Yuyu_Strain low, Yuyu_Strain_VF low	0	0	1	1	2	0.5		0	0	0	0	0	0	0	0		0	0	0	0	0	0	0		0	0	0	0	0	0	0	0	0	0		2
	Mucin-associated surface protein (MASP) OS=Trypanosoma cruzi Dm28c GN=TCDM_10655 PE=4 SV=1	V5AM10_TRYCR	42 kDa	< 0.00010	Y_Strain low, Y_Strain_VF low, Yuyu_Strain low, Yuyu_Strain_VF high	0	0	0	0	0	0		0	0	0	0	1	1	2	0.333333		0	0	0	0	0	0	0		0	0	0	0	0	0	0	0	0	0		2
	Cluster of Imidazolonepropionase, putative OS=Trypanosoma cruzi marinkellei GN=MOQ_010040 PE=4 SV=1 (K2MV48_TRYCR)	K2MV48_TRYCR [2]	46 kDa	0.00079	Y_Strain low, Y_Strain_VF high, Yuyu_Strain low, Yuyu_Strain_VF low	0	0	1	1	2	0.5		0	0	0	0	0	0	0	0		0	0	0	0	0	0	0		0	0	0	0	0	0	0	0	0	0		2
	Cluster of NADP-dependent alcohol hydrogenase, putative OS=Trypanosoma cruzi marinkellei GN=MOQ_009306 PE=3 SV=1 (K2LW95_TRYCR)	K2LW95_TRYCR [2]	37 kDa	0.77		0	0	1	0	1	0.25		0	0	0	0	0	0	0	0		0	0	0	0	0	0	0		0	0	0	0	0	140	0	0	140	17.5		141
	NADP-dependent alcohol hydrogenase, putative OS=Trypanosoma cruzi marinkellei GN=MOQ_009306 PE=3 SV=1	K2LW95_TRYCR	37 kDa	0.77		0	0	0	0	0	0		0	0	0	0	0	0	0	0		0	0	0	0	0	0	0		0	0	0	0	0	43	0	0	43	5.375		43
	NADP-dependent alcohol hydrogenase, putative (Fragment) OS=Trypanosoma cruzi (strain CL Brener) GN=Tc00.1047053504339.19 PE=3 SV=1	Q4CSB2_TRYCC	37 kDa	0.77		0	0	1	0	1	0.25		0	0	0	0	0	0	0	0		0	0	0	0	0	0	0		0	0	0	0	0	96	0	0	96	12		97
	Cluster of Nucleosome assembly protein-like protein, putative OS=Trypanosoma cruzi (strain CL Brener) GN=Tc00.1047053505983.20 PE=3 SV=1 (Q4CVR4_TRYCC)	Q4CVR4_TRYCC [2]	51 kDa	0.00079	Y_Strain low, Y_Strain_VF high, Yuyu_Strain low, Yuyu_Strain_VF low	0	0	1	1	2	0.5		0	0	0	0	0	0	0	0		0	0	0	0	0	0	0		0	0	0	0	0	0	0	0	0	0		2
	Nucleosome assembly protein-like protein, putative OS=Trypanosoma cruzi (strain CL Brener) GN=Tc00.1047053505983.20 PE=3 SV=1	Q4CVR4_TRYCC	51 kDa	0.00079	Y_Strain low, Y_Strain_VF high, Yuyu_Strain low, Yuyu_Strain_VF low	0	0	1	1	2	0.5		0	0	0	0	0	0	0	0		0	0	0	0	0	0	0		0	0	0	0	0	0	0	0	0	0		2
	Cluster of Uncharacterized protein OS=Trypanosoma cruzi (strain CL Brener) GN=Tc00.1047053510089.110 PE=4 SV=1 (Q4DQZ8_TRYCC)	Q4DQZ8_TRYCC [2]	72 kDa	0.00079	Y_Strain low, Y_Strain_VF high, Yuyu_Strain low, Yuyu_Strain_VF low	0	0	1	1	2	0.5		0	0	0	0	0	0	0	0		0	0	0	0	0	0	0		0	0	0	0	0	0	0	0	0	0		2
	Uncharacterized protein OS=Trypanosoma cruzi (strain CL Brener) GN=Tc00.1047053510089.110 PE=4 SV=1	Q4DQZ8_TRYCC	72 kDa	0.00079	Y_Strain low, Y_Strain_VF high, Yuyu_Strain low, Yuyu_Strain_VF low	0	0	1	1	2	0.5		0	0	0	0	0	0	0	0		0	0	0	0	0	0	0		0	0	0	0	0	0	0	0	0	0		2
	Cluster of Transketolase OS=Trypanosoma cruzi PE=3 SV=1 (A7UL80_TRYCR)	A7UL80_TRYCR [2]	73 kDa	0.00079	Y_Strain low, Y_Strain_VF high, Yuyu_Strain low, Yuyu_Strain_VF low	0	0	1	1	2	0.5		0	0	0	0	0	0	0	0		0	0	0	0	0	0	0		0	0	0	0	0	0	0	0	0	0		2
	Transketolase OS=Trypanosoma cruzi PE=3 SV=1	A7UL80_TRYCR	73 kDa	0.00079	Y_Strain low, Y_Strain_VF high, Yuyu_Strain low, Yuyu_Strain_VF low	0	0	1	1	2	0.5		0	0	0	0	0	0	0	0		0	0	0	0	0	0	0		0	0	0	0	0	0	0	0	0	0		2
	Cluster of Uncharacterized protein OS=Trypanosoma cruzi (strain CL Brener) GN=Tc00.1047053509267.110 PE=4 SV=1 (Q4DDJ4_TRYCC)	Q4DDJ4_TRYCC [3]	23 kDa	0.00079	Y_Strain low, Y_Strain_VF high, Yuyu_Strain low, Yuyu_Strain_VF low	0	0	1	1	2	0.5		0	0	0	0	0	0	0	0		0	0	0	0	0	0	0		0	0	0	0	0	0	0	0	0	0		2
	Uncharacterized protein OS=Trypanosoma cruzi (strain CL Brener) GN=Tc00.1047053509267.110 PE=4 SV=1	Q4DDJ4_TRYCC (+1)	23 kDa	0.00079	Y_Strain low, Y_Strain_VF high, Yuyu_Strain low, Yuyu_Strain_VF low	0	0	1	1	2	0.5		0	0	0	0	0	0	0	0		0	0	0	0	0	0	0		0	0	0	0	0	0	0	0	0	0		2
	Cluster of Uncharacterized protein OS=Trypanosoma cruzi (strain CL Brener) GN=Tc00.1047053511807.290 PE=4 SV=1 (Q4E1B5_TRYCC)	Q4E1B5_TRYCC [2]	37 kDa	0.00079	Y_Strain low, Y_Strain_VF high, Yuyu_Strain low, Yuyu_Strain_VF low	0	0	1	1	2	0.5		0	0	0	0	0	0	0	0		0	0	0	0	0	0	0		0	0	0	0	0	0	0	0	0	0		2
	Uncharacterized protein OS=Trypanosoma cruzi (strain CL Brener) GN=Tc00.1047053511807.290 PE=4 SV=1	Q4E1B5_TRYCC	37 kDa	0.00079	Y_Strain low, Y_Strain_VF high, Yuyu_Strain low, Yuyu_Strain_VF low	0	0	1	1	2	0.5		0	0	0	0	0	0	0	0		0	0	0	0	0	0	0		0	0	0	0	0	0	0	0	0	0		2
	Cluster of Uncharacterized protein OS=Trypanosoma cruzi (strain CL Brener) GN=Tc00.1047053511803.40 PE=4 SV=1 (Q4D015_TRYCC)	Q4D015_TRYCC [2]	70 kDa	0.00079	Y_Strain low, Y_Strain_VF high, Yuyu_Strain low, Yuyu_Strain_VF low	0	0	0	1	1	0.25		0	0	0	0	0	0	0	0		0	0	0	0	0	0	0		0	0	0	0	0	0	0	0	0	0		1
	Uncharacterized protein OS=Trypanosoma cruzi (strain CL Brener) GN=Tc00.1047053511803.40 PE=4 SV=1	Q4D015_TRYCC	70 kDa	0.00079	Y_Strain low, Y_Strain_VF high, Yuyu_Strain low, Yuyu_Strain_VF low	0	0	0	1	1	0.25		0	0	0	0	0	0	0	0		0	0	0	0	0	0	0		0	0	0	0	0	0	0	0	0	0		1
	Cluster of Uncharacterized protein OS=Trypanosoma cruzi Dm28c GN=TCDM_00893 PE=4 SV=1 (V5BW01_TRYCR)	V5BW01_TRYCR [2]	44 kDa	0.00079	Y_Strain low, Y_Strain_VF high, Yuyu_Strain low, Yuyu_Strain_VF low	0	0	1	1	2	0.5		0	0	0	0	0	0	0	0		0	0	0	0	0	0	0		0	0	0	0	0	0	0	0	0	0		2
	NADH-cytochrome b5 reductase OS=Trypanosoma cruzi (strain CL Brener) GN=Tc00.1047053511817.40 PE=3 SV=1	Q4DYC3_TRYCC (+1)	32 kDa	0.00079	Y_Strain low, Y_Strain_VF high, Yuyu_Strain low, Yuyu_Strain_VF low	0	0	0	1	1	0.25		0	0	0	0	0	0	0	0		0	0	0	0	0	0	0		0	0	0	0	0	0	0	0	0	0		1
	Ran-binding protein 1 OS=Trypanosoma cruzi Dm28c GN=TCDM_14333 PE=4 SV=1	V5DIJ0_TRYCR	18 kDa	0.65		0	0	0	0	0	0		0	0	0	0	0	0	0	0		0	0	0	0	0	0	0		0	2	0	0	0	0	0	0	2	0.25		2
	Cluster of Uncharacterized protein OS=Trypanosoma cruzi marinkellei GN=MOQ_000399 PE=4 SV=1 (K2NIZ2_TRYCR)	K2NIZ2_TRYCR [3]	87 kDa	0.75		0	0	0	0	0	0		0	0	0	0	0	0	0	0		0	0	0	0	0	0	0		5	0	0	0	0	0	0	0	5	0.625		5
	Uncharacterized protein OS=Trypanosoma cruzi marinkellei GN=MOQ_000399 PE=4 SV=1	K2NIZ2_TRYCR	87 kDa	0.75		0	0	0	0	0	0		0	0	0	0	0	0	0	0		0	0	0	0	0	0	0		4	0	0	0	0	0	0	0	4	0.5		4
	Uncharacterized protein (Fragment) OS=Trypanosoma cruzi (strain CL Brener) GN=Tc00.1047053507975.80 PE=4 SV=1	Q4DDN0_TRYCC	61 kDa	0.77		0	0	0	0	0	0		0	0	0	0	0	0	0	0		0	0	0	0	0	0	0		1	0	0	0	0	0	0	0	1	0.125		1
	Cluster of Uncharacterized protein (Fragment) OS=Trypanosoma cruzi (strain CL Brener) GN=Tc00.1047053504043.10 PE=4 SV=1 (Q4CLL9_TRYCC)	Q4CLL9_TRYCC [2]	62 kDa	0.73		0	0	0	1	1	0.25		0	0	0	0	0	0	0	0		0	0	0	0	0	0	0		5	0	0	0	0	0	0	0	5	0.625		6
	Uncharacterized protein (Fragment) OS=Trypanosoma cruzi (strain CL Brener) GN=Tc00.1047053504043.10 PE=4 SV=1	Q4CLL9_TRYCC	62 kDa	0.69		0	0	0	0	0	0		0	0	0	0	0	0	0	0		0	0	0	0	0	0	0		3	0	0	0	0	0	0	0	3	0.375		3
	Uncharacterized protein OS=Trypanosoma cruzi Dm28c GN=TCDM_03972 PE=4 SV=1	V5BMG2_TRYCR	67 kDa	0.76		0	0	0	0	0	0		0	0	0	0	0	0	0	0		0	0	0	0	0	0	0		3	0	0	0	0	0	0	0	3	0.375		3
	Cluster of Alanine--tRNA ligase OS=Trypanosoma cruzi (strain CL Brener) GN=Tc00.1047053506863.10 PE=3 SV=1 (Q4D747_TRYCC)	Q4D747_TRYCC [4]	106 kDa	0.00079	Y_Strain low, Y_Strain_VF high, Yuyu_Strain low, Yuyu_Strain_VF low	0	0	1	1	2	0.5		0	0	0	0	0	0	0	0		0	0	0	0	0	0	0		0	0	0	0	0	0	0	0	0	0		2
	Alanine--tRNA ligase OS=Trypanosoma cruzi (strain CL Brener) GN=Tc00.1047053506863.10 PE=3 SV=1	Q4D747_TRYCC (+1)	106 kDa	0.00079	Y_Strain low, Y_Strain_VF high, Yuyu_Strain low, Yuyu_Strain_VF low	0	0	1	1	2	0.5		0	0	0	0	0	0	0	0		0	0	0	0	0	0	0		0	0	0	0	0	0	0	0	0	0		2
	Cluster of 60S acidic ribosomal protein P2-A OS=Trypanosoma cruzi PE=1 SV=1 (RLA2_TRYCR)	RLA2_TRYCR [3]	11 kDa	0.00079	Y_Strain low, Y_Strain_VF high, Yuyu_Strain low, Yuyu_Strain_VF low	0	0	1	1	2	0.5		0	0	0	0	0	0	0	0		0	0	0	0	0	0	0		0	0	0	0	0	0	0	0	0	0		2
	60S acidic ribosomal protein P2-A OS=Trypanosoma cruzi PE=1 SV=1	RLA2_TRYCR	11 kDa	0.00079	Y_Strain low, Y_Strain_VF high, Yuyu_Strain low, Yuyu_Strain_VF low	0	0	1	1	2	0.5		0	0	0	0	0	0	0	0		0	0	0	0	0	0	0		0	0	0	0	0	0	0	0	0	0		2
	Cluster of Pyridoxal kinase, putative OS=Trypanosoma cruzi (strain CL Brener) GN=Tc00.1047053507925.40 PE=4 SV=1 (Q4D360_TRYCC)	Q4D360_TRYCC [2]	33 kDa	0.00079	Y_Strain low, Y_Strain_VF high, Yuyu_Strain low, Yuyu_Strain_VF low	0	0	1	1	2	0.5		0	0	0	0	0	0	0	0		0	0	0	0	0	0	0		0	0	0	0	0	0	0	0	0	0		2
	Pyridoxal kinase, putative OS=Trypanosoma cruzi (strain CL Brener) GN=Tc00.1047053507925.40 PE=4 SV=1	Q4D360_TRYCC	33 kDa	0.00079	Y_Strain low, Y_Strain_VF high, Yuyu_Strain low, Yuyu_Strain_VF low	0	0	1	1	2	0.5		0	0	0	0	0	0	0	0		0	0	0	0	0	0	0		0	0	0	0	0	0	0	0	0	0		2
	Cluster of Dihydroorotate dehydrogenase OS=Trypanosoma cruzi GN=tcdhod1 PE=4 SV=1 (Q33DN6_TRYCR)	Q33DN6_TRYCR [2]	34 kDa	0.00079	Y_Strain low, Y_Strain_VF high, Yuyu_Strain low, Yuyu_Strain_VF low	0	0	0	1	1	0.25		0	0	0	0	0	0	0	0		0	0	0	0	0	0	0		0	0	0	0	0	0	0	0	0	0		1
	Dihydroorotate dehydrogenase OS=Trypanosoma cruzi GN=tcdhod1 PE=4 SV=1	Q33DN6_TRYCR	34 kDa	0.00079	Y_Strain low, Y_Strain_VF high, Yuyu_Strain low, Yuyu_Strain_VF low	0	0	0	1	1	0.25		0	0	0	0	0	0	0	0		0	0	0	0	0	0	0		0	0	0	0	0	0	0	0	0	0		1
	ATP-dependent Clp protease subunit OS=Trypanosoma cruzi Dm28c GN=TCDM_09350 PE=4 SV=1	V5AQ73_TRYCR	86 kDa	0.68		0	0	1	1	2	0.5		0	0	0	0	0	0	0	0		0	0	0	0	0	0	0		5	0	0	0	0	0	0	0	5	0.625		7
	Trans-sialidase OS=Trypanosoma cruzi Dm28c GN=TCDM_10758 PE=4 SV=1	V5B268_TRYCR	37 kDa	< 0.00010	Y_Strain low, Y_Strain_VF low, Yuyu_Strain low, Yuyu_Strain_VF high	0	0	0	0	0	0		1	0	0	0	1	1	3	0.5		0	0	0	0	0	0	0		0	0	0	0	0	0	0	0	0	0		3
	Trans-sialidase OS=Trypanosoma cruzi Dm28c GN=TCDM_11844 PE=4 SV=1	V5AZE9_TRYCR	36 kDa	< 0.00010	Y_Strain low, Y_Strain_VF low, Yuyu_Strain low, Yuyu_Strain_VF high	0	0	0	0	0	0		1	1	1	1	1	1	6	1		0	0	0	0	0	0	0		0	0	0	0	0	0	0	0	0	0		6
	Cluster of Nitrilase, putative (Fragment) OS=Trypanosoma cruzi marinkellei GN=MOQ_002376 PE=4 SV=1 (K2NZL9_TRYCR)	K2NZL9_TRYCR [2]	41 kDa	0.78		0	0	0	1	1	0.25		0	0	0	0	0	0	0	0		0	0	0	0	0	0	0		0	0	0	9	0	0	0	0	9	1.125		10
	Nitrilase, putative (Fragment) OS=Trypanosoma cruzi marinkellei GN=MOQ_002376 PE=4 SV=1	K2NZL9_TRYCR	41 kDa	0.77		0	0	0	0	0	0		0	0	0	0	0	0	0	0		0	0	0	0	0	0	0		0	0	0	9	0	0	0	0	9	1.125		9
	Nitrilase, putative OS=Trypanosoma cruzi (strain CL Brener) GN=Tc00.1047053509979.150 PE=4 SV=1	Q4E2D4_TRYCC	31 kDa	0.00079	Y_Strain low, Y_Strain_VF high, Yuyu_Strain low, Yuyu_Strain_VF low	0	0	0	1	1	0.25		0	0	0	0	0	0	0	0		0	0	0	0	0	0	0		0	0	0	0	0	0	0	0	0	0		1
	Cluster of Uncharacterized protein OS=Trypanosoma cruzi (strain CL Brener) GN=Tc00.1047053511589.250 PE=3 SV=1 (Q4DNQ2_TRYCC)	Q4DNQ2_TRYCC [2]	26 kDa	0.75		0	0	0	0	0	0		0	0	0	0	0	0	0	0		0	0	0	0	0	0	0		5	0	0	0	0	0	0	0	5	0.625		5
	Uncharacterized protein OS=Trypanosoma cruzi (strain CL Brener) GN=Tc00.1047053511229.100 PE=3 SV=1	Q4D450_TRYCC	26 kDa	0.78		0	0	0	0	0	0		0	0	0	0	0	0	0	0		0	0	0	0	0	0	0		5	0	0	0	0	0	0	0	5	0.625		5
	Cluster of Uncharacterized protein OS=Trypanosoma cruzi (strain CL Brener) GN=Tc00.1047053506679.130 PE=4 SV=1 (Q4E090_TRYCC)	Q4E090_TRYCC [2]	23 kDa	0.00079	Y_Strain low, Y_Strain_VF high, Yuyu_Strain low, Yuyu_Strain_VF low	0	0	1	1	2	0.5		0	0	0	0	0	0	0	0		0	0	0	0	0	0	0		0	0	0	0	0	0	0	0	0	0		2
	Uncharacterized protein OS=Trypanosoma cruzi (strain CL Brener) GN=Tc00.1047053506679.130 PE=4 SV=1	Q4E090_TRYCC	23 kDa	0.00079	Y_Strain low, Y_Strain_VF high, Yuyu_Strain low, Yuyu_Strain_VF low	0	0	1	1	2	0.5		0	0	0	0	0	0	0	0		0	0	0	0	0	0	0		0	0	0	0	0	0	0	0	0	0		2
	Cluster of Uncharacterized protein OS=Trypanosoma cruzi (strain CL Brener) GN=Tc00.1047053511801.10 PE=4 SV=1 (Q4D7I4_TRYCC)	Q4D7I4_TRYCC [2]	90 kDa	0.00079	Y_Strain low, Y_Strain_VF high, Yuyu_Strain low, Yuyu_Strain_VF low	0	0	0	1	1	0.25		0	0	0	0	0	0	0	0		0	0	0	0	0	0	0		0	0	0	0	0	0	0	0	0	0		1
	Uncharacterized protein OS=Trypanosoma cruzi (strain CL Brener) GN=Tc00.1047053511801.10 PE=4 SV=1	Q4D7I4_TRYCC	90 kDa	0.00079	Y_Strain low, Y_Strain_VF high, Yuyu_Strain low, Yuyu_Strain_VF low	0	0	0	1	1	0.25		0	0	0	0	0	0	0	0		0	0	0	0	0	0	0		0	0	0	0	0	0	0	0	0	0		1
	Cluster of RNA-binding protein, putative OS=Trypanosoma cruzi (strain CL Brener) GN=Tc00.1047053508895.50 PE=4 SV=1 (Q4DCC7_TRYCC)	Q4DCC7_TRYCC [3]	31 kDa	0.00079	Y_Strain low, Y_Strain_VF high, Yuyu_Strain low, Yuyu_Strain_VF low	0	0	1	1	2	0.5		0	0	0	0	0	0	0	0		0	0	0	0	0	0	0		0	0	0	0	0	0	0	0	0	0		2
	RNA-binding protein, putative OS=Trypanosoma cruzi (strain CL Brener) GN=Tc00.1047053508895.50 PE=4 SV=1	Q4DCC7_TRYCC (+1)	31 kDa	0.00079	Y_Strain low, Y_Strain_VF high, Yuyu_Strain low, Yuyu_Strain_VF low	0	0	1	1	2	0.5		0	0	0	0	0	0	0	0		0	0	0	0	0	0	0		0	0	0	0	0	0	0	0	0	0		2
	Cluster of Lysophospholipase, putative OS=Trypanosoma cruzi (strain CL Brener) GN=Tc00.1047053511907.50 PE=4 SV=1 (Q4DY82_TRYCC)	Q4DY82_TRYCC [3]	30 kDa	0.00079	Y_Strain low, Y_Strain_VF high, Yuyu_Strain low, Yuyu_Strain_VF low	0	0	1	1	2	0.5		0	0	0	0	0	0	0	0		0	0	0	0	0	0	0		0	0	0	0	0	0	0	0	0	0		2
	Lysophospholipase, putative OS=Trypanosoma cruzi (strain CL Brener) GN=Tc00.1047053511907.50 PE=4 SV=1	Q4DY82_TRYCC (+1)	30 kDa	0.00079	Y_Strain low, Y_Strain_VF high, Yuyu_Strain low, Yuyu_Strain_VF low	0	0	1	1	2	0.5		0	0	0	0	0	0	0	0		0	0	0	0	0	0	0		0	0	0	0	0	0	0	0	0	0		2
	Uncharacterized protein OS=Trypanosoma cruzi (strain CL Brener) GN=Tc00.1047053506625.240 PE=4 SV=1	Q4DUB8_TRYCC	33 kDa	0.69		0	0	1	1	2	0.5		0	0	0	0	0	0	0	0		0	0	0	0	0	0	0		5	0	0	0	0	0	0	0	5	0.625		7
	Proteasome beta 2 subunit, putative OS=Trypanosoma cruzi (strain CL Brener) GN=Tc00.1047053503891.100 PE=4 SV=1	Q4CU77_TRYCC (+1)	23 kDa	0.00079	Y_Strain low, Y_Strain_VF high, Yuyu_Strain low, Yuyu_Strain_VF low	0	0	1	0	1	0.25		0	0	0	0	0	0	0	0		0	0	0	0	0	0	0		0	0	0	0	0	0	0	0	0	0		1
	Uncharacterized protein OS=Trypanosoma cruzi Dm28c GN=TCDM_12896 PE=4 SV=1	V5AK60_TRYCR	28 kDa	0.024		0	0	0	0	0	0		0	0	0	0	1	1	2	0.333333		0	0	0	0	0	0	0		0	0	0	0	0	0	0	0	0	0		2
	Cluster of Uncharacterized protein OS=Trypanosoma cruzi (strain CL Brener) GN=Tc00.1047053511003.60 PE=3 SV=1 (Q4DNU4_TRYCC)	Q4DNU4_TRYCC [2]	42 kDa	0.00079	Y_Strain low, Y_Strain_VF high, Yuyu_Strain low, Yuyu_Strain_VF low	0	0	1	0	1	0.25		0	0	0	0	0	0	0	0		0	0	0	0	0	0	0		0	0	0	0	0	0	0	0	0	0		1
	Uncharacterized protein OS=Trypanosoma cruzi (strain CL Brener) GN=Tc00.1047053511003.60 PE=3 SV=1	Q4DNU4_TRYCC	42 kDa	0.00079	Y_Strain low, Y_Strain_VF high, Yuyu_Strain low, Yuyu_Strain_VF low	0	0	1	0	1	0.25		0	0	0	0	0	0	0	0		0	0	0	0	0	0	0		0	0	0	0	0	0	0	0	0	0		1
	Cluster of UDP-galactose 4-epimerase OS=Trypanosoma cruzi (strain CL Brener) GN=Tc00.1047053506811.190 PE=3 SV=1 (Q4DUZ8_TRYCC)	Q4DUZ8_TRYCC [2]	42 kDa	0.00079	Y_Strain low, Y_Strain_VF high, Yuyu_Strain low, Yuyu_Strain_VF low	0	0	0	1	1	0.25		0	0	0	0	0	0	0	0		0	0	0	0	0	0	0		0	0	0	0	0	0	0	0	0	0		1
	UDP-galactose 4-epimerase OS=Trypanosoma cruzi (strain CL Brener) GN=Tc00.1047053506811.190 PE=3 SV=1	Q4DUZ8_TRYCC	42 kDa	0.00079	Y_Strain low, Y_Strain_VF high, Yuyu_Strain low, Yuyu_Strain_VF low	0	0	0	1	1	0.25		0	0	0	0	0	0	0	0		0	0	0	0	0	0	0		0	0	0	0	0	0	0	0	0	0		1
	Cluster of GP63-1 protein OS=Trypanosoma cruzi GN=GP63-1 PE=2 SV=1 (Q9NG33_TRYCR)	Q9NG33_TRYCR [2]	59 kDa	0.00079	Y_Strain low, Y_Strain_VF high, Yuyu_Strain low, Yuyu_Strain_VF low	0	0	0	1	1	0.25		0	0	0	0	0	0	0	0		0	0	0	0	0	0	0		0	0	0	0	0	0	0	0	0	0		1
	GP63-1 protein OS=Trypanosoma cruzi GN=GP63-1 PE=2 SV=1	Q9NG33_TRYCR	59 kDa	0.00079	Y_Strain low, Y_Strain_VF high, Yuyu_Strain low, Yuyu_Strain_VF low	0	0	0	1	1	0.25		0	0	0	0	0	0	0	0		0	0	0	0	0	0	0		0	0	0	0	0	0	0	0	0	0		1
	Cluster of Kinesin-like protein OS=Trypanosoma cruzi (strain CL Brener) GN=Tc00.1047053504427.260 PE=3 SV=1 (Q4DYM0_TRYCC)	Q4DYM0_TRYCC [3]	85 kDa	0.00079	Y_Strain low, Y_Strain_VF high, Yuyu_Strain low, Yuyu_Strain_VF low	0	0	0	1	1	0.25		0	0	0	0	0	0	0	0		0	0	0	0	0	0	0		0	0	0	0	0	0	0	0	0	0		1
	Kinesin-like protein OS=Trypanosoma cruzi (strain CL Brener) GN=Tc00.1047053504427.260 PE=3 SV=1	Q4DYM0_TRYCC	85 kDa	0.00079	Y_Strain low, Y_Strain_VF high, Yuyu_Strain low, Yuyu_Strain_VF low	0	0	0	1	1	0.25		0	0	0	0	0	0	0	0		0	0	0	0	0	0	0		0	0	0	0	0	0	0	0	0	0		1
	Cluster of Galactokinase, putative OS=Trypanosoma cruzi (strain CL Brener) GN=Tc00.1047053508465.90 PE=4 SV=1 (Q4DHU8_TRYCC)	Q4DHU8_TRYCC [2]	52 kDa	0.00079	Y_Strain low, Y_Strain_VF high, Yuyu_Strain low, Yuyu_Strain_VF low	0	0	1	0	1	0.25		0	0	0	0	0	0	0	0		0	0	0	0	0	0	0		0	0	0	0	0	0	0	0	0	0		1
	Galactokinase, putative OS=Trypanosoma cruzi (strain CL Brener) GN=Tc00.1047053508465.90 PE=4 SV=1	Q4DHU8_TRYCC	52 kDa	0.00079	Y_Strain low, Y_Strain_VF high, Yuyu_Strain low, Yuyu_Strain_VF low	0	0	1	0	1	0.25		0	0	0	0	0	0	0	0		0	0	0	0	0	0	0		0	0	0	0	0	0	0	0	0	0		1
	Mucin-associated surface protein (MASP) OS=Trypanosoma cruzi Dm28c GN=TCDM_10384 PE=4 SV=1	V5BC51_TRYCR	36 kDa	0.28		0	0	0	0	0	0		0	0	0	0	1	2	3	0.5		0	0	0	0	0	0	0		0	2	0	0	0	0	0	0	2	0.25		5
	Mucin-associated surface protein (MASP), putative OS=Trypanosoma cruzi (strain CL Brener) GN=Tc00.1047053511255.80 PE=4 SV=1	Q4E4Z1_TRYCC	43 kDa	< 0.00010	Y_Strain low, Y_Strain_VF low, Yuyu_Strain low, Yuyu_Strain_VF high	0	0	0	0	0	0		1	0	0	1	1	1	4	0.666667		0	0	0	0	0	0	0		0	0	0	0	0	0	0	0	0	0		4
	Mucin-associated surface protein (MASP) OS=Trypanosoma cruzi Dm28c GN=TCDM_12402 PE=4 SV=1	V5AS95_TRYCR	54 kDa	< 0.00010	Y_Strain low, Y_Strain_VF low, Yuyu_Strain low, Yuyu_Strain_VF high	0	0	0	0	0	0		0	0	0	0	1	0	1	0.166667		0	0	0	0	0	0	0		0	0	0	0	0	0	0	0	0	0		1
	Cluster of Uncharacterized protein OS=Trypanosoma cruzi (strain CL Brener) GN=Tc00.1047053506729.80 PE=4 SV=1 (Q4D4Z0_TRYCC)	Q4D4Z0_TRYCC [3]	105 kDa	0.77		0	0	0	0	0	0		0	0	0	0	0	0	0	0		0	0	0	0	0	0	0		11	0	0	0	0	0	0	0	11	1.375		11
	Uncharacterized protein OS=Trypanosoma cruzi (strain CL Brener) GN=Tc00.1047053506729.80 PE=4 SV=1	Q4D4Z0_TRYCC	105 kDa	0.77		0	0	0	0	0	0		0	0	0	0	0	0	0	0		0	0	0	0	0	0	0		9	0	0	0	0	0	0	0	9	1.125		9
	Uncharacterized protein OS=Trypanosoma cruzi Dm28c GN=TCDM_01291 PE=4 SV=1	V5BZ88_TRYCR	109 kDa	0.77		0	0	0	0	0	0		0	0	0	0	0	0	0	0		0	0	0	0	0	0	0		1	0	0	0	0	0	0	0	1	0.125		1
	Cluster of Mucin-associated surface protein (MASP) OS=Trypanosoma cruzi Dm28c GN=TCDM_12923 PE=4 SV=1 (V5A4C3_TRYCR)	V5A4C3_TRYCR [3]	35 kDa	0.49		0	0	0	0	0	0		0	0	0	0	0	0	0	0		0	0	0	0	0	0	0		5	5	0	0	0	0	0	0	10	1.25		10
	Mucin-associated surface protein (MASP) OS=Trypanosoma cruzi Dm28c GN=TCDM_12923 PE=4 SV=1	V5A4C3_TRYCR	35 kDa	0.68		0	0	0	0	0	0		0	0	0	0	0	0	0	0		0	0	0	0	0	0	0		5	1	0	0	0	0	0	0	6	0.75		6
	Mucin-associated surface protein (MASP) OS=Trypanosoma cruzi Dm28c GN=TCDM_10462 PE=4 SV=1	V5AMK0_TRYCR	41 kDa	0.77		0	0	0	0	0	0		0	0	0	0	0	0	0	0		0	0	0	0	0	0	0		0	3	0	0	0	0	0	0	3	0.375		3
	Mucin-associated surface protein (MASP), putative OS=Trypanosoma cruzi (strain CL Brener) GN=Tc00.1047053510021.130 PE=4 SV=1	Q4DUY6_TRYCC	44 kDa	0.77		0	0	0	0	0	0		0	0	0	0	0	0	0	0		0	0	0	0	0	0	0		0	1	0	0	0	0	0	0	1	0.125		1
	Cluster of Peroxisomal enoyl-coa hydratase, putative OS=Trypanosoma cruzi (strain CL Brener) GN=Tc00.1047053511277.210 PE=4 SV=1 (Q4E5H2_TRYCC)	Q4E5H2_TRYCC [2]	34 kDa	0.00079	Y_Strain low, Y_Strain_VF high, Yuyu_Strain low, Yuyu_Strain_VF low	0	0	1	0	1	0.25		0	0	0	0	0	0	0	0		0	0	0	0	0	0	0		0	0	0	0	0	0	0	0	0	0		1
	Peroxisomal enoyl-coa hydratase, putative OS=Trypanosoma cruzi (strain CL Brener) GN=Tc00.1047053511277.210 PE=4 SV=1	Q4E5H2_TRYCC	34 kDa	0.00079	Y_Strain low, Y_Strain_VF high, Yuyu_Strain low, Yuyu_Strain_VF low	0	0	1	0	1	0.25		0	0	0	0	0	0	0	0		0	0	0	0	0	0	0		0	0	0	0	0	0	0	0	0	0		1
	Serine/threonine-protein phosphatase 2A activator OS=Trypanosoma cruzi (strain CL Brener) GN=Tc00.1047053511395.30 PE=3 SV=1	Q4D9Q4_TRYCC (+1)	42 kDa	0.00079	Y_Strain low, Y_Strain_VF high, Yuyu_Strain low, Yuyu_Strain_VF low	0	0	0	1	1	0.25		0	0	0	0	0	0	0	0		0	0	0	0	0	0	0		0	0	0	0	0	0	0	0	0	0		1
	Uncharacterized protein OS=Trypanosoma cruzi Dm28c GN=TCDM_01935 PE=4 SV=1	V5BT74_TRYCR	29 kDa	0.00079	Y_Strain low, Y_Strain_VF high, Yuyu_Strain low, Yuyu_Strain_VF low	0	0	0	1	1	0.25		0	0	0	0	0	0	0	0		0	0	0	0	0	0	0		0	0	0	0	0	0	0	0	0	0		1
	Mucin-associated surface protein (MASP), putative OS=Trypanosoma cruzi (strain CL Brener) GN=Tc00.1047053508375.10 PE=4 SV=1	Q4D3W5_TRYCC	49 kDa	0.35		0	0	0	0	0	0		0	0	0	0	0	0	0	0		0	0	6	0	6	12	2.4		0	0	0	0	0	0	0	0	0	0		12
	Cluster of 2-oxoglutarate dehydrogenase E1 component, putative OS=Trypanosoma cruzi (strain CL Brener) GN=Tc00.1047053510717.30 PE=4 SV=1 (Q4CTE8_TRYCC)	Q4CTE8_TRYCC [2]	112 kDa	0.00079	Y_Strain low, Y_Strain_VF high, Yuyu_Strain low, Yuyu_Strain_VF low	0	0	1	0	1	0.25		0	0	0	0	0	0	0	0		0	0	0	0	0	0	0		0	0	0	0	0	0	0	0	0	0		1
	2-oxoglutarate dehydrogenase E1 component, putative OS=Trypanosoma cruzi (strain CL Brener) GN=Tc00.1047053510717.30 PE=4 SV=1	Q4CTE8_TRYCC	112 kDa	0.00079	Y_Strain low, Y_Strain_VF high, Yuyu_Strain low, Yuyu_Strain_VF low	0	0	1	0	1	0.25		0	0	0	0	0	0	0	0		0	0	0	0	0	0	0		0	0	0	0	0	0	0	0	0	0		1
	Cluster of Protein phosphatase 2C, putative OS=Trypanosoma cruzi (strain CL Brener) GN=Tc00.1047053506559.530 PE=3 SV=1 (Q4E575_TRYCC)	Q4E575_TRYCC [3]	31 kDa	0.00079	Y_Strain low, Y_Strain_VF high, Yuyu_Strain low, Yuyu_Strain_VF low	0	0	0	1	1	0.25		0	0	0	0	0	0	0	0		0	0	0	0	0	0	0		0	0	0	0	0	0	0	0	0	0		1
	Protein phosphatase 2C, putative OS=Trypanosoma cruzi (strain CL Brener) GN=Tc00.1047053506559.530 PE=3 SV=1	Q4E575_TRYCC (+1)	31 kDa	0.00079	Y_Strain low, Y_Strain_VF high, Yuyu_Strain low, Yuyu_Strain_VF low	0	0	0	1	1	0.25		0	0	0	0	0	0	0	0		0	0	0	0	0	0	0		0	0	0	0	0	0	0	0	0	0		1
	FG-GAP repeat protein, putative OS=Trypanosoma cruzi (strain CL Brener) GN=Tc00.1047053511321.10 PE=4 SV=1	Q4DCG3_TRYCC	95 kDa	0.67		0	0	0	0	0	0		0	0	0	0	0	0	0	0		0	0	6	0	0	6	1.2		0	0	0	0	0	0	0	0	0	0		6
	Adenosylhomocysteinase OS=Trypanosoma cruzi (strain CL Brener) GN=Tc00.1047053511589.200 PE=3 SV=1	Q4DNQ7_TRYCC	48 kDa	0.034		0	0	4	5	9	2.25		1	1	0	0	1	1	4	0.666667		0	0	0	0	0	0	0		0	7	0	0	0	0	0	0	7	0.875		20
	3-ketoacyl-CoA thiolase, putative OS=Trypanosoma cruzi (strain CL Brener) GN=Tc00.1047053510507.20 PE=3 SV=1	Q4D7M6_TRYCC	46 kDa	< 0.00010	Y_Strain low, Y_Strain_VF high, Yuyu_Strain low, Yuyu_Strain_VF low	1	0	3	3	7	1.75		0	0	0	0	0	0	0	0		0	0	0	0	0	0	0		0	0	0	0	0	0	0	0	0	0		7
	Chaperonin, putative OS=Trypanosoma cruzi (strain CL Brener) GN=Tc00.1047053506247.50 PE=3 SV=1	Q4E151_TRYCC	58 kDa	0.00079	Y_Strain low, Y_Strain_VF high, Yuyu_Strain low, Yuyu_Strain_VF low	0	0	2	3	5	1.25		0	0	0	0	0	0	0	0		0	0	0	0	0	0	0		0	0	0	0	0	0	0	0	0	0		5
	Uncharacterized protein OS=Trypanosoma cruzi (strain CL Brener) GN=Tc00.1047053504001.20 PE=4 SV=1	Q4CW22_TRYCC	13 kDa	0.77		0	0	2	2	4	1		0	0	0	0	0	0	0	0		0	0	0	0	0	0	0		0	0	0	0	0	0	0	326	326	40.75		330
	Uncharacterized protein OS=Trypanosoma cruzi (strain CL Brener) GN=Tc00.1047053504001.10 PE=4 SV=1	Q4CW23_TRYCC (+1)	13 kDa	0.00079	Y_Strain low, Y_Strain_VF high, Yuyu_Strain low, Yuyu_Strain_VF low	0	0	2	2	4	1		0	0	0	0	0	0	0	0		0	0	0	0	0	0	0		0	0	0	0	0	0	0	0	0	0		4
	Mucin-associated surface protein (MASP), putative OS=Trypanosoma cruzi (strain CL Brener) GN=Tc00.1047053510239.70 PE=4 SV=1	Q4D5C7_TRYCC	40 kDa	0.002	Y_Strain low, Y_Strain_VF low, Yuyu_Strain low, Yuyu_Strain_VF high	0	0	0	0	0	0		1	0	0	0	1	1	3	0.5		0	0	0	0	0	0	0		0	0	0	0	0	0	0	0	0	0		3
	ATP-dependent DEAD/H RNA helicase, putative OS=Trypanosoma cruzi marinkellei GN=MOQ_003828 PE=3 SV=1	K2MZ11_TRYCR (+1)	47 kDa	0.00079	Y_Strain low, Y_Strain_VF high, Yuyu_Strain low, Yuyu_Strain_VF low	0	0	2	2	4	1		0	0	0	0	0	0	0	0		0	0	0	0	0	0	0		0	0	0	0	0	0	0	0	0	0		4
	Dynein light chain, putative OS=Trypanosoma cruzi (strain CL Brener) GN=Tc00.1047053506925.104 PE=4 SV=1	Q4E4N7_TRYCC	10 kDa	0.49		0	0	1	1	2	0.5		0	0	0	0	0	0	0	0		0	0	0	1	0	1	0.2		5	5	0	0	0	0	0	0	10	1.25		13
	Putative surface protein TASV-C-09 (Fragment) OS=Trypanosoma cruzi GN=TASV-C-09 PE=4 SV=1	E3PA21_TRYCR (+1)	34 kDa	0.065		0	0	0	0	0	0		1	1	2	2	2	2	10	1.66667		0	0	0	0	0	0	0		0	2	0	9	0	0	0	0	11	1.375		21
	Uncharacterized protein OS=Trypanosoma cruzi (strain CL Brener) GN=Tc00.1047053507677.50 PE=4 SV=1	Q4DQL2_TRYCC	11 kDa	< 0.00010	Y_Strain low, Y_Strain_VF high, Yuyu_Strain low, Yuyu_Strain_VF low	0	0	1	2	3	0.75		0	0	0	0	0	0	0	0		0	0	0	0	0	0	0		0	0	0	0	0	0	0	0	0	0		3
	Uncharacterized protein OS=Trypanosoma cruzi (strain CL Brener) GN=Tc00.1047053508461.550 PE=4 SV=1	Q4E4Q4_TRYCC	51 kDa	0.00079	Y_Strain low, Y_Strain_VF high, Yuyu_Strain low, Yuyu_Strain_VF low	0	0	1	1	2	0.5		0	0	0	0	0	0	0	0		0	0	0	0	0	0	0		0	0	0	0	0	0	0	0	0	0		2
	Calmodulin, putative OS=Trypanosoma cruzi (strain CL Brener) GN=Tc00.1047053508461.380 PE=4 SV=1	Q4E4S1_TRYCC	18 kDa	0.00079	Y_Strain low, Y_Strain_VF high, Yuyu_Strain low, Yuyu_Strain_VF low	0	0	2	1	3	0.75		0	0	0	0	0	0	0	0		0	0	0	0	0	0	0		0	0	0	0	0	0	0	0	0	0		3
	Putative surface protein TASV-C-14 (Fragment) OS=Trypanosoma cruzi GN=TASV-C-14 PE=4 SV=1	E3PA23_TRYCR	34 kDa	0.6		0	0	0	0	0	0		1	1	2	0	2	1	7	1.16667		0	0	0	0	0	0	0		0	2	0	19	0	0	0	0	21	2.625		28
	60S ribosomal protein L5, putative OS=Trypanosoma cruzi (strain CL Brener) GN=Tc00.1047053509671.80 PE=1 SV=1	Q4CU61_TRYCC (+1)	35 kDa	0.59		0	0	1	1	2	0.5		0	0	0	0	0	0	0	0		0	0	0	0	0	0	0		5	0	0	0	0	0	0	0	5	0.625		7
	U-rich RNA-binding protein UBP-2 OS=Trypanosoma cruzi (strain CL Brener) GN=Tc00.1047053507093.229 PE=4 SV=1	Q4E1N4_TRYCC (+3)	18 kDa	0.04		0	0	1	1	2	0.5		0	0	0	0	0	0	0	0		0	0	0	0	0	0	0		0	2	0	0	0	0	0	0	2	0.25		4
	Trans-sialidase OS=Trypanosoma cruzi Dm28c GN=TCDM_11483 PE=4 SV=1	V5B4N9_TRYCR	24 kDa	< 0.00010	Y_Strain low, Y_Strain_VF low, Yuyu_Strain low, Yuyu_Strain_VF high	0	0	0	0	0	0		1	1	2	2	2	1	9	1.5		0	0	0	0	0	0	0		0	1	0	0	0	0	0	0	1	0.125		10
	Protein kinase, putative OS=Trypanosoma cruzi (strain CL Brener) GN=Tc00.1047053506211.210 PE=3 SV=1	Q4DYJ7_TRYCC	31 kDa	0.00079	Y_Strain low, Y_Strain_VF high, Yuyu_Strain low, Yuyu_Strain_VF low	0	0	1	1	2	0.5		0	0	0	0	0	0	0	0		0	0	0	0	0	0	0		0	0	0	0	0	0	0	0	0	0		2
	RNA helicase, putative OS=Trypanosoma cruzi marinkellei GN=MOQ_005178 PE=4 SV=1	K2N8A0_TRYCR (+1)	49 kDa	0.00079	Y_Strain low, Y_Strain_VF high, Yuyu_Strain low, Yuyu_Strain_VF low	0	0	1	1	2	0.5		0	0	0	0	0	0	0	0		0	0	0	0	0	0	0		0	0	0	0	0	0	0	0	0	0		2
	Serine/threonine-protein phosphatase OS=Trypanosoma cruzi marinkellei GN=MOQ_008424 PE=3 SV=1	K2LYT1_TRYCR	71 kDa	0.00079	Y_Strain low, Y_Strain_VF high, Yuyu_Strain low, Yuyu_Strain_VF low	0	0	1	1	2	0.5		0	0	0	0	0	0	0	0		0	0	0	0	0	0	0		0	0	0	0	0	0	0	0	0	0		2
	Uncharacterized protein OS=Trypanosoma cruzi (strain CL Brener) GN=Tc00.1047053507511.50 PE=4 SV=1	Q4D3H5_TRYCC	17 kDa	0.11		0	0	0	0	0	0		0	0	0	0	0	0	0	0		0	0	6	4	11	21	4.2		0	0	0	0	0	0	0	0	0	0		21
	ATPase ASNA1 homolog OS=Trypanosoma cruzi (strain CL Brener) GN=Tc00.1047053507763.30 PE=3 SV=1	ASNA_TRYCC	39 kDa	0.00079	Y_Strain low, Y_Strain_VF high, Yuyu_Strain low, Yuyu_Strain_VF low	0	0	1	1	2	0.5		0	0	0	0	0	0	0	0		0	0	0	0	0	0	0		0	0	0	0	0	0	0	0	0	0		2
	Replication Factor A 28 kDa subunit, putative OS=Trypanosoma cruzi marinkellei GN=MOQ_001141 PE=4 SV=1	K2NH19_TRYCR	35 kDa	0.0012	Y_Strain low, Y_Strain_VF high, Yuyu_Strain low, Yuyu_Strain_VF low	0	0	1	1	2	0.5		0	0	0	0	0	0	0	0		0	0	0	0	0	0	0		0	0	0	0	0	0	0	0	0	0		2
	ADP-ribosylation factor 1, putative OS=Trypanosoma cruzi (strain CL Brener) GN=Tc00.1047053508415.50 PE=3 SV=1	Q4CQM4_TRYCC (+1)	21 kDa	0.00079	Y_Strain low, Y_Strain_VF high, Yuyu_Strain low, Yuyu_Strain_VF low	0	0	1	1	2	0.5		0	0	0	0	0	0	0	0		0	0	0	0	0	0	0		0	0	0	0	0	0	0	0	0	0		2
	Vacuolar ATP synthase subunit B, putative OS=Trypanosoma cruzi (strain CL Brener) GN=Tc00.1047053511209.10 PE=3 SV=1	Q4CXR7_TRYCC (+1)	56 kDa	0.00079	Y_Strain low, Y_Strain_VF high, Yuyu_Strain low, Yuyu_Strain_VF low	0	0	1	1	2	0.5		0	0	0	0	0	0	0	0		0	0	0	0	0	0	0		0	0	0	0	0	0	0	0	0	0		2
	Coatomer epsilon subunit, putative OS=Trypanosoma cruzi (strain CL Brener) GN=Tc00.1047053506221.50 PE=4 SV=1	Q4D8N0_TRYCC	35 kDa	0.00079	Y_Strain low, Y_Strain_VF high, Yuyu_Strain low, Yuyu_Strain_VF low	0	0	1	2	3	0.75		0	0	0	0	0	0	0	0		0	0	0	0	0	0	0		0	0	0	0	0	0	0	0	0	0		3
	Ubiquitin-conjugating enzyme-like protein OS=Trypanosoma cruzi Dm28c GN=TCDM_14383 PE=3 SV=1	V5BRP1_TRYCR	16 kDa	0.00079	Y_Strain low, Y_Strain_VF high, Yuyu_Strain low, Yuyu_Strain_VF low	0	0	1	1	2	0.5		0	0	0	0	0	0	0	0		0	0	0	0	0	0	0		0	0	0	0	0	0	0	0	0	0		2
	60S acidic ribosomal protein P0 OS=Trypanosoma cruzi (strain CL Brener) GN=Tc00.1047053508355.250 PE=3 SV=1	Q4E3A4_TRYCC	35 kDa	0.65		0	0	0	0	0	0		0	0	0	0	0	0	0	0		0	0	0	0	0	0	0		0	2	0	0	0	0	0	0	2	0.25		2
	Uncharacterized protein OS=Trypanosoma cruzi (strain CL Brener) GN=Tc00.1047053511729.60 PE=4 SV=1	Q4CVX7_TRYCC	41 kDa	0.3		0	0	1	1	2	0.5		0	0	0	0	0	0	0	0		0	0	0	0	0	0	0		0	2	0	0	0	0	0	0	2	0.25		4
	UV excision repair RAD23-like protein, putative OS=Trypanosoma cruzi (strain CL Brener) GN=Tc00.1047053506833.60 PE=4 SV=1	Q4CYX4_TRYCC	39 kDa	0.53		0	0	1	1	2	0.5		0	0	0	0	0	0	0	0		0	0	0	0	0	0	0		5	0	0	0	0	0	0	0	5	0.625		7
	Electron-transfer-flavoprotein, alpha polypeptide, putative OS=Trypanosoma cruzi (strain CL Brener) GN=Tc00.1047053503559.109 PE=4 SV=1	Q4DCB8_TRYCC (+1)	33 kDa	0.00079	Y_Strain low, Y_Strain_VF high, Yuyu_Strain low, Yuyu_Strain_VF low	0	0	1	1	2	0.5		0	0	0	0	0	0	0	0		0	0	0	0	0	0	0		0	0	0	0	0	0	0	0	0	0		2
	Ribonucleoside-diphosphate reductase small chain, putative OS=Trypanosoma cruzi (strain CL Brener) GN=Tc00.1047053511555.80 PE=4 SV=1	Q4DFS6_TRYCC	39 kDa	0.00079	Y_Strain low, Y_Strain_VF high, Yuyu_Strain low, Yuyu_Strain_VF low	0	0	1	1	2	0.5		0	0	0	0	0	0	0	0		0	0	0	0	0	0	0		0	0	0	0	0	0	0	0	0	0		2
	Retrotransposon hot spot (RHS) protein OS=Trypanosoma cruzi Dm28c GN=TCDM_12858 PE=4 SV=1	V5CJW7_TRYCR	141 kDa	< 0.00010	Y_Strain low, Y_Strain_VF low, Yuyu_Strain low, Yuyu_Strain_VF high	0	0	0	0	0	0		2	1	1	1	1	1	7	1.16667		0	0	0	0	0	0	0		0	0	0	0	0	0	0	0	0	0		7
	Mucin TcMUCII, putative OS=Trypanosoma cruzi (strain CL Brener) GN=Tc00.1047053508163.20 PE=4 SV=1	Q4E495_TRYCC	19 kDa	0.35		0	0	0	0	0	0		0	0	0	0	0	0	0	0		0	0	0	7	6	13	2.6		0	0	0	0	0	0	0	0	0	0		13
	Proteasome regulatory non-ATPase subunit 8, putative OS=Trypanosoma cruzi (strain CL Brener) GN=Tc00.1047053509649.30 PE=4 SV=1	Q4CYA6_TRYCC	46 kDa	0.00024	Y_Strain low, Y_Strain_VF high, Yuyu_Strain low, Yuyu_Strain_VF high	0	0	0	0	0	0		0	0	0	0	0	1	1	0.166667		0	0	0	0	0	0	0		0	0	0	0	0	0	0	0	0	0		1
	ADP-ribosylation factor 3, putative OS=Trypanosoma cruzi marinkellei GN=MOQ_006212 PE=3 SV=1	K2N5T0_TRYCR (+1)	25 kDa	0.00079	Y_Strain low, Y_Strain_VF high, Yuyu_Strain low, Yuyu_Strain_VF low	0	0	1	1	2	0.5		0	0	0	0	0	0	0	0		0	0	0	0	0	0	0		0	0	0	0	0	0	0	0	0	0		2
	Tubulin binding cofactor A-like protein, putative OS=Trypanosoma cruzi (strain CL Brener) GN=Tc00.1047053509069.30 PE=4 SV=1	Q4CT87_TRYCC (+1)	14 kDa	0.00079	Y_Strain low, Y_Strain_VF high, Yuyu_Strain low, Yuyu_Strain_VF low	0	0	1	1	2	0.5		0	0	0	0	0	0	0	0		0	0	0	0	0	0	0		0	0	0	0	0	0	0	0	0	0		2
	Uncharacterized protein OS=Trypanosoma cruzi (strain CL Brener) GN=Tc00.1047053506481.20 PE=4 SV=1	Q4CZY9_TRYCC	86 kDa	0.00079	Y_Strain low, Y_Strain_VF high, Yuyu_Strain low, Yuyu_Strain_VF low	0	0	1	1	2	0.5		0	0	0	0	0	0	0	0		0	0	0	0	0	0	0		0	0	0	0	0	0	0	0	0	0		2
	Mucin-associated surface protein (MASP) OS=Trypanosoma cruzi Dm28c GN=TCDM_10312 PE=4 SV=1	V5B7U5_TRYCR	41 kDa	< 0.00010	Y_Strain low, Y_Strain_VF low, Yuyu_Strain low, Yuyu_Strain_VF high	0	0	0	0	0	0		1	0	0	0	1	2	4	0.666667		0	0	0	0	0	0	0		0	0	0	0	0	0	0	0	0	0		4
	Uncharacterized protein OS=Trypanosoma cruzi (strain CL Brener) GN=Tc00.1047053510759.80 PE=4 SV=1	Q4DS86_TRYCC	34 kDa	0.5		0	0	0	0	0	0		0	0	0	0	1	1	2	0.333333		0	0	0	0	0	0	0		0	2	0	0	0	0	0	0	2	0.25		4
	Ribose 5-phosphate isomerase OS=Trypanosoma cruzi (strain CL Brener) GN=Tc00.1047053509199.24 PE=1 SV=1	Q4CQE2_TRYCC (+1)	17 kDa	0.00079	Y_Strain low, Y_Strain_VF high, Yuyu_Strain low, Yuyu_Strain_VF low	0	0	0	1	1	0.25		0	0	0	0	0	0	0	0		0	0	0	0	0	0	0		0	0	0	0	0	0	0	0	0	0		1
[truncated: 52 more rows]

## Sheet: 1B
Suppl. Table 1B. TS clusters identified in the proteome of EVs and VF fractions of YuYu and Y strains.
TS family group	Cluster	Accession Number	Molecular Weight	Total Spectral Counts					Average Spectral Counts
[truncated: 21 more rows]
