# Supplementary material for: Proteomic analysis reveals different composition of extracellular vesicles released by two Trypanosoma cruzi strains associated with their distinct interaction with host cells
Source: J Extracell Vesicles. 2018 Apr 17;7(1):1463779. doi: 10.1080/20013078.2018.1463779 (PMC5912195; doi:10.1080/20013078.2018.1463779)
Supplement: Suppl._Tables.zip [file ZJEV_A_1463779_SM5412.zip › Suppl. Table 2_Peptides_Final.xlsx]

## Sheet: Suppl.. Table 2
Suppl. Table 2. Peptides identified in the proteome of EVs and VF fractions of YuYu and Y strains.
Biological sample category	Protein name	Protein accession numbers	Protein molecular weight (Da)	Best Peptide identification probability	Protein identification probability	Exclusive unique peptide count	Exclusive unique spectrum count	Total spectrum count	Percentage of total spectra	Percentage sequence coverage	Peptide sequence	Previous amino acid	Next amino acid	Best Sequest deltaCn	Best Sequest XCorr	Best Sequest Sp	Best Sequest SpRank	Best Sequest Peak Ratio	Number of identified +1H spectra	Number of identified +2H spectra	Number of identified +3H spectra	Number of identified +4H spectra	Number of enzymatic termini	Calculated +1H Peptide Mass (AMU)	Median Retention Time	Total TIC	Peptide start index	Peptide stop index	Other Proteins
Y-VF	Trans-sialidase, putative OS=Trypanosoma cruzi (strain CL Brener) GN=Tc00.1047053507427.10 PE=4 SV=1	Q4CSI1_TRYCC	88899	0.955	1	7	16	83	0.0024	0.428	AGVPAQEK	R	I	0.423	1.43	0	1	0	0	1	0	0	2	799.431	1175.56	9740500	639	646	Q4CKI9_TRYCC
Y-VF	Trans-sialidase, putative OS=Trypanosoma cruzi (strain CL Brener) GN=Tc00.1047053507427.10 PE=4 SV=1	Q4CSI1_TRYCC	88899	0.997	1	7	16	83	0.0024	0.428	ATGSSAGEDSESSGAAGTDLAK	K	G	0.754	5.05	0	1	0	0	1	1	0	2	1968.86	2537.95	2160250	735	756	Q4CKI9_TRYCC
Y-VF	Trans-sialidase, putative OS=Trypanosoma cruzi (strain CL Brener) GN=Tc00.1047053507427.10 PE=4 SV=1	Q4CSI1_TRYCC	88899	0.997	1	7	16	83	0.0024	0.428	ATGSSAGEEVGR	K	G	0.571	2.64	0	1	0	0	3	0	0	2	1120.52	1313.41	39800000	759	770	Q4CKI9_TRYCC
Y-VF	Trans-sialidase, putative OS=Trypanosoma cruzi (strain CL Brener) GN=Tc00.1047053507427.10 PE=4 SV=1	Q4CSI1_TRYCC	88899	0.997	1	7	16	83	0.0024	0.428	CFNDSEVAALEK	R	R	0.755	3.21	0	1	0	0	1	0	0	2	1382.63	3987.96	5947180	681	692	Q4DVJ1_TRYCC,V5B8E5_TRYCR,Q4CKI9_TRYCC
Y-VF	Trans-sialidase, putative OS=Trypanosoma cruzi (strain CL Brener) GN=Tc00.1047053507427.10 PE=4 SV=1	Q4CSI1_TRYCC	88899	0.997	1	7	16	83	0.0024	0.428	CFNDSEVAALEKR	R	E	0.624	3.39	0	1	0	0	0	1	0	2	1538.73	3819.73	8308420	681	693	Q4DVJ1_TRYCC,V5B8E5_TRYCR,Q4CKI9_TRYCC
Y-VF	Trans-sialidase, putative OS=Trypanosoma cruzi (strain CL Brener) GN=Tc00.1047053507427.10 PE=4 SV=1	Q4CSI1_TRYCC	88899	0.997	1	7	16	83	0.0024	0.428	ELNLWYDEHK	R	H	0.545	2.18	0	1	0	0	1	1	0	2	1346.64	4141.55	6237810	570	579	Q4DVJ1_TRYCC,V5B8E5_TRYCR,Q4CKI9_TRYCC
Y-VF	Trans-sialidase, putative OS=Trypanosoma cruzi (strain CL Brener) GN=Tc00.1047053507427.10 PE=4 SV=1	Q4CSI1_TRYCC	88899	0.997	1	7	16	83	0.0024	0.428	EVELFKPGEVTVPAAEEGR	K	E	0.758	4.79	0	1	0	0	2	2	1	2	2057.06	4497.55	72300000	36	54	Q4DVJ1_TRYCC
Y-VF	Trans-sialidase, putative OS=Trypanosoma cruzi (strain CL Brener) GN=Tc00.1047053507427.10 PE=4 SV=1	Q4CSI1_TRYCC	88899	0.997	1	7	16	83	0.0024	0.428	GAGTIAWEAGK	K	A	0.549	2.61	0	1	0	0	2	0	0	2	1060.54	3442.93	16800000	590	600	Q4DVJ1_TRYCC,Q4CKI9_TRYCC
Y-VF	Trans-sialidase, putative OS=Trypanosoma cruzi (strain CL Brener) GN=Tc00.1047053507427.10 PE=4 SV=1	Q4CSI1_TRYCC	88899	0.997	1	7	16	83	0.0024	0.428	GELFALYAK	K	Y	0.495	2.3	0	1	0	0	1	0	0	2	1011.55	4692.08	6216280	404	412	Q4D9H3_TRYCC,Q4CTX4_TRYCC,Q4DVJ1_TRYCC
Y-VF	Trans-sialidase, putative OS=Trypanosoma cruzi (strain CL Brener) GN=Tc00.1047053507427.10 PE=4 SV=1	Q4CSI1_TRYCC	88899	0.997	1	7	16	83	0.0024	0.428	GIAVGGTTVVFPLVAVSEK	R	A	0.789	4.01	0	1	0	0	2	2	0	2	1844.05	5764.54	50900000	225	243	Q4DVJ1_TRYCC
Y-VF	Trans-sialidase, putative OS=Trypanosoma cruzi (strain CL Brener) GN=Tc00.1047053507427.10 PE=4 SV=1	Q4CSI1_TRYCC	88899	0.997	1	7	16	83	0.0024	0.428	GKATGSSAGEEVGR	K	G	0.656	3.46	0	1	0	0	1	0	0	2	1305.64	1137.65	3085510	757	770	Q4CKI9_TRYCC
Y-VF	Trans-sialidase, putative OS=Trypanosoma cruzi (strain CL Brener) GN=Tc00.1047053507427.10 PE=4 SV=1	Q4CSI1_TRYCC	88899	0.997	1	7	16	83	0.0024	0.428	GTDIITATIGSK	R	S	0.609	2.73	0	1	0	0	2	0	0	2	1176.65	4172.85	34400000	335	346	Q4DVJ1_TRYCC
Y-VF	Trans-sialidase, putative OS=Trypanosoma cruzi (strain CL Brener) GN=Tc00.1047053507427.10 PE=4 SV=1	Q4CSI1_TRYCC	88899	0.997	1	7	16	83	0.0024	0.428	HPFTLGAPPR	K	A	0.608	2.8	0	1	0	0	2	4	0	2	1092.6	3345.29	53400000	629	638
Y-VF	Trans-sialidase, putative OS=Trypanosoma cruzi (strain CL Brener) GN=Tc00.1047053507427.10 PE=4 SV=1	Q4CSI1_TRYCC	88899	0.997	1	7	16	83	0.0024	0.428	HSWNVLEAAR	K	G	0.676	2.66	0	1	0	0	1	0	0	2	1182.6	3865.61	13700000	212	221	Q4DVJ1_TRYCC
Y-VF	Trans-sialidase, putative OS=Trypanosoma cruzi (strain CL Brener) GN=Tc00.1047053507427.10 PE=4 SV=1	Q4CSI1_TRYCC	88899	0.997	1	7	16	83	0.0024	0.428	IPEMVSQIFFGSDGINLEGTVR	K	C	0.71	3.62	0	1	0	0	2	2	0	2	2425.21	6174.79	2085380	647	668	Q4CKI9_TRYCC
Y-VF	Trans-sialidase, putative OS=Trypanosoma cruzi (strain CL Brener) GN=Tc00.1047053507427.10 PE=4 SV=1	Q4CSI1_TRYCC	88899	0.997	1	7	16	83	0.0024	0.428	KGELFALYAK	K	Y	0.617	3.06	0	1	0	0	2	1	0	2	1139.65	4211.46	16700000	403	412	Q4DVJ1_TRYCC
Y-VF	Trans-sialidase, putative OS=Trypanosoma cruzi (strain CL Brener) GN=Tc00.1047053507427.10 PE=4 SV=1	Q4CSI1_TRYCC	88899	0.997	1	7	16	83	0.0024	0.428	KVYNGFELTGVDAR	K	I	0.574	3.49	0	1	0	0	1	1	0	2	1568.81	4059.78	5722590	506	519	Q4CKI9_TRYCC
Y-VF	Trans-sialidase, putative OS=Trypanosoma cruzi (strain CL Brener) GN=Tc00.1047053507427.10 PE=4 SV=1	Q4CSI1_TRYCC	88899	0.997	1	7	16	83	0.0024	0.428	LLMVTSGSVIPQQLR	K	V	0.552	3.16	0	1	0	0	3	2	0	2	1641.94	4741.09	18400000	287	301
Y-VF	Trans-sialidase, putative OS=Trypanosoma cruzi (strain CL Brener) GN=Tc00.1047053507427.10 PE=4 SV=1	Q4CSI1_TRYCC	88899	0.997	1	7	16	83	0.0024	0.428	NGECTAYVDGQLLGSLVEK	R	H	0.661	3.76	0	1	0	0	1	1	0	2	2052.99	5301.44	3961250	610	628	Q4CKI9_TRYCC
Y-VF	Trans-sialidase, putative OS=Trypanosoma cruzi (strain CL Brener) GN=Tc00.1047053507427.10 PE=4 SV=1	Q4CSI1_TRYCC	88899	0.997	1	7	16	83	0.0024	0.428	QINFLLQTWEAVDDR	R	V	0.633	2.58	0	1	0	0	0	1	0	2	1847.93	6335.95	370370	433	447
Y-VF	Trans-sialidase, putative OS=Trypanosoma cruzi (strain CL Brener) GN=Tc00.1047053507427.10 PE=4 SV=1	Q4CSI1_TRYCC	88899	0.997	1	7	16	83	0.0024	0.428	RVMHLFLSDFVR	R	A	0.636	3.43	0	1	0	0	0	1	2	2	1535.82	4628.14	11000000	368	379
Y-VF	Trans-sialidase, putative OS=Trypanosoma cruzi (strain CL Brener) GN=Tc00.1047053507427.10 PE=4 SV=1	Q4CSI1_TRYCC	88899	0.997	1	7	16	83	0.0024	0.428	STLLTLMGK	K	H	0.651	1.98	0	1	0	0	4	0	0	2	963.554	4287.32	46700000	203	211	Q4DVJ1_TRYCC,V5B8E5_TRYCR
Y-VF	Trans-sialidase, putative OS=Trypanosoma cruzi (strain CL Brener) GN=Tc00.1047053507427.10 PE=4 SV=1	Q4CSI1_TRYCC	88899	0.997	1	7	16	83	0.0024	0.428	SVLLYTQMLFEYVPGDTQGAR	K	R	0.71	3.93	0	1	0	0	0	2	0	2	2404.19	6008.99	1604690	347	367
Y-VF	Trans-sialidase, putative OS=Trypanosoma cruzi (strain CL Brener) GN=Tc00.1047053507427.10 PE=4 SV=1	Q4CSI1_TRYCC	88899	0.953	1	7	16	83	0.0024	0.428	TVFEQFKK	K	G	0.404	1.66	0	1	0	0	1	0	0	2	1026.56	3205.52	5774820	125	132
Y-VF	Trans-sialidase, putative OS=Trypanosoma cruzi (strain CL Brener) GN=Tc00.1047053507427.10 PE=4 SV=1	Q4CSI1_TRYCC	88899	0.99	1	7	16	83	0.0024	0.428	TVSWEGPR	K	S	0.708	1.95	0	1	0	0	1	0	0	2	931.463	3284.46	20700000	192	199	Q4DVJ1_TRYCC,V5B8E5_TRYCR
Y-VF	Trans-sialidase, putative OS=Trypanosoma cruzi (strain CL Brener) GN=Tc00.1047053507427.10 PE=4 SV=1	Q4CSI1_TRYCC	88899	0.997	1	7	16	83	0.0024	0.428	VMHLFLSDFVR	R	A	0.68	3.14	0	1	0	0	2	4	0	2	1363.72	5453.33	16700000	369	379
Y-VF	Trans-sialidase, putative OS=Trypanosoma cruzi (strain CL Brener) GN=Tc00.1047053507427.10 PE=4 SV=1	Q4CSI1_TRYCC	88899	0.997	1	7	16	83	0.0024	0.428	VSTLCSSSAGK	R	S	0.759	3.05	0	1	0	0	5	0	0	2	1096.53	1728.11	24400000	448	458	V5BKP3_TRYCR,Q4CTX4_TRYCC,Q4DVJ1_TRYCC,V5B8E5_TRYCR,Q4CKI9_TRYCC
Y-VF	Trans-sialidase, putative OS=Trypanosoma cruzi (strain CL Brener) GN=Tc00.1047053507427.10 PE=4 SV=1	Q4CSI1_TRYCC	88899	0.997	1	7	16	83	0.0024	0.428	VYESVDMGK	R	T	0.567	2.06	0	1	0	0	3	0	0	2	1043.47	2054.5	16700000	302	310	Q4DVJ1_TRYCC,V5B8E5_TRYCR
Y-VF	Trans-sialidase, putative OS=Trypanosoma cruzi (strain CL Brener) GN=Tc00.1047053507427.10 PE=4 SV=1	Q4CSI1_TRYCC	88899	0.997	1	7	16	83	0.0024	0.428	VYNGFELTGVDAR	K	I	0.776	3.45	0	1	0	0	2	1	0	2	1440.71	4444.2	25000000	507	519	Q4CKI9_TRYCC
Y-VF	Trans-sialidase, putative OS=Trypanosoma cruzi (strain CL Brener) GN=Tc00.1047053507427.10 PE=4 SV=1	Q4CSI1_TRYCC	88899	0.997	1	7	16	83	0.0024	0.428	YGEDGASGGLFFTR	K	L	0.667	2.97	0	1	0	0	2	1	0	2	1476.68	4703.95	22000000	413	426	Q4DVJ1_TRYCC
Y-VF	Trans-sialidase, putative OS=Trypanosoma cruzi (strain CL Brener) GN=Tc00.1047053507427.10 PE=4 SV=1	Q4CSI1_TRYCC	88899	0.997	1	7	16	83	0.0024	0.428	YNSYGDVSNLEK	K	D	0.791	2.82	0	1	0	0	2	0	0	2	1388.63	3455.53	12500000	101	112	Q4DVJ1_TRYCC
Y-VF	Trans-sialidase, putative OS=Trypanosoma cruzi (strain CL Brener) GN=Tc00.1047053507427.10 PE=4 SV=1	Q4CSI1_TRYCC	88899	0.989	1	7	16	83	0.0024	0.428	YNSYGDVSNLEKDVTWAAK	K	Q	0.527	2.7	0	1	0	0	0	1	0	2	2160.02	4919.57	2297390	101	119	Q4DVJ1_TRYCC
Y-VF	Trans-sialidase, putative OS=Trypanosoma cruzi (strain CL Brener) GN=Tc00.1047053506961.25 PE=4 SV=1	Q4DVJ1_TRYCC	107847	0.997	1	9	19	70	0.002	0.329	AHDVGPIFAGSFDPSLFITLLHK	R	K	0.723	4.32	0	1	0	0	0	0	1	2	2482.31	6449.42	752684	380	402
Y-VF	Trans-sialidase, putative OS=Trypanosoma cruzi (strain CL Brener) GN=Tc00.1047053506961.25 PE=4 SV=1	Q4DVJ1_TRYCC	107847	0.997	1	9	19	70	0.002	0.329	AIGSSAGEDGESSGAADTDSAK	K	V	0.782	3.7	0	1	0	0	2	2	0	2	1982.84	2313.57	3063780	735	756
Y-VF	Trans-sialidase, putative OS=Trypanosoma cruzi (strain CL Brener) GN=Tc00.1047053506961.25 PE=4 SV=1	Q4DVJ1_TRYCC	107847	0.997	1	9	19	70	0.002	0.329	ATGGSAGEDSDSSGAADTDSAK	K	V	0.906	5.1	0	1	0	0	2	1	0	2	1956.79	1163.27	4367660	711	732
Y-VF	Trans-sialidase, putative OS=Trypanosoma cruzi (strain CL Brener) GN=Tc00.1047053506961.25 PE=4 SV=1	Q4DVJ1_TRYCC	107847	0.997	1	9	19	70	0.002	0.329	ATGSSAGEDGESSGAADTDSAK	K	G	0.876	5.56	0	1	0	0	1	1	0	2	1970.81	1259.92	3046660	879	900
Y-VF	Trans-sialidase, putative OS=Trypanosoma cruzi (strain CL Brener) GN=Tc00.1047053506961.25 PE=4 SV=1	Q4DVJ1_TRYCC	107847	0.997	1	9	19	70	0.002	0.329	AYVDGQLLGSLVEK	R	H	0.694	2.94	0	1	0	0	1	1	0	2	1491.81	5047.61	4273240	615	628
Y-VF	Trans-sialidase, putative OS=Trypanosoma cruzi (strain CL Brener) GN=Tc00.1047053506961.25 PE=4 SV=1	Q4DVJ1_TRYCC	107847	0.997	1	9	19	70	0.002	0.329	CFNDSEVAALEK	R	R	0.755	3.21	0	1	0	0	1	0	0	2	1382.63	3987.96	5947180	681	692	Q4CSI1_TRYCC,V5B8E5_TRYCR,Q4CKI9_TRYCC
Y-VF	Trans-sialidase, putative OS=Trypanosoma cruzi (strain CL Brener) GN=Tc00.1047053506961.25 PE=4 SV=1	Q4DVJ1_TRYCC	107847	0.997	1	9	19	70	0.002	0.329	CFNDSEVAALEKR	R	E	0.624	3.39	0	1	0	0	0	1	0	2	1538.73	3819.73	8308420	681	693	Q4CSI1_TRYCC,V5B8E5_TRYCR,Q4CKI9_TRYCC
Y-VF	Trans-sialidase, putative OS=Trypanosoma cruzi (strain CL Brener) GN=Tc00.1047053506961.25 PE=4 SV=1	Q4DVJ1_TRYCC	107847	0.99	1	9	19	70	0.002	0.329	DGVPAQEK	R	I	0.497	1.93	0	1	0	0	1	0	0	2	843.421	1186.82	4989370	639	646
Y-VF	Trans-sialidase, putative OS=Trypanosoma cruzi (strain CL Brener) GN=Tc00.1047053506961.25 PE=4 SV=1	Q4DVJ1_TRYCC	107847	0.997	1	9	19	70	0.002	0.329	ELNLWYDEHK	R	H	0.545	2.18	0	1	0	0	1	1	0	2	1346.64	4141.55	6237810	570	579	Q4CSI1_TRYCC,V5B8E5_TRYCR,Q4CKI9_TRYCC
Y-VF	Trans-sialidase, putative OS=Trypanosoma cruzi (strain CL Brener) GN=Tc00.1047053506961.25 PE=4 SV=1	Q4DVJ1_TRYCC	107847	0.997	1	9	19	70	0.002	0.329	EVELFKPGEVTVPAAEEGR	K	E	0.758	4.79	0	1	0	0	2	2	1	2	2057.06	4497.55	72300000	36	54	Q4CSI1_TRYCC
Y-VF	Trans-sialidase, putative OS=Trypanosoma cruzi (strain CL Brener) GN=Tc00.1047053506961.25 PE=4 SV=1	Q4DVJ1_TRYCC	107847	0.997	1	9	19	70	0.002	0.329	GAGTIAWEAGK	K	A	0.549	2.61	0	1	0	0	2	0	0	2	1060.54	3442.93	16800000	590	600	Q4CSI1_TRYCC,Q4CKI9_TRYCC
Y-VF	Trans-sialidase, putative OS=Trypanosoma cruzi (strain CL Brener) GN=Tc00.1047053506961.25 PE=4 SV=1	Q4DVJ1_TRYCC	107847	0.997	1	9	19	70	0.002	0.329	GELFALYAK	K	Y	0.495	2.3	0	1	0	0	1	0	0	2	1011.55	4692.08	6216280	404	412	Q4D9H3_TRYCC,Q4CTX4_TRYCC,Q4CSI1_TRYCC
Y-VF	Trans-sialidase, putative OS=Trypanosoma cruzi (strain CL Brener) GN=Tc00.1047053506961.25 PE=4 SV=1	Q4DVJ1_TRYCC	107847	0.997	1	9	19	70	0.002	0.329	GIAVGGTTVVFPLVAVSEK	R	A	0.789	4.01	0	1	0	0	2	2	0	2	1844.05	5764.54	50900000	225	243	Q4CSI1_TRYCC
Y-VF	Trans-sialidase, putative OS=Trypanosoma cruzi (strain CL Brener) GN=Tc00.1047053506961.25 PE=4 SV=1	Q4DVJ1_TRYCC	107847	0.997	1	9	19	70	0.002	0.329	GTDIITATIGSK	R	S	0.609	2.73	0	1	0	0	2	0	0	2	1176.65	4172.85	34400000	335	346	Q4CSI1_TRYCC
Y-VF	Trans-sialidase, putative OS=Trypanosoma cruzi (strain CL Brener) GN=Tc00.1047053506961.25 PE=4 SV=1	Q4DVJ1_TRYCC	107847	0.997	1	9	19	70	0.002	0.329	HPFTLGTPPR	K	D	0.532	2.57	0	1	0	0	2	0	0	2	1122.61	3321.34	9472170	629	638	Q4CKI9_TRYCC
Y-VF	Trans-sialidase, putative OS=Trypanosoma cruzi (strain CL Brener) GN=Tc00.1047053506961.25 PE=4 SV=1	Q4DVJ1_TRYCC	107847	0.997	1	9	19	70	0.002	0.329	HSWNVLEAAR	K	G	0.676	2.66	0	1	0	0	1	0	0	2	1182.6	3865.61	13700000	212	221	Q4CSI1_TRYCC
Y-VF	Trans-sialidase, putative OS=Trypanosoma cruzi (strain CL Brener) GN=Tc00.1047053506961.25 PE=4 SV=1	Q4DVJ1_TRYCC	107847	0.997	1	9	19	70	0.002	0.329	KGELFALYAK	K	Y	0.617	3.06	0	1	0	0	2	1	0	2	1139.65	4211.46	16700000	403	412	Q4CSI1_TRYCC
Y-VF	Trans-sialidase, putative OS=Trypanosoma cruzi (strain CL Brener) GN=Tc00.1047053506961.25 PE=4 SV=1	Q4DVJ1_TRYCC	107847	0.997	1	9	19	70	0.002	0.329	LLMVTSGSFIPQQLR	K	V	0.724	2.85	0	1	0	0	2	0	0	2	1689.94	5307.11	3891500	287	301
Y-VF	Trans-sialidase, putative OS=Trypanosoma cruzi (strain CL Brener) GN=Tc00.1047053506961.25 PE=4 SV=1	Q4DVJ1_TRYCC	107847	0.997	1	9	19	70	0.002	0.329	LLSQLGLFPMHPR	R	G	0.714	2.78	0	1	0	0	2	5	0	2	1508.84	5082.77	17000000	322	334
Y-VF	Trans-sialidase, putative OS=Trypanosoma cruzi (strain CL Brener) GN=Tc00.1047053506961.25 PE=4 SV=1	Q4DVJ1_TRYCC	107847	0.997	1	9	19	70	0.002	0.329	STLLTLMGK	K	H	0.651	1.98	0	1	0	0	4	0	0	2	963.554	4287.32	46700000	203	211	Q4CSI1_TRYCC,V5B8E5_TRYCR
Y-VF	Trans-sialidase, putative OS=Trypanosoma cruzi (strain CL Brener) GN=Tc00.1047053506961.25 PE=4 SV=1	Q4DVJ1_TRYCC	107847	0.99	1	9	19	70	0.002	0.329	TVFEQFEK	K	G	0.571	1.8	0	1	0	0	1	0	0	2	1027.51	3944.36	21400000	125	132	V5B8E5_TRYCR
Y-VF	Trans-sialidase, putative OS=Trypanosoma cruzi (strain CL Brener) GN=Tc00.1047053506961.25 PE=4 SV=1	Q4DVJ1_TRYCC	107847	0.997	1	9	19	70	0.002	0.329	TVMHLFLSDFVR	R	A	0.708	3.26	0	1	0	0	1	3	0	2	1464.77	5379.55	5321290	368	379
Y-VF	Trans-sialidase, putative OS=Trypanosoma cruzi (strain CL Brener) GN=Tc00.1047053506961.25 PE=4 SV=1	Q4DVJ1_TRYCC	107847	0.99	1	9	19	70	0.002	0.329	TVSWEGPR	K	S	0.708	1.95	0	1	0	0	1	0	0	2	931.463	3284.46	20700000	192	199	Q4CSI1_TRYCC,V5B8E5_TRYCR
Y-VF	Trans-sialidase, putative OS=Trypanosoma cruzi (strain CL Brener) GN=Tc00.1047053506961.25 PE=4 SV=1	Q4DVJ1_TRYCC	107847	0.997	1	9	19	70	0.002	0.329	VSTLCSSSAGK	R	S	0.759	3.05	0	1	0	0	5	0	0	2	1096.53	1728.11	24400000	448	458	V5BKP3_TRYCR,Q4CTX4_TRYCC,Q4CSI1_TRYCC,V5B8E5_TRYCR,Q4CKI9_TRYCC
Y-VF	Trans-sialidase, putative OS=Trypanosoma cruzi (strain CL Brener) GN=Tc00.1047053506961.25 PE=4 SV=1	Q4DVJ1_TRYCC	107847	0.997	1	9	19	70	0.002	0.329	VYESVDMGK	R	T	0.567	2.06	0	1	0	0	3	0	0	2	1043.47	2054.5	16700000	302	310	Q4CSI1_TRYCC,V5B8E5_TRYCR
Y-VF	Trans-sialidase, putative OS=Trypanosoma cruzi (strain CL Brener) GN=Tc00.1047053506961.25 PE=4 SV=1	Q4DVJ1_TRYCC	107847	0.997	1	9	19	70	0.002	0.329	YGEDGASGGLFFTR	K	L	0.667	2.97	0	1	0	0	2	1	0	2	1476.68	4703.95	22000000	413	426	Q4CSI1_TRYCC
Y-VF	Trans-sialidase, putative OS=Trypanosoma cruzi (strain CL Brener) GN=Tc00.1047053506961.25 PE=4 SV=1	Q4DVJ1_TRYCC	107847	0.997	1	9	19	70	0.002	0.329	YNSYGDVSNLEK	K	D	0.791	2.82	0	1	0	0	2	0	0	2	1388.63	3455.53	12500000	101	112	Q4CSI1_TRYCC
Y-VF	Trans-sialidase, putative OS=Trypanosoma cruzi (strain CL Brener) GN=Tc00.1047053506961.25 PE=4 SV=1	Q4DVJ1_TRYCC	107847	0.989	1	9	19	70	0.002	0.329	YNSYGDVSNLEKDVTWAAK	K	Q	0.527	2.7	0	1	0	0	0	1	0	2	2160.02	4919.57	2297390	101	119	Q4CSI1_TRYCC
Y-VF	Trans-sialidase, putative OS=Trypanosoma cruzi (strain CL Brener) GN=Tc00.1047053508717.60 PE=4 SV=1	Q4D9H3_TRYCC	86138.6	0.997	1	20	26	41	0.0012	0.395	AAVAEDCKDAILLEWEGK	K	V	0.7	4.47	0	1	0	0	0	1	0	2	2017.99	4877.07	2077350	270	287
Y-VF	Trans-sialidase, putative OS=Trypanosoma cruzi (strain CL Brener) GN=Tc00.1047053508717.60 PE=4 SV=1	Q4D9H3_TRYCC	86138.6	0.997	1	20	26	41	0.0012	0.395	ANYQSTYSNYGDADTWSR	K	H	0.8	3.77	0	1	0	0	1	0	0	2	2098.87	3960.48	769993	84	101
Y-VF	Trans-sialidase, putative OS=Trypanosoma cruzi (strain CL Brener) GN=Tc00.1047053508717.60 PE=4 SV=1	Q4D9H3_TRYCC	86138.6	0.997	1	20	26	41	0.0012	0.395	DDKIFLIVSK	K	N	0.695	2.19	0	1	0	0	0	1	0	2	1177.68	4545.97	3284190	149	158
Y-VF	Trans-sialidase, putative OS=Trypanosoma cruzi (strain CL Brener) GN=Tc00.1047053508717.60 PE=4 SV=1	Q4D9H3_TRYCC	86138.6	0.997	1	20	26	41	0.0012	0.395	DGVNTGSNSLVLTHLTEQMQR	K	I	0.726	5.78	0	1	0	0	1	3	0	2	2300.13	4791.07	21800000	407	427
Y-VF	Trans-sialidase, putative OS=Trypanosoma cruzi (strain CL Brener) GN=Tc00.1047053508717.60 PE=4 SV=1	Q4D9H3_TRYCC	86138.6	0.997	1	20	26	41	0.0012	0.395	EATRPPQDVSVDR	K	E	0.664	3.71	0	1	0	0	1	1	0	2	1469.73	2467.08	10100000	706	718	Q4CTX4_TRYCC
Y-VF	Trans-sialidase, putative OS=Trypanosoma cruzi (strain CL Brener) GN=Tc00.1047053508717.60 PE=4 SV=1	Q4D9H3_TRYCC	86138.6	0.997	1	20	26	41	0.0012	0.395	EATRPPQDVSVDRETSSSSGK	K	G	0.643	4.16	0	1	0	0	0	1	0	2	2233.07	2396.83	1583940	706	726
Y-VF	Trans-sialidase, putative OS=Trypanosoma cruzi (strain CL Brener) GN=Tc00.1047053508717.60 PE=4 SV=1	Q4D9H3_TRYCC	86138.6	0.997	1	20	26	41	0.0012	0.395	ESVLNIFFGNIQAGQK	R	E	0.643	2.87	0	1	0	0	2	2	0	2	1764.93	6404.56	1491580	647	662
Y-VF	Trans-sialidase, putative OS=Trypanosoma cruzi (strain CL Brener) GN=Tc00.1047053508717.60 PE=4 SV=1	Q4D9H3_TRYCC	86138.6	0.997	1	20	26	41	0.0012	0.395	GEGSAYVDGQR	K	V	0.658	2.83	0	1	0	0	1	0	0	2	1138.51	2233.31	6206540	605	615
Y-VF	Trans-sialidase, putative OS=Trypanosoma cruzi (strain CL Brener) GN=Tc00.1047053508717.60 PE=4 SV=1	Q4D9H3_TRYCC	86138.6	0.997	1	20	26	41	0.0012	0.395	GELFALYAK	R	D	0.495	2.3	0	1	0	0	1	0	0	2	1011.55	4692.08	6216280	398	406	Q4CTX4_TRYCC,Q4CSI1_TRYCC,Q4DVJ1_TRYCC
Y-VF	Trans-sialidase, putative OS=Trypanosoma cruzi (strain CL Brener) GN=Tc00.1047053508717.60 PE=4 SV=1	Q4D9H3_TRYCC	86138.6	0.997	1	20	26	41	0.0012	0.395	HFTSLYDTK	R	A	0.648	3.19	0	1	0	0	2	0	0	2	1111.54	3070.5	9855490	136	144
Y-VF	Trans-sialidase, putative OS=Trypanosoma cruzi (strain CL Brener) GN=Tc00.1047053508717.60 PE=4 SV=1	Q4D9H3_TRYCC	86138.6	0.997	1	20	26	41	0.0012	0.395	HVSWTEPLSLK	K	T	0.528	2.4	0	1	0	0	1	1	0	2	1296.69	4310.2	3015730	192	202	Q4CTX4_TRYCC,V5B563_TRYCR
Y-VF	Trans-sialidase, putative OS=Trypanosoma cruzi (strain CL Brener) GN=Tc00.1047053508717.60 PE=4 SV=1	Q4D9H3_TRYCC	86138.6	0.958	1	20	26	41	0.0012	0.395	IHLWLADGSR	R	V	0.28	2.53	0	1	0	0	0	1	0	2	1167.63	4340.89	2606590	364	373	Q4CTX4_TRYCC
Y-VF	Trans-sialidase, putative OS=Trypanosoma cruzi (strain CL Brener) GN=Tc00.1047053508717.60 PE=4 SV=1	Q4D9H3_TRYCC	86138.6	0.997	1	20	26	41	0.0012	0.395	ILAFPLVATSSLDYGDR	R	T	0.665	4.25	0	1	0	0	2	2	0	2	1837.97	5857.86	13000000	233	249
Y-VF	Trans-sialidase, putative OS=Trypanosoma cruzi (strain CL Brener) GN=Tc00.1047053508717.60 PE=4 SV=1	Q4D9H3_TRYCC	86138.6	0.997	1	20	26	41	0.0012	0.395	IPQGITPLVGLNIISK	K	R	0.658	3.39	0	1	0	0	1	1	0	2	1663.02	5718.44	1810120	547	562
Y-VF	Trans-sialidase, putative OS=Trypanosoma cruzi (strain CL Brener) GN=Tc00.1047053508717.60 PE=4 SV=1	Q4D9H3_TRYCC	86138.6	0.997	1	20	26	41	0.0012	0.395	KIPQGITPLVGLNIISK	K	R	0.717	3.14	0	1	0	0	0	1	0	2	1791.11	5315.66	875506	546	562
Y-VF	Trans-sialidase, putative OS=Trypanosoma cruzi (strain CL Brener) GN=Tc00.1047053508717.60 PE=4 SV=1	Q4D9H3_TRYCC	86138.6	0.996	1	20	26	41	0.0012	0.395	KLDGAHGAR	R	G	0.571	2.54	0	1	0	0	1	0	0	2	924.501	1077.29	11600000	216	224	Q4CTX4_TRYCC,V5B563_TRYCR
Y-VF	Trans-sialidase, putative OS=Trypanosoma cruzi (strain CL Brener) GN=Tc00.1047053508717.60 PE=4 SV=1	Q4D9H3_TRYCC	86138.6	0.997	1	20	26	41	0.0012	0.395	NKSPISGETVK	K	S	0.666	2.92	0	1	0	0	2	0	0	2	1159.63	2107.84	5173360	54	64
Y-VF	Trans-sialidase, putative OS=Trypanosoma cruzi (strain CL Brener) GN=Tc00.1047053508717.60 PE=4 SV=1	Q4D9H3_TRYCC	86138.6	0.997	1	20	26	41	0.0012	0.395	SFYGHSLVDVDGLMVVIAK	K	A	0.582	3.44	0	1	0	0	0	1	0	2	2066.06	5299.1	3041920	65	83
Y-VF	Trans-sialidase, putative OS=Trypanosoma cruzi (strain CL Brener) GN=Tc00.1047053508717.60 PE=4 SV=1	Q4D9H3_TRYCC	86138.6	0.955	1	20	26	41	0.0012	0.395	SLTLFYDNQMR	R	W	0.501	1.59	0	1	0	0	1	0	0	2	1403.66	4463.11	4126290	564	574
Y-VF	Trans-sialidase, putative OS=Trypanosoma cruzi (strain CL Brener) GN=Tc00.1047053508717.60 PE=4 SV=1	Q4D9H3_TRYCC	86138.6	0.997	1	20	26	41	0.0012	0.395	SPISGETVK	K	S	0.607	2.14	0	1	0	0	1	0	0	2	917.494	2356.57	9148020	56	64
Y-VF	Trans-sialidase, putative OS=Trypanosoma cruzi (strain CL Brener) GN=Tc00.1047053508717.60 PE=4 SV=1	Q4D9H3_TRYCC	86138.6	0.997	1	20	26	41	0.0012	0.395	SVILYTSIPLR	K	K	0.65	3.14	0	1	0	0	1	0	0	2	1261.75	4948.45	2396470	346	356
Y-VF	Trans-sialidase, putative OS=Trypanosoma cruzi (strain CL Brener) GN=Tc00.1047053508717.60 PE=4 SV=1	Q4D9H3_TRYCC	86138.6	0.997	1	20	26	41	0.0012	0.395	SVILYTSIPLRK	K	E	0.595	2.62	0	1	0	0	0	1	0	2	1389.85	4345.62	2428520	346	357
Y-VF	Trans-sialidase, putative OS=Trypanosoma cruzi (strain CL Brener) GN=Tc00.1047053508717.60 PE=4 SV=1	Q4D9H3_TRYCC	86138.6	0.997	1	20	26	41	0.0012	0.395	VGSLEGGPSFTLEEEITAPTHPDEDTPSASR	R	E	0.713	6.87	0	1	0	0	0	2	0	2	3226.5	4971.19	10000000	616	646
Y-VF	Trans-sialidase, putative OS=Trypanosoma cruzi (strain CL Brener) GN=Tc00.1047053508717.60 PE=4 SV=1	Q4D9H3_TRYCC	86138.6	0.994	1	20	26	41	0.0012	0.395	VVITVHKGEGSAYVDGQR	R	V	0.445	3.1	0	1	0	0	0	1	0	2	1915	3033.82	2363650	598	615
Y-VF	Trans-sialidase, putative OS=Trypanosoma cruzi (strain CL Brener) GN=Tc00.1047053508717.60 PE=4 SV=1	Q4D9H3_TRYCC	86138.6	0.997	1	20	26	41	0.0012	0.395	YAAALDDFSASDDLITANIETK	K	S	0.82	4.92	0	1	0	0	1	1	0	2	2344.12	5460.63	4133310	324	345
Y-VF	Trans-sialidase, putative OS=Trypanosoma cruzi (strain CL Brener) GN=Tc00.1047053507839.40 PE=4 SV=1	Q4CXS5_TRYCC	80859.4	0.997	1	9	16	41	0.0012	0.344	AHTLNGPGEALAGWAALEGAAAR	K	E	0.721	4.94	0	1	0	0	0	2	0	2	2204.12	5444.55	3459610	701	723	Q4CUS9_TRYCC,Q4CSG5_TRYCC
Y-VF	Trans-sialidase, putative OS=Trypanosoma cruzi (strain CL Brener) GN=Tc00.1047053507839.40 PE=4 SV=1	Q4CXS5_TRYCC	80859.4	0.997	1	9	16	41	0.0012	0.344	AHTVLTAADGQK	K	R	0.655	3.05	0	1	0	0	2	2	0	2	1211.64	2231.3	17200000	171	182
Y-VF	Trans-sialidase, putative OS=Trypanosoma cruzi (strain CL Brener) GN=Tc00.1047053507839.40 PE=4 SV=1	Q4CXS5_TRYCC	80859.4	0.997	1	9	16	41	0.0012	0.344	ASVYINGNSLGEEEVPLK	K	G	0.67	2.64	0	1	0	0	1	0	0	2	1918.98	4461.82	924216	635	652	Q4CUS9_TRYCC
Y-VF	Trans-sialidase, putative OS=Trypanosoma cruzi (strain CL Brener) GN=Tc00.1047053507839.40 PE=4 SV=1	Q4CXS5_TRYCC	80859.4	0.997	1	9	16	41	0.0012	0.344	ASVYINGNSLGEEEVPLKGEAPLELVR	K	F	0.677	3.82	0	1	0	0	0	0	1	2	2883.51	5182.42	1839290	635	661	Q4CUS9_TRYCC
Y-VF	Trans-sialidase, putative OS=Trypanosoma cruzi (strain CL Brener) GN=Tc00.1047053507839.40 PE=4 SV=1	Q4CXS5_TRYCC	80859.4	0.997	1	9	16	41	0.0012	0.344	DGAQSITHLYSDVVAGYIDSK	K	W	0.729	4.53	0	1	0	0	1	1	0	2	2239.09	5745.74	1938500	134	154
Y-VF	Trans-sialidase, putative OS=Trypanosoma cruzi (strain CL Brener) GN=Tc00.1047053507839.40 PE=4 SV=1	Q4CXS5_TRYCC	80859.4	0.96	1	9	16	41	0.0012	0.344	DKGSALSLSR	K	L	0.373	2.45	0	1	0	0	1	0	0	2	1033.56	2659.37	7413150	456	465	Q4CUS9_TRYCC
Y-VF	Trans-sialidase, putative OS=Trypanosoma cruzi (strain CL Brener) GN=Tc00.1047053507839.40 PE=4 SV=1	Q4CXS5_TRYCC	80859.4	0.996	1	9	16	41	0.0012	0.344	DMGTTWTGTIGTLPGVWTK	R	S	0.758	2.72	0	1	0	0	1	0	0	2	2022	5841.6	482560	348	366	Q4CKL4_TRYCC,Q4CUS9_TRYCC,Q4DPT3_TRYCC
Y-VF	Trans-sialidase, putative OS=Trypanosoma cruzi (strain CL Brener) GN=Tc00.1047053507839.40 PE=4 SV=1	Q4CXS5_TRYCC	80859.4	0.997	1	9	16	41	0.0012	0.344	DSFVTPSLVSAGGVIAAFAEGQTNAQK	R	D	0.786	5.96	0	1	0	0	1	2	0	2	2665.35	6545.36	5771800	107	133
Y-VF	Trans-sialidase, putative OS=Trypanosoma cruzi (strain CL Brener) GN=Tc00.1047053507839.40 PE=4 SV=1	Q4CXS5_TRYCC	80859.4	0.986	1	9	16	41	0.0012	0.344	EGSAAGTPR	K	D	0.568	2.12	0	1	0	0	1	0	0	2	845.411	1111.24	13400000	98	106
Y-VF	Trans-sialidase, putative OS=Trypanosoma cruzi (strain CL Brener) GN=Tc00.1047053507839.40 PE=4 SV=1	Q4CXS5_TRYCC	80859.4	0.997	1	9	16	41	0.0012	0.344	EKDKGSALSLSR	R	L	0.541	2.77	0	1	0	0	1	0	0	2	1290.7	2280.89	1020870	454	465	Q4CUS9_TRYCC
Y-VF	Trans-sialidase, putative OS=Trypanosoma cruzi (strain CL Brener) GN=Tc00.1047053507839.40 PE=4 SV=1	Q4CXS5_TRYCC	80859.4	0.997	1	9	16	41	0.0012	0.344	FCFGACGEDAGQK	R	T	0.791	2.68	0	1	0	0	2	0	0	2	1446.58	3619.12	9659420	662	674	Q4E0D0_TRYCC,Q4CUS9_TRYCC,Q4CUU4_TRYCC,Q4E1E4_TRYCC,Q4CSG5_TRYCC
Y-VF	Trans-sialidase, putative OS=Trypanosoma cruzi (strain CL Brener) GN=Tc00.1047053507839.40 PE=4 SV=1	Q4CXS5_TRYCC	80859.4	0.997	1	9	16	41	0.0012	0.344	GEAPLELVR	K	F	0.706	2.15	0	1	0	0	1	0	0	2	983.552	4019.74	29600000	653	661	Q4CUS9_TRYCC,Q4CUU4_TRYCC,A0PGC0_TRYCR,A0PGD2_TRYCR,Q2VYD0_TRYCR
Y-VF	Trans-sialidase, putative OS=Trypanosoma cruzi (strain CL Brener) GN=Tc00.1047053507839.40 PE=4 SV=1	Q4CXS5_TRYCC	80859.4	0.969	1	9	16	41	0.0012	0.344	GSALSLSR	K	L	0.354	1.92	0	1	0	0	1	0	0	2	790.442	2868.97	20500000	458	465	Q4CZ95_TRYCC,Q4CN26_TRYCC,Q4CUS9_TRYCC,A0PGB9_TRYCR,Q4E3G9_TRYCC
Y-VF	Trans-sialidase, putative OS=Trypanosoma cruzi (strain CL Brener) GN=Tc00.1047053507839.40 PE=4 SV=1	Q4CXS5_TRYCC	80859.4	0.997	1	9	16	41	0.0012	0.344	GVDLFVPQTTLVLPK	R	E	0.6	2.75	0	1	0	0	2	2	0	2	1626.95	5651.22	13200000	83	97
Y-VF	Trans-sialidase, putative OS=Trypanosoma cruzi (strain CL Brener) GN=Tc00.1047053507839.40 PE=4 SV=1	Q4CXS5_TRYCC	80859.4	0.994	1	9	16	41	0.0012	0.344	KASVYINGNSLGEEEVPLKGEAPLELVR	K	F	0.693	5.26	0	1	0	0	0	0	1	2	3011.61	4881.53	4576620	634	661	Q4CUS9_TRYCC
Y-VF	Trans-sialidase, putative OS=Trypanosoma cruzi (strain CL Brener) GN=Tc00.1047053507839.40 PE=4 SV=1	Q4CXS5_TRYCC	80859.4	0.98	1	9	16	41	0.0012	0.344	KVMLYTQR	R	G	0.463	1.54	0	1	0	0	2	0	0	2	1054.57	2511.76	5580490	391	398	Q4CSS2_TRYCC,Q8M369_TRYCR,Q4DKB6_TRYCC,Q4CN26_TRYCC,Q4CRQ9_TRYCC,Q4D2I1_TRYCC,V5BA90_TRYCR,A0A0B4L7N1_TRYCR,Q4CPL3_TRYCC,V5BM06_TRYCR,K2N4J2_TRYCR,Q2VYD0_TRYCR,Q4E0D0_TRYCC,Q86DL7_TRYCR,V5A4D8_TRYCR,Q4D980_TRYCC,Q4DKM4_TRYCC,A0PGB9_TRYCR,V5AYK0_TRYCR,V5CJT8_TRYCR,Q4CQC9_TRYCC,Q4D825_TRYCC,V5B534_TRYCR,V5D5H5_TRYCR,Q4CQT4_TRYCC,Q4CT07_TRYCC,Q4DQW0_TRYCC,Q4CQV3_TRYCC,V5AYL7_TRYCR,Q4CQP5_TRYCC,Q4CWN…
Y-VF	Trans-sialidase, putative OS=Trypanosoma cruzi (strain CL Brener) GN=Tc00.1047053507839.40 PE=4 SV=1	Q4CXS5_TRYCC	80859.4	0.997	1	9	16	41	0.0012	0.344	LDVMLNPTTIAK	R	G	0.577	2.9	0	1	0	0	2	0	0	2	1315.73	4463.8	15900000	184	195
Y-VF	Trans-sialidase, putative OS=Trypanosoma cruzi (strain CL Brener) GN=Tc00.1047053507839.40 PE=4 SV=1	Q4CXS5_TRYCC	80859.4	0.997	1	9	16	41	0.0012	0.344	LTEELSTIK	R	S	0.562	2.88	0	1	0	0	2	0	0	2	1033.58	3435.21	83700000	466	474	Q4DQW0_TRYCC,Q4CQP5_TRYCC,Q4DBD3_TRYCC,K2N4J2_TRYCR,Q8ITG1_TRYCR,Q2VYD0_TRYCR,Q4CSG5_TRYCC,Q4DBD2_TRYCC,A0PGC0_TRYCR,Q4CQC9_TRYCC,V5B534_TRYCR,V5B4X8_TRYCR
Y-VF	Trans-sialidase, putative OS=Trypanosoma cruzi (strain CL Brener) GN=Tc00.1047053507839.40 PE=4 SV=1	Q4CXS5_TRYCC	80859.4	0.997	1	9	16	41	0.0012	0.344	RLDVMLNPTTIAK	K	G	0.571	2.83	0	1	0	0	1	2	0	2	1471.83	4305.75	15000000	183	195
Y-VF	Trans-sialidase, putative OS=Trypanosoma cruzi (strain CL Brener) GN=Tc00.1047053507839.40 PE=4 SV=1	Q4CXS5_TRYCC	80859.4	0.99	1	9	16	41	0.0012	0.344	SDLINIHK	K	L	0.597	2.08	0	1	0	0	1	0	0	2	939.526	3036.11	7047930	73	80	Q4CWK0_TRYCC,Q4DQW0_TRYCC,V5CTQ9_TRYCR
Y-VF	Trans-sialidase, putative OS=Trypanosoma cruzi (strain CL Brener) GN=Tc00.1047053507839.40 PE=4 SV=1	Q4CXS5_TRYCC	80859.4	0.997	1	9	16	41	0.0012	0.344	SFCVGPVAMR	R	D	0.633	2.53	0	1	0	0	2	0	0	2	1123.54	3926.75	14700000	420	429	Q4CKL4_TRYCC,Q4CUS9_TRYCC
Y-VF	Trans-sialidase, putative OS=Trypanosoma cruzi (strain CL Brener) GN=Tc00.1047053507839.40 PE=4 SV=1	Q4CXS5_TRYCC	80859.4	0.99	1	9	16	41	0.0012	0.344	VALMLQGK	R	K	0.447	2.33	0	1	0	0	1	0	0	2	859.507	3555.91	12900000	626	633
Y-VF	Trans-sialidase, putative OS=Trypanosoma cruzi (strain CL Brener) GN=Tc00.1047053507839.40 PE=4 SV=1	Q4CXS5_TRYCC	80859.4	0.997	1	9	16	41	0.0012	0.344	VSWSVNTQANNVR	R	H	0.69	3.32	0	1	0	0	1	0	0	2	1474.74	3600.86	6158570	541	553
Y-VF	Trans-sialidase, putative OS=Trypanosoma cruzi (strain CL Brener) GN=Tc00.1047053507839.40 PE=4 SV=1	Q4CXS5_TRYCC	80859.4	0.997	1	9	16	41	0.0012	0.344	YGFQLTEPSSR	R	V	0.683	2.71	0	1	0	0	1	0	0	2	1284.62	4068.72	7095300	530	540	Q4CKL4_TRYCC,Q4CZ95_TRYCC,Q4CUS9_TRYCC,Q4DPT3_TRYCC,Q4CSG5_TRYCC
Y-VF	Heat shock protein 85, putative OS=Trypanosoma cruzi (strain CL Brener) GN=Tc00.1047053507713.30 PE=3 SV=1	Q4CQS6_TRYCC	80728.5	0.997	0.991	0	0	38	0.0011	0.395	AELVNNLGTIAR	K	S	0.767	3.26	0	1	0	0	1	1	0	2	1270.71	4118.44	11000000	86	97	sp|P06660|HSP85_TRYCRHeat shock-like 85 kDa protein OS=Trypanosoma cruzi PE=3 SV=1
Y-VF	Heat shock protein 85, putative OS=Trypanosoma cruzi (strain CL Brener) GN=Tc00.1047053507713.30 PE=3 SV=1	Q4CQS6_TRYCC	80728.5	0.997	0.991	0	0	38	0.0011	0.395	AISNDWEEPLSTK	K	H	0.601	2.2	0	1	0	0	1	0	0	2	1489.72	4255.68	2270350	290	302	sp|P06660|HSP85_TRYCRHeat shock-like 85 kDa protein OS=Trypanosoma cruzi PE=3 SV=1
Y-VF	Heat shock protein 85, putative OS=Trypanosoma cruzi (strain CL Brener) GN=Tc00.1047053507713.30 PE=3 SV=1	Q4CQS6_TRYCC	80728.5	0.997	0.991	0	0	38	0.0011	0.395	ALELFEEIAENKEDYKK	K	F	0.711	4.56	0	1	0	0	0	0	1	2	2069.04	4867.79	1396790	395	411	sp|P06660|HSP85_TRYCRHeat shock-like 85 kDa protein OS=Trypanosoma cruzi PE=3 SV=1
Y-VF	Heat shock protein 85, putative OS=Trypanosoma cruzi (strain CL Brener) GN=Tc00.1047053507713.30 PE=3 SV=1	Q4CQS6_TRYCC	80728.5	0.997	0.991	0	0	38	0.0011	0.395	ATEKEVTDEDEDEAAAAK	K	N	0.757	3.98	0	1	0	0	0	1	0	2	1921.85	2474.86	3786080	210	227
Y-VF	Heat shock protein 85, putative OS=Trypanosoma cruzi (strain CL Brener) GN=Tc00.1047053507713.30 PE=3 SV=1	Q4CQS6_TRYCC	80728.5	0.996	0.991	0	0	38	0.0011	0.395	CIYYVTGDSK	K	K	0.532	1.99	0	1	0	0	1	0	0	2	1205.55	3330.22	3271560	465	474	sp|P06660|HSP85_TRYCRHeat shock-like 85 kDa protein OS=Trypanosoma cruzi PE=3 SV=1
Y-VF	Heat shock protein 85, putative OS=Trypanosoma cruzi (strain CL Brener) GN=Tc00.1047053507713.30 PE=3 SV=1	Q4CQS6_TRYCC	80728.5	0.997	0.991	0	0	38	0.0011	0.395	DVTKEEYAAFYK	K	A	0.563	2.6	0	1	0	0	1	1	0	2	1463.71	3827.48	12300000	278	289	sp|P06660|HSP85_TRYCRHeat shock-like 85 kDa protein OS=Trypanosoma cruzi PE=3 SV=1
Y-VF	Heat shock protein 85, putative OS=Trypanosoma cruzi (strain CL Brener) GN=Tc00.1047053507713.30 PE=3 SV=1	Q4CQS6_TRYCC	80728.5	0.997	0.991	0	0	38	0.0011	0.395	EDQQEYLEER	K	R	0.695	2.7	0	1	0	0	1	0	0	2	1338.58	3006.74	2914510	177	186	sp|P06660|HSP85_TRYCRHeat shock-like 85 kDa protein OS=Trypanosoma cruzi PE=3 SV=1
Y-VF	Heat shock protein 85, putative OS=Trypanosoma cruzi (strain CL Brener) GN=Tc00.1047053507713.30 PE=3 SV=1	Q4CQS6_TRYCC	80728.5	0.997	0.991	0	0	38	0.0011	0.395	EGVHFEETEEEKK	K	Q	0.601	2.19	0	1	0	0	1	1	0	2	1590.73	2509.17	2631150	522	534	sp|P06660|HSP85_TRYCRHeat shock-like 85 kDa protein OS=Trypanosoma cruzi PE=3 SV=1
Y-VF	Heat shock protein 85, putative OS=Trypanosoma cruzi (strain CL Brener) GN=Tc00.1047053507713.30 PE=3 SV=1	Q4CQS6_TRYCC	80728.5	0.997	0.991	0	0	38	0.0011	0.395	EGVHFEETEEEKKQR	K	E	0.735	4.66	0	1	0	0	0	1	1	2	1874.89	2322.38	3256010	522	536	sp|P06660|HSP85_TRYCRHeat shock-like 85 kDa protein OS=Trypanosoma cruzi PE=3 SV=1
Y-VF	Heat shock protein 85, putative OS=Trypanosoma cruzi (strain CL Brener) GN=Tc00.1047053507713.30 PE=3 SV=1	Q4CQS6_TRYCC	80728.5	0.997	0.991	0	0	38	0.0011	0.395	ELISNSSDACDK	R	I	0.784	2.82	0	1	0	0	1	0	0	2	1338.58	2472.25	3031690	32	43	sp|P06660|HSP85_TRYCRHeat shock-like 85 kDa protein OS=Trypanosoma cruzi PE=3 SV=1
Y-VF	Heat shock protein 85, putative OS=Trypanosoma cruzi (strain CL Brener) GN=Tc00.1047053507713.30 PE=3 SV=1	Q4CQS6_TRYCC	80728.5	0.997	0.991	0	0	38	0.0011	0.395	EVTDEDEDEAAAAK	K	N	0.599	2.9	0	1	0	0	1	0	0	2	1492.63	2347.82	2292340	214	227
Y-VF	Heat shock protein 85, putative OS=Trypanosoma cruzi (strain CL Brener) GN=Tc00.1047053507713.30 PE=3 SV=1	Q4CQS6_TRYCC	80728.5	0.996	0.991	0	0	38	0.0011	0.395	EVTQEFVVQNK	K	H	0.56	3.03	0	1	0	0	1	0	0	2	1320.68	3375.33	3842680	257	267	sp|P06660|HSP85_TRYCRHeat shock-like 85 kDa protein OS=Trypanosoma cruzi PE=3 SV=1
Y-VF	Heat shock protein 85, putative OS=Trypanosoma cruzi (strain CL Brener) GN=Tc00.1047053507713.30 PE=3 SV=1	Q4CQS6_TRYCC	80728.5	0.997	0.991	0	0	38	0.0011	0.395	FHSSESGEDMTTLK	R	D	0.644	3.77	0	1	0	0	1	2	0	2	1568.69	2298.24	7677270	440	453	sp|P06660|HSP85_TRYCRHeat shock-like 85 kDa protein OS=Trypanosoma cruzi PE=3 SV=1
Y-VF	Heat shock protein 85, putative OS=Trypanosoma cruzi (strain CL Brener) GN=Tc00.1047053507713.30 PE=3 SV=1	Q4CQS6_TRYCC	80728.5	0.997	0.991	0	0	38	0.0011	0.395	GVVDSEDLPLNISR	R	E	0.7	3.56	0	1	0	0	1	1	0	2	1513.79	4555.24	9478590	362	375	sp|P06660|HSP85_TRYCRHeat shock-like 85 kDa protein OS=Trypanosoma cruzi PE=3 SV=1
Y-VF	Heat shock protein 85, putative OS=Trypanosoma cruzi (strain CL Brener) GN=Tc00.1047053507713.30 PE=3 SV=1	Q4CQS6_TRYCC	80728.5	0.997	0.991	0	0	38	0.0011	0.395	KKLETSPFIEQAR	K	R	0.527	3.16	0	1	0	0	0	1	0	2	1546.86	3098.84	3603720	475	487	sp|P06660|HSP85_TRYCRHeat shock-like 85 kDa protein OS=Trypanosoma cruzi PE=3 SV=1
Y-VF	Heat shock protein 85, putative OS=Trypanosoma cruzi (strain CL Brener) GN=Tc00.1047053507713.30 PE=3 SV=1	Q4CQS6_TRYCC	80728.5	0.997	0.991	0	0	38	0.0011	0.395	KLETSPFIEQAR	K	R	0.63	3.39	0	1	0	0	1	0	0	2	1418.76	3577.92	3063100	476	487	sp|P06660|HSP85_TRYCRHeat shock-like 85 kDa protein OS=Trypanosoma cruzi PE=3 SV=1
Y-VF	Heat shock protein 85, putative OS=Trypanosoma cruzi (strain CL Brener) GN=Tc00.1047053507713.30 PE=3 SV=1	Q4CQS6_TRYCC	80728.5	0.997	0.991	0	0	38	0.0011	0.395	KTMEINPAHPIVK	K	E	0.467	2.82	0	1	0	0	0	1	0	2	1493.81	2622.32	2155010	607	619	sp|P06660|HSP85_TRYCRHeat shock-like 85 kDa protein OS=Trypanosoma cruzi PE=3 SV=1
Y-VF	Heat shock protein 85, putative OS=Trypanosoma cruzi (strain CL Brener) GN=Tc00.1047053507713.30 PE=3 SV=1	Q4CQS6_TRYCC	80728.5	0.989	0.991	0	0	38	0.0011	0.395	LETSPFIEQAR	K	R	0.342	2.6	0	1	0	0	1	0	0	2	1290.67	3938.38	2937100	477	487	sp|P06660|HSP85_TRYCRHeat shock-like 85 kDa protein OS=Trypanosoma cruzi PE=3 SV=1
Y-VF	Heat shock protein 85, putative OS=Trypanosoma cruzi (strain CL Brener) GN=Tc00.1047053507713.30 PE=3 SV=1	Q4CQS6_TRYCC	80728.5	0.997	0.991	0	0	38	0.0011	0.395	LGIHEDSANR	K	K	0.648	2.14	0	1	0	0	1	0	0	2	1111.55	2084.55	2938040	422	431	sp|P06660|HSP85_TRYCRHeat shock-like 85 kDa protein OS=Trypanosoma cruzi PE=3 SV=1
Y-VF	Heat shock protein 85, putative OS=Trypanosoma cruzi (strain CL Brener) GN=Tc00.1047053507713.30 PE=3 SV=1	Q4CQS6_TRYCC	80728.5	0.997	0.991	0	0	38	0.0011	0.395	NEEGEEPKVEEVKDDAEEGEK	K	K	0.707	3.96	0	1	0	0	0	1	1	2	2389.05	3080.39	3106190	228	248	sp|P06660|HSP85_TRYCRHeat shock-like 85 kDa protein OS=Trypanosoma cruzi PE=3 SV=1
Y-VF	Heat shock protein 85, putative OS=Trypanosoma cruzi (strain CL Brener) GN=Tc00.1047053507713.30 PE=3 SV=1	Q4CQS6_TRYCC	80728.5	0.997	0.991	0	0	38	0.0011	0.395	RVEADENDK	R	A	0.476	2.51	0	1	0	0	1	0	0	2	1075.5	1088.33	6895350	624	632	sp|P06660|HSP85_TRYCRHeat shock-like 85 kDa protein OS=Trypanosoma cruzi PE=3 SV=1
Y-VF	Heat shock protein 85, putative OS=Trypanosoma cruzi (strain CL Brener) GN=Tc00.1047053507713.30 PE=3 SV=1	Q4CQS6_TRYCC	80728.5	0.997	0.991	0	0	38	0.0011	0.395	TLTVEDTGIGMTK	K	A	0.659	3.66	0	1	0	0	2	0	0	2	1365.69	3748.99	10300000	73	85	sp|P06660|HSP85_TRYCRHeat shock-like 85 kDa protein OS=Trypanosoma cruzi PE=3 SV=1
Y-VF	Heat shock protein 85, putative OS=Trypanosoma cruzi (strain CL Brener) GN=Tc00.1047053507713.30 PE=3 SV=1	Q4CQS6_TRYCC	80728.5	0.997	0.991	0	0	38	0.0011	0.395	TMEINPAHPIVK	K	E	0.482	2.39	0	1	0	0	1	1	0	2	1349.72	3487.62	7892150	608	619	sp|P06660|HSP85_TRYCRHeat shock-like 85 kDa protein OS=Trypanosoma cruzi PE=3 SV=1
Y-VF	Heat shock protein 85, putative OS=Trypanosoma cruzi (strain CL Brener) GN=Tc00.1047053507713.30 PE=3 SV=1	Q4CQS6_TRYCC	80728.5	0.988	0.991	0	0	38	0.0011	0.395	VEADENDKAVK	R	D	0.403	2.16	0	1	0	0	1	0	0	2	1217.6	1135.75	2424110	625	635	sp|P06660|HSP85_TRYCRHeat shock-like 85 kDa protein OS=Trypanosoma cruzi PE=3 SV=1
Y-VF	Heat shock protein 85, putative OS=Trypanosoma cruzi (strain CL Brener) GN=Tc00.1047053507713.30 PE=3 SV=1	Q4CQS6_TRYCC	80728.5	0.984	0.991	0	0	38	0.0011	0.395	VEEVKDDAEEGEK	K	K	0.723	1.98	0	1	0	0	1	0	0	2	1476.67	1583.06	225895	236	248	sp|P06660|HSP85_TRYCRHeat shock-like 85 kDa protein OS=Trypanosoma cruzi PE=3 SV=1
Y-VF	Heat shock protein 85, putative OS=Trypanosoma cruzi (strain CL Brener) GN=Tc00.1047053507713.30 PE=3 SV=1	Q4CQS6_TRYCC	80728.5	0.997	0.991	0	0	38	0.0011	0.395	VFIMDNCEDLCPEWLAFVR	R	G	0.647	2.14	0	1	0	0	0	1	0	2	2414.1	6490.32	89048.2	343	361	sp|P06660|HSP85_TRYCRHeat shock-like 85 kDa protein OS=Trypanosoma cruzi PE=3 SV=1
Y-VF	Heat shock protein 85, putative OS=Trypanosoma cruzi (strain CL Brener) GN=Tc00.1047053507713.30 PE=3 SV=1	Q4CQS6_TRYCC	80728.5	0.997	0.991	0	0	38	0.0011	0.395	VKEVTQEFVVQNK	K	H	0.548	2.97	0	1	0	0	1	0	0	2	1547.84	3297.87	2091780	255	267	sp|P06660|HSP85_TRYCRHeat shock-like 85 kDa protein OS=Trypanosoma cruzi PE=3 SV=1
Y-VF	Heat shock protein 85, putative OS=Trypanosoma cruzi (strain CL Brener) GN=Tc00.1047053507713.30 PE=3 SV=1	Q4CQS6_TRYCC	80728.5	0.997	0.991	0	0	38	0.0011	0.395	YQSLTNQAVLGDESHLR	R	I	0.706	4.94	0	1	0	0	0	1	0	2	1930.96	3885.03	11100000	46	62	sp|P06660|HSP85_TRYCRHeat shock-like 85 kDa protein OS=Trypanosoma cruzi PE=3 SV=1
Y-VF	Trans-sialidase, putative OS=Trypanosoma cruzi (strain CL Brener) GN=Tc00.1047053510163.60 PE=4 SV=1	Q4CXW0_TRYCC	83359.8	0.997	1	6	7	37	0.0011	0.427	AELHLWLTDK	R	T	0.52	2.89	0	1	0	0	1	0	0	2	1225.66	4611.6	3148680	399	408
Y-VF	Trans-sialidase, putative OS=Trypanosoma cruzi (strain CL Brener) GN=Tc00.1047053510163.60 PE=4 SV=1	Q4CXW0_TRYCC	83359.8	0.997	1	6	7	37	0.0011	0.427	DASVIPWTDFENQHESLTR	K	L	0.755	5.31	0	1	0	0	0	1	0	2	2245.05	5101.26	2079340	240	258
Y-VF	Trans-sialidase, putative OS=Trypanosoma cruzi (strain CL Brener) GN=Tc00.1047053510163.60 PE=4 SV=1	Q4CXW0_TRYCC	83359.8	0.989	1	6	7	37	0.0011	0.427	DGTFVLPVEGTK	K	K	0.284	3.19	0	1	0	0	2	0	0	2	1262.66	4518.82	13300000	271	282	Q6WAZ7_TRYCR
Y-VF	Trans-sialidase, putative OS=Trypanosoma cruzi (strain CL Brener) GN=Tc00.1047053510163.60 PE=4 SV=1	Q4CXW0_TRYCC	83359.8	0.997	1	6	7	37	0.0011	0.427	DVMLVTVPVYSNR	R	K	0.729	3.51	0	1	0	0	2	1	0	2	1492.78	4515.34	11300000	381	393
Y-VF	Trans-sialidase, putative OS=Trypanosoma cruzi (strain CL Brener) GN=Tc00.1047053510163.60 PE=4 SV=1	Q4CXW0_TRYCC	83359.8	0.997	1	6	7	37	0.0011	0.427	EDVPVTATNVLLYNRPLDDNEIR	K	V	0.682	3.99	0	1	0	0	0	1	1	2	2656.36	5030.8	15600000	696	718	Q4DU07_TRYCC,Q4DQS2_TRYCC,V5B7T7_TRYCR,Q4DUY4_TRYCC,Q4CTQ6_TRYCC
Y-VF	Trans-sialidase, putative OS=Trypanosoma cruzi (strain CL Brener) GN=Tc00.1047053510163.60 PE=4 SV=1	Q4CXW0_TRYCC	83359.8	0.997	1	6	7	37	0.0011	0.427	GDTPIPLMGATMNDNKNPVLLGLSYDK	K	E	0.677	2.83	0	1	0	0	0	2	0	2	2890.43	5536.05	2349010	592	618
Y-VF	Trans-sialidase, putative OS=Trypanosoma cruzi (strain CL Brener) GN=Tc00.1047053510163.60 PE=4 SV=1	Q4CXW0_TRYCC	83359.8	0.993	1	6	7	37	0.0011	0.427	GGETVSSLR	K	V	0.5	2.36	0	1	0	0	1	0	0	2	905.469	2465.51	19000000	89	97	V5AUX7_TRYCR,V5BF68_TRYCR,Q4D8A0_TRYCC
Y-VF	Trans-sialidase, putative OS=Trypanosoma cruzi (strain CL Brener) GN=Tc00.1047053510163.60 PE=4 SV=1	Q4CXW0_TRYCC	83359.8	0.997	1	6	7	37	0.0011	0.427	GGSWTEALGTLSR	K	V	0.612	2.91	0	1	0	0	1	0	0	2	1334.67	4879.86	3152550	343	355	Q4CTQ6_TRYCC
Y-VF	Trans-sialidase, putative OS=Trypanosoma cruzi (strain CL Brener) GN=Tc00.1047053510163.60 PE=4 SV=1	Q4CXW0_TRYCC	83359.8	0.995	1	6	7	37	0.0011	0.427	GISHFYIGGDGGGAGSKEDVPVTATNVLLYNRPLDDNEIR	K	V	0.734	4.75	0	1	0	0	0	0	1	2	4217.09	5067.13	6351430	679	718
Y-VF	Trans-sialidase, putative OS=Trypanosoma cruzi (strain CL Brener) GN=Tc00.1047053510163.60 PE=4 SV=1	Q4CXW0_TRYCC	83359.8	0.976	1	6	7	37	0.0011	0.427	GMSDGGCSDPSVVEWK	K	D	0.318	2.56	0	1	0	0	2	0	0	2	1726.7	3833.3	3655380	305	320	Q4E2C9_TRYCC,Q4D038_TRYCC
Y-VF	Trans-sialidase, putative OS=Trypanosoma cruzi (strain CL Brener) GN=Tc00.1047053510163.60 PE=4 SV=1	Q4CXW0_TRYCC	83359.8	0.997	1	6	7	37	0.0011	0.427	GVGSGFSTATIDNR	R	D	0.694	3.79	0	1	0	0	1	1	0	2	1381.67	3590.51	13300000	367	380	Q4CTQ6_TRYCC
Y-VF	Trans-sialidase, putative OS=Trypanosoma cruzi (strain CL Brener) GN=Tc00.1047053510163.60 PE=4 SV=1	Q4CXW0_TRYCC	83359.8	0.997	1	6	7	37	0.0011	0.427	ILGAVGNVSNDGSSGK	R	K	0.661	2.86	0	1	0	0	1	0	0	2	1474.75	3186.19	1135140	218	233
Y-VF	Trans-sialidase, putative OS=Trypanosoma cruzi (strain CL Brener) GN=Tc00.1047053510163.60 PE=4 SV=1	Q4CXW0_TRYCC	83359.8	0.997	1	6	7	37	0.0011	0.427	ITAGLVGFFSGK	K	F	0.744	3.63	0	1	0	0	1	0	0	2	1196.67	5367.53	2361470	508	519
Y-VF	Trans-sialidase, putative OS=Trypanosoma cruzi (strain CL Brener) GN=Tc00.1047053510163.60 PE=4 SV=1	Q4CXW0_TRYCC	83359.8	0.997	1	6	7	37	0.0011	0.427	KGGETVSSLR	K	V	0.487	3.05	0	1	0	0	1	0	0	2	1033.56	1924.97	2962100	88	97	Q4D8A0_TRYCC
Y-VF	Trans-sialidase, putative OS=Trypanosoma cruzi (strain CL Brener) GN=Tc00.1047053510163.60 PE=4 SV=1	Q4CXW0_TRYCC	83359.8	0.961	1	6	7	37	0.0011	0.427	KGGGESSLGMVSVR	K	L	0.163	4.71	0	1	0	0	1	0	0	2	1363.7	3271.49	2912340	450	463	Q4DU07_TRYCC,Q4E2C9_TRYCC,Q6WAZ7_TRYCR
Y-VF	Trans-sialidase, putative OS=Trypanosoma cruzi (strain CL Brener) GN=Tc00.1047053510163.60 PE=4 SV=1	Q4CXW0_TRYCC	83359.8	0.997	1	6	7	37	0.0011	0.427	LAAGATGEGTAR	K	D	0.556	2.34	0	1	0	0	1	0	0	2	1074.55	1539.15	4904970	736	747
Y-VF	Trans-sialidase, putative OS=Trypanosoma cruzi (strain CL Brener) GN=Tc00.1047053510163.60 PE=4 SV=1	Q4CXW0_TRYCC	83359.8	0.997	1	6	7	37	0.0011	0.427	LCPSTAATNPSTGNGCSTVK	K	I	0.783	3.93	0	1	0	0	1	0	0	2	2022.92	2727.95	1106240	488	507
Y-VF	Trans-sialidase, putative OS=Trypanosoma cruzi (strain CL Brener) GN=Tc00.1047053510163.60 PE=4 SV=1	Q4CXW0_TRYCC	83359.8	0.993	1	6	7	37	0.0011	0.427	LIGGGGSGVQMK	R	D	0.558	2.17	0	1	0	0	1	0	0	2	1119.58	2257.08	6514920	259	270	Q4DLR5_TRYCC,Q6WAZ7_TRYCR,Q4E2A1_TRYCC
Y-VF	Trans-sialidase, putative OS=Trypanosoma cruzi (strain CL Brener) GN=Tc00.1047053510163.60 PE=4 SV=1	Q4CXW0_TRYCC	83359.8	0.997	1	6	7	37	0.0011	0.427	LMMMTVCDDGR	K	R	0.752	2.54	0	1	0	0	3	0	0	2	1360.54	3587.36	6072130	323	333	Q4DTW4_TRYCC,Q4DVS2_TRYCC
Y-VF	Trans-sialidase, putative OS=Trypanosoma cruzi (strain CL Brener) GN=Tc00.1047053510163.60 PE=4 SV=1	Q4CXW0_TRYCC	83359.8	0.997	1	6	7	37	0.0011	0.427	NPVLLGLSYDK	K	E	0.603	2.96	0	1	0	0	1	0	0	2	1218.67	4623.58	6599350	608	618	Q4E2C9_TRYCC,V5B7T7_TRYCR,Q4E2A1_TRYCC
Y-VF	Trans-sialidase, putative OS=Trypanosoma cruzi (strain CL Brener) GN=Tc00.1047053510163.60 PE=4 SV=1	Q4CXW0_TRYCC	83359.8	0.997	1	6	7	37	0.0011	0.427	NPVLLGLSYDKEGK	K	W	0.659	3.57	0	1	0	0	0	1	0	2	1532.83	4213.26	2907380	608	621	Q4E2C9_TRYCC,V5B7T7_TRYCR,Q4E2A1_TRYCC
Y-VF	Trans-sialidase, putative OS=Trypanosoma cruzi (strain CL Brener) GN=Tc00.1047053510163.60 PE=4 SV=1	Q4CXW0_TRYCC	83359.8	0.997	1	6	7	37	0.0011	0.427	QGSAYVDGQR	K	V	0.724	3.09	0	1	0	0	1	0	0	2	1080.51	1805.91	6254220	655	664	Q4DU07_TRYCC,Q4D9F2_TRYCC,Q4E2C9_TRYCC,Q4E520_TRYCC,V5AUX7_TRYCR,Q4CWB0_TRYCC,Q4DSG4_TRYCC
Y-VF	Trans-sialidase, putative OS=Trypanosoma cruzi (strain CL Brener) GN=Tc00.1047053510163.60 PE=4 SV=1	Q4CXW0_TRYCC	83359.8	0.997	1	6	7	37	0.0011	0.427	SNWEPETTHQVAIVLR	R	N	0.717	4.76	0	1	0	0	1	1	0	2	1879.97	4338.52	19500000	636	651	V5AQR2_TRYCR,Q4DQS2_TRYCC,Q4DUY4_TRYCC,Q4E2A1_TRYCC
Y-VF	Trans-sialidase, putative OS=Trypanosoma cruzi (strain CL Brener) GN=Tc00.1047053510163.60 PE=4 SV=1	Q4CXW0_TRYCC	83359.8	0.997	1	6	7	37	0.0011	0.427	THIADIGPISGDDDAAASSLLYK	K	S	0.877	4.84	0	1	0	0	1	0	0	2	2330.15	4780.98	1214610	409	431
Y-VF	Trans-sialidase, putative OS=Trypanosoma cruzi (strain CL Brener) GN=Tc00.1047053510163.60 PE=4 SV=1	Q4CXW0_TRYCC	83359.8	0.997	1	6	7	37	0.0011	0.427	VGDASCELK	R	N	0.748	2.7	0	1	0	0	2	0	0	2	978.456	2189.89	27200000	665	673	Q4DU07_TRYCC,Q4E2C9_TRYCC,Q4DUY4_TRYCC,Q6WAZ7_TRYCR,Q4E2A1_TRYCC
Y-VF	RecName: Full=Heat shock-like 85 kDa protein.	sp|P06660|HSP85_TRYCRHeat shock-like 85 kDa protein OS=Trypanosoma cruzi PE=3 SV=1	80759.3	0.997	1	0	0	36	0.001	0.369	AELVNNLGTIAR	K	S	0.767	3.26	0	1	0	0	1	1	0	2	1270.71	4118.44	11000000	86	97	Q4CQS6_TRYCC
Y-VF	RecName: Full=Heat shock-like 85 kDa protein.	sp|P06660|HSP85_TRYCRHeat shock-like 85 kDa protein OS=Trypanosoma cruzi PE=3 SV=1	80759.3	0.997	1	0	0	36	0.001	0.369	AISNDWEEPLSTK	K	H	0.601	2.2	0	1	0	0	1	0	0	2	1489.72	4255.68	2270350	290	302	Q4CQS6_TRYCC
Y-VF	RecName: Full=Heat shock-like 85 kDa protein.	sp|P06660|HSP85_TRYCRHeat shock-like 85 kDa protein OS=Trypanosoma cruzi PE=3 SV=1	80759.3	0.997	1	0	0	36	0.001	0.369	ALELFEEIAENKEDYKK	K	F	0.711	4.56	0	1	0	0	0	0	1	2	2069.04	4867.79	1396790	395	411	Q4CQS6_TRYCC
Y-VF	RecName: Full=Heat shock-like 85 kDa protein.	sp|P06660|HSP85_TRYCRHeat shock-like 85 kDa protein OS=Trypanosoma cruzi PE=3 SV=1	80759.3	0.996	1	0	0	36	0.001	0.369	CIYYVTGDSK	K	K	0.532	1.99	0	1	0	0	1	0	0	2	1205.55	3330.22	3271560	465	474	Q4CQS6_TRYCC
Y-VF	RecName: Full=Heat shock-like 85 kDa protein.	sp|P06660|HSP85_TRYCRHeat shock-like 85 kDa protein OS=Trypanosoma cruzi PE=3 SV=1	80759.3	0.997	1	0	0	36	0.001	0.369	DVTKEEYAAFYK	K	A	0.563	2.6	0	1	0	0	1	1	0	2	1463.71	3827.48	12300000	278	289	Q4CQS6_TRYCC
Y-VF	RecName: Full=Heat shock-like 85 kDa protein.	sp|P06660|HSP85_TRYCRHeat shock-like 85 kDa protein OS=Trypanosoma cruzi PE=3 SV=1	80759.3	0.997	1	0	0	36	0.001	0.369	EDQQEYLEER	K	R	0.695	2.7	0	1	0	0	1	0	0	2	1338.58	3006.74	2914510	177	186	Q4CQS6_TRYCC
Y-VF	RecName: Full=Heat shock-like 85 kDa protein.	sp|P06660|HSP85_TRYCRHeat shock-like 85 kDa protein OS=Trypanosoma cruzi PE=3 SV=1	80759.3	0.997	1	0	0	36	0.001	0.369	EGVHFEETEEEKK	K	Q	0.601	2.19	0	1	0	0	1	1	0	2	1590.73	2509.17	2631150	522	534	Q4CQS6_TRYCC
Y-VF	RecName: Full=Heat shock-like 85 kDa protein.	sp|P06660|HSP85_TRYCRHeat shock-like 85 kDa protein OS=Trypanosoma cruzi PE=3 SV=1	80759.3	0.997	1	0	0	36	0.001	0.369	EGVHFEETEEEKKQR	K	E	0.735	4.66	0	1	0	0	0	1	1	2	1874.89	2322.38	3256010	522	536	Q4CQS6_TRYCC
Y-VF	RecName: Full=Heat shock-like 85 kDa protein.	sp|P06660|HSP85_TRYCRHeat shock-like 85 kDa protein OS=Trypanosoma cruzi PE=3 SV=1	80759.3	0.997	1	0	0	36	0.001	0.369	ELISNSSDACDK	R	I	0.784	2.82	0	1	0	0	1	0	0	2	1338.58	2472.25	3031690	32	43	Q4CQS6_TRYCC
Y-VF	RecName: Full=Heat shock-like 85 kDa protein.	sp|P06660|HSP85_TRYCRHeat shock-like 85 kDa protein OS=Trypanosoma cruzi PE=3 SV=1	80759.3	0.996	1	0	0	36	0.001	0.369	EVTQEFVVQNK	K	H	0.56	3.03	0	1	0	0	1	0	0	2	1320.68	3375.33	3842680	257	267	Q4CQS6_TRYCC
Y-VF	RecName: Full=Heat shock-like 85 kDa protein.	sp|P06660|HSP85_TRYCRHeat shock-like 85 kDa protein OS=Trypanosoma cruzi PE=3 SV=1	80759.3	0.997	1	0	0	36	0.001	0.369	FHSSESGEDMTTLK	R	D	0.644	3.77	0	1	0	0	1	2	0	2	1568.69	2298.24	7677270	440	453	Q4CQS6_TRYCC
Y-VF	RecName: Full=Heat shock-like 85 kDa protein.	sp|P06660|HSP85_TRYCRHeat shock-like 85 kDa protein OS=Trypanosoma cruzi PE=3 SV=1	80759.3	0.997	1	0	0	36	0.001	0.369	GVVDSEDLPLNISR	R	E	0.7	3.56	0	1	0	0	1	1	0	2	1513.79	4555.24	9478590	362	375	Q4CQS6_TRYCC
Y-VF	RecName: Full=Heat shock-like 85 kDa protein.	sp|P06660|HSP85_TRYCRHeat shock-like 85 kDa protein OS=Trypanosoma cruzi PE=3 SV=1	80759.3	0.997	1	0	0	36	0.001	0.369	KKLETSPFIEQAR	K	R	0.527	3.16	0	1	0	0	0	1	0	2	1546.86	3098.84	3603720	475	487	Q4CQS6_TRYCC
Y-VF	RecName: Full=Heat shock-like 85 kDa protein.	sp|P06660|HSP85_TRYCRHeat shock-like 85 kDa protein OS=Trypanosoma cruzi PE=3 SV=1	80759.3	0.997	1	0	0	36	0.001	0.369	KLETSPFIEQAR	K	R	0.63	3.39	0	1	0	0	1	0	0	2	1418.76	3577.92	3063100	476	487	Q4CQS6_TRYCC
Y-VF	RecName: Full=Heat shock-like 85 kDa protein.	sp|P06660|HSP85_TRYCRHeat shock-like 85 kDa protein OS=Trypanosoma cruzi PE=3 SV=1	80759.3	0.997	1	0	0	36	0.001	0.369	KTMEINPAHPIVK	K	E	0.467	2.82	0	1	0	0	0	1	0	2	1493.81	2622.32	2155010	607	619	Q4CQS6_TRYCC
Y-VF	RecName: Full=Heat shock-like 85 kDa protein.	sp|P06660|HSP85_TRYCRHeat shock-like 85 kDa protein OS=Trypanosoma cruzi PE=3 SV=1	80759.3	0.989	1	0	0	36	0.001	0.369	LETSPFIEQAR	K	R	0.342	2.6	0	1	0	0	1	0	0	2	1290.67	3938.38	2937100	477	487	Q4CQS6_TRYCC
Y-VF	RecName: Full=Heat shock-like 85 kDa protein.	sp|P06660|HSP85_TRYCRHeat shock-like 85 kDa protein OS=Trypanosoma cruzi PE=3 SV=1	80759.3	0.997	1	0	0	36	0.001	0.369	LGIHEDSANR	K	K	0.648	2.14	0	1	0	0	1	0	0	2	1111.55	2084.55	2938040	422	431	Q4CQS6_TRYCC
Y-VF	RecName: Full=Heat shock-like 85 kDa protein.	sp|P06660|HSP85_TRYCRHeat shock-like 85 kDa protein OS=Trypanosoma cruzi PE=3 SV=1	80759.3	0.997	1	0	0	36	0.001	0.369	NEEGEEPKVEEVKDDAEEGEK	K	K	0.707	3.96	0	1	0	0	0	1	1	2	2389.05	3080.39	3106190	228	248	Q4CQS6_TRYCC
Y-VF	RecName: Full=Heat shock-like 85 kDa protein.	sp|P06660|HSP85_TRYCRHeat shock-like 85 kDa protein OS=Trypanosoma cruzi PE=3 SV=1	80759.3	0.997	1	0	0	36	0.001	0.369	RVEADENDK	R	A	0.476	2.51	0	1	0	0	1	0	0	2	1075.5	1088.33	6895350	624	632	Q4CQS6_TRYCC
Y-VF	RecName: Full=Heat shock-like 85 kDa protein.	sp|P06660|HSP85_TRYCRHeat shock-like 85 kDa protein OS=Trypanosoma cruzi PE=3 SV=1	80759.3	0.997	1	0	0	36	0.001	0.369	TLTVEDTGIGMTK	K	A	0.659	3.66	0	1	0	0	2	0	0	2	1365.69	3748.99	10300000	73	85	Q4CQS6_TRYCC
Y-VF	RecName: Full=Heat shock-like 85 kDa protein.	sp|P06660|HSP85_TRYCRHeat shock-like 85 kDa protein OS=Trypanosoma cruzi PE=3 SV=1	80759.3	0.997	1	0	0	36	0.001	0.369	TMEINPAHPIVK	K	E	0.482	2.39	0	1	0	0	1	1	0	2	1349.72	3487.62	7892150	608	619	Q4CQS6_TRYCC
Y-VF	RecName: Full=Heat shock-like 85 kDa protein.	sp|P06660|HSP85_TRYCRHeat shock-like 85 kDa protein OS=Trypanosoma cruzi PE=3 SV=1	80759.3	0.988	1	0	0	36	0.001	0.369	VEADENDKAVK	R	D	0.403	2.16	0	1	0	0	1	0	0	2	1217.6	1135.75	2424110	625	635	Q4CQS6_TRYCC
Y-VF	RecName: Full=Heat shock-like 85 kDa protein.	sp|P06660|HSP85_TRYCRHeat shock-like 85 kDa protein OS=Trypanosoma cruzi PE=3 SV=1	80759.3	0.984	1	0	0	36	0.001	0.369	VEEVKDDAEEGEK	K	K	0.723	1.98	0	1	0	0	1	0	0	2	1476.67	1583.06	225895	236	248	Q4CQS6_TRYCC
Y-VF	RecName: Full=Heat shock-like 85 kDa protein.	sp|P06660|HSP85_TRYCRHeat shock-like 85 kDa protein OS=Trypanosoma cruzi PE=3 SV=1	80759.3	0.997	1	0	0	36	0.001	0.369	VFIMDNCEDLCPEWLAFVR	R	G	0.647	2.14	0	1	0	0	0	1	0	2	2414.1	6490.32	89048.2	343	361	Q4CQS6_TRYCC
Y-VF	RecName: Full=Heat shock-like 85 kDa protein.	sp|P06660|HSP85_TRYCRHeat shock-like 85 kDa protein OS=Trypanosoma cruzi PE=3 SV=1	80759.3	0.997	1	0	0	36	0.001	0.369	VKEVTQEFVVQNK	K	H	0.548	2.97	0	1	0	0	1	0	0	2	1547.84	3297.87	2091780	255	267	Q4CQS6_TRYCC
Y-VF	RecName: Full=Heat shock-like 85 kDa protein.	sp|P06660|HSP85_TRYCRHeat shock-like 85 kDa protein OS=Trypanosoma cruzi PE=3 SV=1	80759.3	0.997	1	0	0	36	0.001	0.369	YQSLTNQAVLGDESHLR	R	I	0.706	4.94	0	1	0	0	0	1	0	2	1930.96	3885.03	11100000	46	62	Q4CQS6_TRYCC
Y-VF	Trans-sialidase, putative (Fragment) OS=Trypanosoma cruzi (strain CL Brener) GN=Tc00.1047053433733.10 PE=4 SV=1	Q4CKI9_TRYCC	37851.7	0.955	1	3	3	34	0.001	0.505	AGVPAQEK	R	I	0.423	1.43	0	1	0	0	1	0	0	2	799.431	1175.56	9740500	199	206	Q4CSI1_TRYCC
Y-VF	Trans-sialidase, putative (Fragment) OS=Trypanosoma cruzi (strain CL Brener) GN=Tc00.1047053433733.10 PE=4 SV=1	Q4CKI9_TRYCC	37851.7	0.997	1	3	3	34	0.001	0.505	ATGSSAGEDSESSGAAGTDLAK	K	G	0.754	5.05	0	1	0	0	1	1	0	2	1968.86	2537.95	2160250	271	292	Q4CSI1_TRYCC
Y-VF	Trans-sialidase, putative (Fragment) OS=Trypanosoma cruzi (strain CL Brener) GN=Tc00.1047053433733.10 PE=4 SV=1	Q4CKI9_TRYCC	37851.7	0.997	1	3	3	34	0.001	0.505	ATGSSAGEEVGR	K	G	0.571	2.64	0	1	0	0	3	0	0	2	1120.52	1313.41	39800000	295	306	Q4CSI1_TRYCC
Y-VF	Trans-sialidase, putative (Fragment) OS=Trypanosoma cruzi (strain CL Brener) GN=Tc00.1047053433733.10 PE=4 SV=1	Q4CKI9_TRYCC	37851.7	0.997	1	3	3	34	0.001	0.505	CFNDSEVAALEK	R	R	0.755	3.21	0	1	0	0	1	0	0	2	1382.63	3987.96	5947180	241	252	Q4CSI1_TRYCC,Q4DVJ1_TRYCC,V5B8E5_TRYCR
Y-VF	Trans-sialidase, putative (Fragment) OS=Trypanosoma cruzi (strain CL Brener) GN=Tc00.1047053433733.10 PE=4 SV=1	Q4CKI9_TRYCC	37851.7	0.997	1	3	3	34	0.001	0.505	CFNDSEVAALEKR	R	E	0.624	3.39	0	1	0	0	0	1	0	2	1538.73	3819.73	8308420	241	253	Q4CSI1_TRYCC,Q4DVJ1_TRYCC,V5B8E5_TRYCR
Y-VF	Trans-sialidase, putative (Fragment) OS=Trypanosoma cruzi (strain CL Brener) GN=Tc00.1047053433733.10 PE=4 SV=1	Q4CKI9_TRYCC	37851.7	0.997	1	3	3	34	0.001	0.505	EDSESSGAAGTDSAK	R	G	0.647	3.96	0	1	0	0	1	0	0	2	1411.58	1115.23	10700000	254	268
Y-VF	Trans-sialidase, putative (Fragment) OS=Trypanosoma cruzi (strain CL Brener) GN=Tc00.1047053433733.10 PE=4 SV=1	Q4CKI9_TRYCC	37851.7	0.997	1	3	3	34	0.001	0.505	ELNLWYDEHK	R	H	0.545	2.18	0	1	0	0	1	1	0	2	1346.64	4141.55	6237810	130	139	Q4CSI1_TRYCC,Q4DVJ1_TRYCC,V5B8E5_TRYCR
Y-VF	Trans-sialidase, putative (Fragment) OS=Trypanosoma cruzi (strain CL Brener) GN=Tc00.1047053433733.10 PE=4 SV=1	Q4CKI9_TRYCC	37851.7	0.997	1	3	3	34	0.001	0.505	GAGTIAWEAGK	K	A	0.549	2.61	0	1	0	0	2	0	0	2	1060.54	3442.93	16800000	150	160	Q4CSI1_TRYCC,Q4DVJ1_TRYCC
Y-VF	Trans-sialidase, putative (Fragment) OS=Trypanosoma cruzi (strain CL Brener) GN=Tc00.1047053433733.10 PE=4 SV=1	Q4CKI9_TRYCC	37851.7	0.997	1	3	3	34	0.001	0.505	GKATGSSAGEEVGR	K	G	0.656	3.46	0	1	0	0	1	0	0	2	1305.64	1137.65	3085510	293	306	Q4CSI1_TRYCC
Y-VF	Trans-sialidase, putative (Fragment) OS=Trypanosoma cruzi (strain CL Brener) GN=Tc00.1047053433733.10 PE=4 SV=1	Q4CKI9_TRYCC	37851.7	0.997	1	3	3	34	0.001	0.505	HPFTLGTPPR	K	A	0.532	2.57	0	1	0	0	2	0	0	2	1122.61	3321.34	9472170	189	198	Q4DVJ1_TRYCC
Y-VF	Trans-sialidase, putative (Fragment) OS=Trypanosoma cruzi (strain CL Brener) GN=Tc00.1047053433733.10 PE=4 SV=1	Q4CKI9_TRYCC	37851.7	0.997	1	3	3	34	0.001	0.505	IPEMVSQIFFGSDGINLEGTVR	K	C	0.71	3.62	0	1	0	0	2	2	0	2	2425.21	6174.79	2085380	207	228	Q4CSI1_TRYCC
Y-VF	Trans-sialidase, putative (Fragment) OS=Trypanosoma cruzi (strain CL Brener) GN=Tc00.1047053433733.10 PE=4 SV=1	Q4CKI9_TRYCC	37851.7	0.997	1	3	3	34	0.001	0.505	ITPLLGVSVVGSTWR	K	E	0.697	3.01	0	1	0	0	0	1	0	2	1584.91	5606.69	1039820	115	129
Y-VF	Trans-sialidase, putative (Fragment) OS=Trypanosoma cruzi (strain CL Brener) GN=Tc00.1047053433733.10 PE=4 SV=1	Q4CKI9_TRYCC	37851.7	0.997	1	3	3	34	0.001	0.505	KVYNGFELTGVDAR	K	I	0.574	3.49	0	1	0	0	1	1	0	2	1568.81	4059.78	5722590	66	79	Q4CSI1_TRYCC
Y-VF	Trans-sialidase, putative (Fragment) OS=Trypanosoma cruzi (strain CL Brener) GN=Tc00.1047053433733.10 PE=4 SV=1	Q4CKI9_TRYCC	37851.7	0.997	1	3	3	34	0.001	0.505	NGECTAYVDGQLLGSLVEK	R	H	0.661	3.76	0	1	0	0	1	1	0	2	2052.99	5301.44	3961250	170	188	Q4CSI1_TRYCC
Y-VF	Trans-sialidase, putative (Fragment) OS=Trypanosoma cruzi (strain CL Brener) GN=Tc00.1047053433733.10 PE=4 SV=1	Q4CKI9_TRYCC	37851.7	0.997	1	3	3	34	0.001	0.505	REDSESSGAAGTDSAK	K	G	0.702	3.93	0	1	0	0	1	0	0	2	1567.68	1096.11	4496800	253	268
Y-VF	Trans-sialidase, putative (Fragment) OS=Trypanosoma cruzi (strain CL Brener) GN=Tc00.1047053433733.10 PE=4 SV=1	Q4CKI9_TRYCC	37851.7	0.997	1	3	3	34	0.001	0.505	VSTLCSSSAGK	R	S	0.759	3.05	0	1	0	0	5	0	0	2	1096.53	1728.11	24400000	8	18	V5BKP3_TRYCR,Q4CTX4_TRYCC,Q4CSI1_TRYCC,Q4DVJ1_TRYCC,V5B8E5_TRYCR
Y-VF	Trans-sialidase, putative (Fragment) OS=Trypanosoma cruzi (strain CL Brener) GN=Tc00.1047053433733.10 PE=4 SV=1	Q4CKI9_TRYCC	37851.7	0.997	1	3	3	34	0.001	0.505	VYNGFELTGVDAR	K	I	0.776	3.45	0	1	0	0	2	1	0	2	1440.71	4444.2	25000000	67	79	Q4CSI1_TRYCC
Y-VF	Trans-sialidase, putative OS=Trypanosoma cruzi (strain CL Brener) GN=Tc00.1047053505699.10 PE=4 SV=1	Q4CQV3_TRYCC	109981	0.989	1	0	0	34	0.001	0.175	ASVHIDGR	K	S	0.494	1.68	0	1	0	0	2	0	0	2	854.448	1823.73	4689700	890	897
Y-VF	Trans-sialidase, putative OS=Trypanosoma cruzi (strain CL Brener) GN=Tc00.1047053505699.10 PE=4 SV=1	Q4CQV3_TRYCC	109981	0.997	1	0	0	34	0.001	0.175	DNGEGSVMSLSR	R	L	0.515	3.13	0	1	0	0	1	0	0	2	1251.56	3482.77	6130960	711	722	Q4CRQ9_TRYCC
Y-VF	Trans-sialidase, putative OS=Trypanosoma cruzi (strain CL Brener) GN=Tc00.1047053505699.10 PE=4 SV=1	Q4CQV3_TRYCC	109981	0.997	1	0	0	34	0.001	0.175	EELASSLLYSGGNLHLLQQR	K	D	0.751	5.3	0	1	0	0	0	1	0	2	2228.17	5243.49	5027850	691	710	Q4CRQ9_TRYCC
Y-VF	Trans-sialidase, putative OS=Trypanosoma cruzi (strain CL Brener) GN=Tc00.1047053505699.10 PE=4 SV=1	Q4CQV3_TRYCC	109981	0.997	1	0	0	34	0.001	0.175	FDLFVPQTTVLLPR	R	G	0.728	3.26	0	1	0	0	1	2	0	2	1645.93	6036.13	7000150	343	356	Q4CRQ9_TRYCC,Q4CQT4_TRYCC
Y-VF	Trans-sialidase, putative OS=Trypanosoma cruzi (strain CL Brener) GN=Tc00.1047053505699.10 PE=4 SV=1	Q4CQV3_TRYCC	109981	0.997	1	0	0	34	0.001	0.175	FDVVLRPTTTTK	R	D	0.73	3.19	0	1	0	0	1	1	0	2	1377.77	3692.01	30800000	442	453	Q4CRQ9_TRYCC,Q4CUA7_TRYCC,Q4CQT4_TRYCC
Y-VF	Trans-sialidase, putative OS=Trypanosoma cruzi (strain CL Brener) GN=Tc00.1047053505699.10 PE=4 SV=1	Q4CQV3_TRYCC	109981	0.997	1	0	0	34	0.001	0.175	GPGSQVEGGTER	R	S	0.663	3.05	0	1	0	0	3	0	0	2	1173.55	1487.46	4701430	967	978	Q4D980_TRYCC,Q4CUA7_TRYCC,Q4CTD0_TRYCC,V5AU60_TRYCR,V5B534_TRYCR
Y-VF	Trans-sialidase, putative OS=Trypanosoma cruzi (strain CL Brener) GN=Tc00.1047053505699.10 PE=4 SV=1	Q4CQV3_TRYCC	109981	0.99	1	0	0	34	0.001	0.175	GYVSGENK	R	A	0.59	1.62	0	1	0	0	2	0	0	2	853.405	1244.43	4132230	656	663	Q4CRQ9_TRYCC
Y-VF	Trans-sialidase, putative OS=Trypanosoma cruzi (strain CL Brener) GN=Tc00.1047053505699.10 PE=4 SV=1	Q4CQV3_TRYCC	109981	0.98	1	0	0	34	0.001	0.175	KVMLYTQR	R	G	0.463	1.54	0	1	0	0	2	0	0	2	1054.57	2511.76	5580490	648	655	Q4CSS2_TRYCC,Q4CXS5_TRYCC,Q8M369_TRYCR,Q4DKB6_TRYCC,Q4CN26_TRYCC,Q4CRQ9_TRYCC,Q4D2I1_TRYCC,V5BA90_TRYCR,A0A0B4L7N1_TRYCR,Q4CPL3_TRYCC,V5BM06_TRYCR,K2N4J2_TRYCR,Q2VYD0_TRYCR,Q4E0D0_TRYCC,Q86DL7_TRYCR,V5A4D8_TRYCR,Q4D980_TRYCC,Q4DKM4_TRYCC,A0PGB9_TRYCR,V5AYK0_TRYCR,V5CJT8_TRYCR,Q4CQC9_TRYCC,Q4D825_TRYCC,V5B534_TRYCR,V5D5H5_TRYCR,Q4CQT4_TRYCC,Q4CT07_TRYCC,Q4DQW0_TRYCC,V5AYL7_TRYCR,Q4CQP5_TRYCC,Q4CWN…
Y-VF	Trans-sialidase, putative OS=Trypanosoma cruzi (strain CL Brener) GN=Tc00.1047053505699.10 PE=4 SV=1	Q4CQV3_TRYCC	109981	0.997	1	0	0	34	0.001	0.175	LLMIVDCESGQR	K	V	0.724	2.93	0	1	0	0	3	0	0	2	1420.69	4305.55	7408540	588	599	Q4CRQ9_TRYCC
Y-VF	Trans-sialidase, putative OS=Trypanosoma cruzi (strain CL Brener) GN=Tc00.1047053505699.10 PE=4 SV=1	Q4CQV3_TRYCC	109981	0.997	1	0	0	34	0.001	0.175	LTDELSTIK	R	S	0.501	2.48	0	1	0	0	2	0	0	2	1019.56	3564.61	14500000	723	731	Q4CRQ9_TRYCC,Q4D2I1_TRYCC
Y-VF	Trans-sialidase, putative OS=Trypanosoma cruzi (strain CL Brener) GN=Tc00.1047053505699.10 PE=4 SV=1	Q4CQV3_TRYCC	109981	0.984	1	0	0	34	0.001	0.175	METVFKDK	K	T	0.431	1.79	0	1	0	0	1	0	0	2	1013.5	2089.21	1773000	859	866	Q4D980_TRYCC
Y-VF	Trans-sialidase, putative OS=Trypanosoma cruzi (strain CL Brener) GN=Tc00.1047053505699.10 PE=4 SV=1	Q4CQV3_TRYCC	109981	0.997	1	0	0	34	0.001	0.175	RFDLFVPQTTVLLPR	R	G	0.756	4.21	0	1	0	0	1	2	1	2	1802.03	5595.89	4353300	342	356	Q4CRQ9_TRYCC
Y-VF	Trans-sialidase, putative OS=Trypanosoma cruzi (strain CL Brener) GN=Tc00.1047053505699.10 PE=4 SV=1	Q4CQV3_TRYCC	109981	0.997	1	0	0	34	0.001	0.175	RGPGSQVEGGTER	K	S	0.525	2.56	0	1	0	0	1	0	0	2	1329.65	1197.18	2007380	966	978	Q4CUA7_TRYCC,Q4CTD0_TRYCC
Y-VF	Trans-sialidase, putative OS=Trypanosoma cruzi (strain CL Brener) GN=Tc00.1047053505699.10 PE=4 SV=1	Q4CQV3_TRYCC	109981	0.997	1	0	0	34	0.001	0.175	SEEEDVYSMIIYSK	K	D	0.761	2.61	0	1	0	0	1	1	0	2	1692.77	5148.44	7929970	546	559	Q4CRQ9_TRYCC,V5B534_TRYCR,V5B4X8_TRYCR
Y-VF	Trans-sialidase, putative OS=Trypanosoma cruzi (strain CL Brener) GN=Tc00.1047053505699.10 PE=4 SV=1	Q4CQV3_TRYCC	109981	0.997	1	0	0	34	0.001	0.175	SFHVGPVGMDNAEK	R	E	0.59	2.5	0	1	0	0	1	1	0	2	1487.69	3771.21	13100000	677	690	Q4CRQ9_TRYCC,Q4CUA7_TRYCC,Q4CTD0_TRYCC,Q4CQT4_TRYCC
Y-VF	Trans-sialidase, putative OS=Trypanosoma cruzi (strain CL Brener) GN=Tc00.1047053505699.10 PE=4 SV=1	Q4CQV3_TRYCC	109981	0.997	1	0	0	34	0.001	0.175	SLGEGEVLLTDEK	R	S	0.658	2.71	0	1	0	0	1	0	0	2	1389.71	4133	11400000	898	910
Y-VF	Trans-sialidase, putative OS=Trypanosoma cruzi (strain CL Brener) GN=Tc00.1047053505699.10 PE=4 SV=1	Q4CQV3_TRYCC	109981	0.997	1	0	0	34	0.001	0.175	STWQAHTVLGK	K	A	0.661	3.3	0	1	0	0	1	1	0	2	1227.65	3263.36	20700000	425	435	Q4CRQ9_TRYCC,Q4D980_TRYCC,Q4CUA7_TRYCC,Q4CQT4_TRYCC
Y-VF	Trans-sialidase OS=Trypanosoma cruzi PE=1 SV=1	Q26966_TRYCR	70593.1	0.997	1	0	0	32	0.0009	0.324	DRLNLWLTDNQR	R	I	0.485	2.81	0	1	0	0	0	1	0	2	1543.8	4541.84	1917440	316	327	Q4CQZ7_TRYCC,Q9BHJ5_TRYCR,TCNA_TRYCR,Q26887_TRYCR
Y-VF	Trans-sialidase OS=Trypanosoma cruzi PE=1 SV=1	Q26966_TRYCR	70593.1	0.997	1	0	0	32	0.0009	0.324	GCGPAVTTVGLVGFLSHSATK	R	T	0.714	4.69	0	1	0	0	0	1	0	2	2059.06	5425.36	1885830	410	430
Y-VF	Trans-sialidase OS=Trypanosoma cruzi PE=1 SV=1	Q26966_TRYCR	70593.1	0.996	1	0	0	32	0.0009	0.324	IFYSEDEGK	K	T	0.524	2.12	0	1	0	0	1	0	0	2	1087.49	3011.93	3334560	208	216	K2MS62_TRYCR,Q4CQZ7_TRYCC
Y-VF	Trans-sialidase OS=Trypanosoma cruzi PE=1 SV=1	Q26966_TRYCR	70593.1	0.997	1	0	0	32	0.0009	0.324	LPALVNVDGVMVAIADAR	R	Y	0.753	4.31	0	1	0	0	3	3	0	2	1840	6260.93	24300000	37	54	K2MS62_TRYCR,Q9BHJ5_TRYCR
Y-VF	Trans-sialidase OS=Trypanosoma cruzi PE=1 SV=1	Q26966_TRYCR	70593.1	0.997	1	0	0	32	0.0009	0.324	LYCLHEINSNEVYSLVFAR	K	L	0.655	3.3	0	1	0	0	0	1	0	2	2327.15	5696.12	812174	353	371	K2MS62_TRYCR
Y-VF	Trans-sialidase OS=Trypanosoma cruzi PE=1 SV=1	Q26966_TRYCR	70593.1	0.99	1	0	0	32	0.0009	0.324	QLNAEEIR	R	T	0.43	2.47	0	1	0	0	2	0	0	2	972.511	2880.69	27200000	612	619	Q4CZP0_TRYCC
Y-VF	Trans-sialidase OS=Trypanosoma cruzi PE=1 SV=1	Q26966_TRYCR	70593.1	0.997	1	0	0	32	0.0009	0.324	SDMPTISHVTVNNVLLYNR	R	Q	0.706	4.82	0	1	0	0	1	2	0	2	2173.11	4866.76	17400000	593	611	Q9BHJ5_TRYCR,TCNA_TRYCR
Y-VF	Trans-sialidase OS=Trypanosoma cruzi PE=1 SV=1	Q26966_TRYCR	70593.1	0.997	1	0	0	32	0.0009	0.324	SNQPGSQSSFTAVTIEGMR	K	V	0.848	4.16	0	1	0	0	3	2	0	2	1996.94	4461.35	12100000	281	299	Q4CZP0_TRYCC
Y-VF	Trans-sialidase OS=Trypanosoma cruzi PE=1 SV=1	Q26966_TRYCR	70593.1	0.99	1	0	0	32	0.0009	0.324	TEWEDAYR	K	C	0.509	1.81	0	1	0	0	1	0	0	2	1069.46	3510.6	6084940	431	438
Y-VF	Trans-sialidase OS=Trypanosoma cruzi PE=1 SV=1	Q26966_TRYCR	70593.1	0.997	1	0	0	32	0.0009	0.324	TPDISHFYVGGYK	R	R	0.725	3.92	0	1	0	0	1	1	0	2	1483.72	4277.45	4758200	579	591	TCNA_TRYCR
Y-VF	Trans-sialidase OS=Trypanosoma cruzi PE=1 SV=1	Q26966_TRYCR	70593.1	0.996	1	0	0	32	0.0009	0.324	TPDISHFYVGGYKR	R	S	0.393	2.96	0	1	0	0	0	0	1	2	1639.82	3944.89	1885440	579	592	TCNA_TRYCR
Y-VF	Trans-sialidase OS=Trypanosoma cruzi PE=1 SV=1	Q26966_TRYCR	70593.1	0.997	1	0	0	32	0.0009	0.324	VMLFTHPLNFK	R	G	0.47	3.16	0	1	0	0	0	1	0	2	1362.72	4544.37	2636950	300	310	K2MS62_TRYCR,Q4CQZ7_TRYCC,Q9BHJ5_TRYCR,TCNA_TRYCR,Q4CZP0_TRYCC,Q26887_TRYCR
Y-VF	Trans-sialidase OS=Trypanosoma cruzi PE=1 SV=1	Q26966_TRYCR	70593.1	0.997	1	0	0	32	0.0009	0.324	VVDPTVIVK	R	G	0.845	2.15	0	1	0	0	2	0	0	2	969.598	3622.05	42800000	95	103	K2MS62_TRYCR,Q4CQZ7_TRYCC,Q9BHJ5_TRYCR,TCNA_TRYCR,Q4CZP0_TRYCC
Y-VF	Trans-sialidase OS=Trypanosoma cruzi PE=1 SV=1	Q26966_TRYCR	70593.1	0.997	1	0	0	32	0.0009	0.324	YETSNDNSLIDTVAK	R	Y	0.864	3.95	0	1	0	0	2	0	0	2	1669.79	4018.28	6887530	55	69
Y-VF	Trans-sialidase OS=Trypanosoma cruzi PE=1 SV=1	Q26966_TRYCR	70593.1	0.997	1	0	0	32	0.0009	0.324	YHVVLTMANK	R	I	0.502	2.44	0	1	0	0	1	1	0	2	1175.62	3447.87	11500000	546	555
Y-VF	Trans-sialidase OS=Trypanosoma cruzi PE=1 SV=1	Q26966_TRYCR	70593.1	0.997	1	0	0	32	0.0009	0.324	YSVDDGETWETQIAIK	K	N	0.702	3.36	0	1	0	0	1	0	0	2	1854.88	4777.59	1326280	70	85	Q4CQZ7_TRYCC,Q9BHJ5_TRYCR,TCNA_TRYCR
Y-VF	Tubulin alpha chain OS=Trypanosoma cruzi (strain CL Brener) GN=Tc00.1047053411235.9 PE=3 SV=1	Q4CLA1_TRYCC	49799.3	0.997	1	7	10	32	0.0009	0.541	AVCMIANSTAIAEVFAR	R	I	0.72	3.65	0	1	0	0	2	2	0	2	1839.91	5447.62	7928160	374	390	K2NGT6_TRYCR
Y-VF	Tubulin alpha chain OS=Trypanosoma cruzi (strain CL Brener) GN=Tc00.1047053411235.9 PE=3 SV=1	Q4CLA1_TRYCC	49799.3	0.997	1	7	10	32	0.0009	0.541	AVFLDLEPTVVDEIR	R	T	0.537	2.95	0	1	0	0	2	1	0	2	1715.92	5804.03	3468930	65	79
Y-VF	Tubulin alpha chain OS=Trypanosoma cruzi (strain CL Brener) GN=Tc00.1047053411235.9 PE=3 SV=1	Q4CLA1_TRYCC	49799.3	0.995	1	7	10	32	0.0009	0.541	AYHEQLSVSEISNAVFEPASMMTK	K	C	0.677	3.67	0	1	0	0	0	1	0	2	2685.25	5323.45	1217460	281	304	K2NGT6_TRYCR
Y-VF	Tubulin alpha chain OS=Trypanosoma cruzi (strain CL Brener) GN=Tc00.1047053411235.9 PE=3 SV=1	Q4CLA1_TRYCC	49799.3	0.997	1	7	10	32	0.0009	0.541	CGINYQPPTVVPGGDLAK	K	V	0.681	4.21	0	1	0	0	1	1	0	2	1885.95	4370.07	8551190	353	370	K2NGT6_TRYCR
Y-VF	Tubulin alpha chain OS=Trypanosoma cruzi (strain CL Brener) GN=Tc00.1047053411235.9 PE=3 SV=1	Q4CLA1_TRYCC	49799.3	0.992	1	7	10	32	0.0009	0.541	DVNAAVATIK	K	T	0.433	2.47	0	1	0	0	2	0	0	2	1001.56	3326.91	13400000	327	336	K2NGT6_TRYCR
Y-VF	Tubulin alpha chain OS=Trypanosoma cruzi (strain CL Brener) GN=Tc00.1047053411235.9 PE=3 SV=1	Q4CLA1_TRYCC	49799.3	0.997	1	7	10	32	0.0009	0.541	EDAANNYAR	K	G	0.575	2.81	0	1	0	0	1	0	0	2	1023.45	1463.29	1509640	97	105
Y-VF	Tubulin alpha chain OS=Trypanosoma cruzi (strain CL Brener) GN=Tc00.1047053411235.9 PE=3 SV=1	Q4CLA1_TRYCC	49799.3	0.996	1	7	10	32	0.0009	0.541	EIVDLCLDR	K	I	0.522	2.11	0	1	0	0	2	0	0	2	1132.57	4355.43	5344460	113	121
Y-VF	Tubulin alpha chain OS=Trypanosoma cruzi (strain CL Brener) GN=Tc00.1047053411235.9 PE=3 SV=1	Q4CLA1_TRYCC	49799.3	0.997	1	7	10	32	0.0009	0.541	FDGALNVDLTEFQTNLVPYPR	R	I	0.774	3.69	0	1	0	0	1	1	0	2	2409.21	6059.98	835805	244	264	K2NGT6_TRYCR
Y-VF	Tubulin alpha chain OS=Trypanosoma cruzi (strain CL Brener) GN=Tc00.1047053411235.9 PE=3 SV=1	Q4CLA1_TRYCC	49799.3	0.997	1	7	10	32	0.0009	0.541	IHFVLTSYAPVISAEK	R	A	0.658	3.5	0	1	0	0	1	1	0	2	1774.97	5033.95	7911290	265	280	K2NGT6_TRYCR
Y-VF	Tubulin alpha chain OS=Trypanosoma cruzi (strain CL Brener) GN=Tc00.1047053411235.9 PE=3 SV=1	Q4CLA1_TRYCC	49799.3	0.997	1	7	10	32	0.0009	0.541	LADNCTGLQGFLVYHAVGGGTGSGLGALLLER	K	L	0.765	3.2	0	1	0	0	0	1	0	2	3216.65	6243.54	386013	125	156
Y-VF	Tubulin alpha chain OS=Trypanosoma cruzi (strain CL Brener) GN=Tc00.1047053411235.9 PE=3 SV=1	Q4CLA1_TRYCC	49799.3	0.997	1	7	10	32	0.0009	0.541	LIGQVVSALTASLR	R	F	0.598	2.59	0	1	0	0	2	2	0	2	1427.86	6155.79	1998080	230	243	K2NGT6_TRYCR
Y-VF	Tubulin alpha chain OS=Trypanosoma cruzi (strain CL Brener) GN=Tc00.1047053411235.9 PE=3 SV=1	Q4CLA1_TRYCC	49799.3	0.997	1	7	10	32	0.0009	0.541	NLDIERPTYTNLNR	R	L	0.506	4.01	0	1	0	0	1	1	0	2	1718.88	3796.15	8196560	216	229	K2NGT6_TRYCR
Y-VF	Tubulin alpha chain OS=Trypanosoma cruzi (strain CL Brener) GN=Tc00.1047053411235.9 PE=3 SV=1	Q4CLA1_TRYCC	49799.3	0.995	1	7	10	32	0.0009	0.541	QLFHPEQLISGK	R	E	0.447	2.24	0	1	0	0	1	1	0	2	1396.76	4314.09	4970650	85	96
Y-VF	Tubulin alpha chain OS=Trypanosoma cruzi (strain CL Brener) GN=Tc00.1047053411235.9 PE=3 SV=1	Q4CLA1_TRYCC	49799.3	0.997	1	7	10	32	0.0009	0.541	QLFHPEQLISGKEDAANNYAR	R	G	0.666	4.87	0	1	0	0	0	1	1	2	2401.19	4239.02	2929790	85	105
Y-VF	Tubulin alpha chain OS=Trypanosoma cruzi (strain CL Brener) GN=Tc00.1047053411235.9 PE=3 SV=1	Q4CLA1_TRYCC	49799.3	0.997	1	7	10	32	0.0009	0.541	TIGVEDDAFNTFFSETGAGK	K	H	0.816	4.69	0	1	0	0	1	0	0	2	2105.97	5680.25	1435450	41	60
Y-VF	Tubulin alpha chain OS=Trypanosoma cruzi (strain CL Brener) GN=Tc00.1047053411235.9 PE=3 SV=1	Q4CLA1_TRYCC	49799.3	0.974	1	7	10	32	0.0009	0.541	TIQFVDWSPTGFK	R	C	0.705	2.9	0	1	0	0	1	0	0	2	1525.77	5452.34	2233770	340	352	K2NGT6_TRYCR
Y-VF	Trans-sialidase, putative OS=Trypanosoma cruzi (strain CL Brener) GN=Tc00.1047053503759.10 PE=4 SV=1	Q4CUS9_TRYCC	81783.8	0.997	1	5	7	32	0.0009	0.28	AHTLNGPGEALAGWAALEGAAAR	K	E	0.721	4.94	0	1	0	0	0	2	0	2	2204.12	5444.55	3459610	705	727	Q4CXS5_TRYCC,Q4CSG5_TRYCC
Y-VF	Trans-sialidase, putative OS=Trypanosoma cruzi (strain CL Brener) GN=Tc00.1047053503759.10 PE=4 SV=1	Q4CUS9_TRYCC	81783.8	0.997	1	5	7	32	0.0009	0.28	AHTVLTTADGQK	R	R	0.728	2.89	0	1	0	0	6	1	0	2	1241.65	1819.78	7669620	176	187
Y-VF	Trans-sialidase, putative OS=Trypanosoma cruzi (strain CL Brener) GN=Tc00.1047053503759.10 PE=4 SV=1	Q4CUS9_TRYCC	81783.8	0.997	1	5	7	32	0.0009	0.28	ASVYINGNSLGEEEVPLK	K	G	0.67	2.64	0	1	0	0	1	0	0	2	1918.98	4461.82	924216	639	656	Q4CXS5_TRYCC
Y-VF	Trans-sialidase, putative OS=Trypanosoma cruzi (strain CL Brener) GN=Tc00.1047053503759.10 PE=4 SV=1	Q4CUS9_TRYCC	81783.8	0.997	1	5	7	32	0.0009	0.28	ASVYINGNSLGEEEVPLKGEAPLELVR	K	F	0.677	3.82	0	1	0	0	0	0	1	2	2883.51	5182.42	1839290	639	665	Q4CXS5_TRYCC
Y-VF	Trans-sialidase, putative OS=Trypanosoma cruzi (strain CL Brener) GN=Tc00.1047053503759.10 PE=4 SV=1	Q4CUS9_TRYCC	81783.8	0.96	1	5	7	32	0.0009	0.28	DKGSALSLSR	K	L	0.373	2.45	0	1	0	0	1	0	0	2	1033.56	2659.37	7413150	460	469	Q4CXS5_TRYCC
Y-VF	Trans-sialidase, putative OS=Trypanosoma cruzi (strain CL Brener) GN=Tc00.1047053503759.10 PE=4 SV=1	Q4CUS9_TRYCC	81783.8	0.996	1	5	7	32	0.0009	0.28	DMGTTWTGTIGTLPGVWTK	R	S	0.758	2.72	0	1	0	0	1	0	0	2	2022	5841.6	482560	352	370	Q4CXS5_TRYCC,Q4CKL4_TRYCC,Q4DPT3_TRYCC
Y-VF	Trans-sialidase, putative OS=Trypanosoma cruzi (strain CL Brener) GN=Tc00.1047053503759.10 PE=4 SV=1	Q4CUS9_TRYCC	81783.8	0.968	1	5	7	32	0.0009	0.28	EGTAAGTPR	K	D	0.331	2.29	0	1	0	0	1	0	0	2	859.427	1120.32	14400000	97	105
Y-VF	Trans-sialidase, putative OS=Trypanosoma cruzi (strain CL Brener) GN=Tc00.1047053503759.10 PE=4 SV=1	Q4CUS9_TRYCC	81783.8	0.997	1	5	7	32	0.0009	0.28	EKDKGSALSLSR	R	L	0.541	2.77	0	1	0	0	1	0	0	2	1290.7	2280.89	1020870	458	469	Q4CXS5_TRYCC
Y-VF	Trans-sialidase, putative OS=Trypanosoma cruzi (strain CL Brener) GN=Tc00.1047053503759.10 PE=4 SV=1	Q4CUS9_TRYCC	81783.8	0.997	1	5	7	32	0.0009	0.28	EVGLFVPQTTLVLPK	R	E	0.537	2.32	0	1	0	0	1	1	0	2	1640.96	5571.91	3417800	82	96
Y-VF	Trans-sialidase, putative OS=Trypanosoma cruzi (strain CL Brener) GN=Tc00.1047053503759.10 PE=4 SV=1	Q4CUS9_TRYCC	81783.8	0.997	1	5	7	32	0.0009	0.28	FCFGACGEDAGQK	R	T	0.791	2.68	0	1	0	0	2	0	0	2	1446.58	3619.12	9659420	666	678	Q4CXS5_TRYCC,Q4E0D0_TRYCC,Q4CUU4_TRYCC,Q4E1E4_TRYCC,Q4CSG5_TRYCC
Y-VF	Trans-sialidase, putative OS=Trypanosoma cruzi (strain CL Brener) GN=Tc00.1047053503759.10 PE=4 SV=1	Q4CUS9_TRYCC	81783.8	0.997	1	5	7	32	0.0009	0.28	GEAPLELVR	K	F	0.706	2.15	0	1	0	0	1	0	0	2	983.552	4019.74	29600000	657	665	Q4CXS5_TRYCC,Q4CUU4_TRYCC,A0PGC0_TRYCR,A0PGD2_TRYCR,Q2VYD0_TRYCR
Y-VF	Trans-sialidase, putative OS=Trypanosoma cruzi (strain CL Brener) GN=Tc00.1047053503759.10 PE=4 SV=1	Q4CUS9_TRYCC	81783.8	0.969	1	5	7	32	0.0009	0.28	GSALSLSR	K	L	0.354	1.92	0	1	0	0	1	0	0	2	790.442	2868.97	20500000	462	469	Q4CXS5_TRYCC,Q4CZ95_TRYCC,Q4CN26_TRYCC,A0PGB9_TRYCR,Q4E3G9_TRYCC
Y-VF	Trans-sialidase, putative OS=Trypanosoma cruzi (strain CL Brener) GN=Tc00.1047053503759.10 PE=4 SV=1	Q4CUS9_TRYCC	81783.8	0.985	1	5	7	32	0.0009	0.28	GYQVALMLQGK	K	K	0.439	2.34	0	1	0	0	1	0	0	2	1207.65	4560.48	3154090	627	637	Q4E0D0_TRYCC,Q4CZ95_TRYCC,Q4CN26_TRYCC,Q4CUU4_TRYCC,Q4CQP5_TRYCC,Q4DPT3_TRYCC,Q4CSG5_TRYCC
Y-VF	Trans-sialidase, putative OS=Trypanosoma cruzi (strain CL Brener) GN=Tc00.1047053503759.10 PE=4 SV=1	Q4CUS9_TRYCC	81783.8	0.994	1	5	7	32	0.0009	0.28	KASVYINGNSLGEEEVPLKGEAPLELVR	K	F	0.693	5.26	0	1	0	0	0	0	1	2	3011.61	4881.53	4576620	638	665	Q4CXS5_TRYCC
Y-VF	Trans-sialidase, putative OS=Trypanosoma cruzi (strain CL Brener) GN=Tc00.1047053503759.10 PE=4 SV=1	Q4CUS9_TRYCC	81783.8	0.997	1	5	7	32	0.0009	0.28	KGYQVALMLQGK	K	K	0.559	3.8	0	1	0	0	0	1	0	2	1351.74	3594.45	2315560	626	637	Q4E0D0_TRYCC,Q4CZ95_TRYCC,Q4CN26_TRYCC,Q4CUU4_TRYCC,Q4CQP5_TRYCC,Q4DPT3_TRYCC,Q4CSG5_TRYCC
Y-VF	Trans-sialidase, putative OS=Trypanosoma cruzi (strain CL Brener) GN=Tc00.1047053503759.10 PE=4 SV=1	Q4CUS9_TRYCC	81783.8	0.98	1	5	7	32	0.0009	0.28	KVMLYTQR	R	G	0.463	1.54	0	1	0	0	2	0	0	2	1054.57	2511.76	5580490	395	402	Q4CSS2_TRYCC,Q4CXS5_TRYCC,Q8M369_TRYCR,Q4DKB6_TRYCC,Q4CN26_TRYCC,Q4CRQ9_TRYCC,Q4D2I1_TRYCC,V5BA90_TRYCR,A0A0B4L7N1_TRYCR,Q4CPL3_TRYCC,V5BM06_TRYCR,K2N4J2_TRYCR,Q2VYD0_TRYCR,Q4E0D0_TRYCC,Q86DL7_TRYCR,V5A4D8_TRYCR,Q4D980_TRYCC,Q4DKM4_TRYCC,A0PGB9_TRYCR,V5AYK0_TRYCR,V5CJT8_TRYCR,Q4CQC9_TRYCC,Q4D825_TRYCC,V5B534_TRYCR,V5D5H5_TRYCR,Q4CQT4_TRYCC,Q4CT07_TRYCC,Q4DQW0_TRYCC,Q4CQV3_TRYCC,V5AYL7_TRYCR,Q4CQP…
Y-VF	Trans-sialidase, putative OS=Trypanosoma cruzi (strain CL Brener) GN=Tc00.1047053503759.10 PE=4 SV=1	Q4CUS9_TRYCC	81783.8	0.993	1	5	7	32	0.0009	0.28	LDVMHHPTTIAK	R	G	0.429	2.77	0	1	0	0	1	0	0	2	1362.72	3031.34	2196080	189	200
Y-VF	Trans-sialidase, putative OS=Trypanosoma cruzi (strain CL Brener) GN=Tc00.1047053503759.10 PE=4 SV=1	Q4CUS9_TRYCC	81783.8	0.997	1	5	7	32	0.0009	0.28	LTEEMSTIK	R	S	0.592	2.88	0	1	0	0	1	0	0	2	1051.53	3066.25	7893580	470	478
Y-VF	Trans-sialidase, putative OS=Trypanosoma cruzi (strain CL Brener) GN=Tc00.1047053503759.10 PE=4 SV=1	Q4CUS9_TRYCC	81783.8	0.997	1	5	7	32	0.0009	0.28	SFCVGPVAMR	R	D	0.633	2.53	0	1	0	0	2	0	0	2	1123.54	3926.75	14700000	424	433	Q4CXS5_TRYCC,Q4CKL4_TRYCC
Y-VF	Trans-sialidase, putative OS=Trypanosoma cruzi (strain CL Brener) GN=Tc00.1047053503759.10 PE=4 SV=1	Q4CUS9_TRYCC	81783.8	0.98	1	5	7	32	0.0009	0.28	VTEWEGSLLMIVDCEDGQR	R	V	0.297	3.46	0	1	0	0	0	1	0	2	2253.02	5884.99	670769	328	346	Q4CKL4_TRYCC,Q4DBD2_TRYCC,Q4CUU4_TRYCC,Q4CRZ2_TRYCC,Q4DPT3_TRYCC,Q4DBD3_TRYCC
Y-VF	Trans-sialidase, putative OS=Trypanosoma cruzi (strain CL Brener) GN=Tc00.1047053503759.10 PE=4 SV=1	Q4CUS9_TRYCC	81783.8	0.997	1	5	7	32	0.0009	0.28	YGFQLTEPSSR	R	V	0.683	2.71	0	1	0	0	1	0	0	2	1284.62	4068.72	7095300	534	544	Q4CXS5_TRYCC,Q4CKL4_TRYCC,Q4CZ95_TRYCC,Q4DPT3_TRYCC,Q4CSG5_TRYCC
Y-VF	Surface glycoprotein Tc-85/16 (Fragment) OS=Trypanosoma cruzi PE=2 SV=1	Q2VYD0_TRYCR	66821.1	0.997	1	6	6	31	0.0009	0.326	ANTVLGTTDGADNR	K	V	0.646	3.42	0	1	0	0	3	0	0	2	1404.67	2773.98	8138960	85	98
Y-VF	Surface glycoprotein Tc-85/16 (Fragment) OS=Trypanosoma cruzi PE=2 SV=1	Q2VYD0_TRYCR	66821.1	0.997	1	6	6	31	0.0009	0.326	ANTVLGTTDGADNRVDFFYYPTTTTK	K	G	0.596	3.45	0	1	0	0	0	1	0	2	2868.37	5016.43	4086580	85	110
Y-VF	Surface glycoprotein Tc-85/16 (Fragment) OS=Trypanosoma cruzi PE=2 SV=1	Q2VYD0_TRYCR	66821.1	0.997	1	6	6	31	0.0009	0.326	DGFHLTELNSGVLWFVNTR	K	D	0.72	4.25	0	1	0	0	0	1	0	2	2205.11	6289.94	952372	445	463
Y-VF	Surface glycoprotein Tc-85/16 (Fragment) OS=Trypanosoma cruzi PE=2 SV=1	Q2VYD0_TRYCR	66821.1	0.997	1	6	6	31	0.0009	0.326	DSFISPSLVSAGGVIAAFAEGQVYTANAGNQR	R	E	0.566	2.01	0	1	0	0	0	1	0	2	3197.59	6834.93	329207	22	53
Y-VF	Surface glycoprotein Tc-85/16 (Fragment) OS=Trypanosoma cruzi PE=2 SV=1	Q2VYD0_TRYCR	66821.1	0.997	1	6	6	31	0.0009	0.326	EHQVALMLQGNK	K	S	0.538	2.9	0	1	0	0	0	1	0	2	1367.71	3385.15	4265350	538	549	Q4DKB6_TRYCC,Q4DCE1_TRYCC,Q4DKM4_TRYCC,V5AUB6_TRYCR,V5CYK7_TRYCR,A0A0B4L7N1_TRYCR,A0PGC0_TRYCR,V5CJT8_TRYCR,Q4D825_TRYCC,Q4DCG7_TRYCC,Q4DQA1_TRYCC
Y-VF	Surface glycoprotein Tc-85/16 (Fragment) OS=Trypanosoma cruzi PE=2 SV=1	Q2VYD0_TRYCR	66821.1	0.99	1	6	6	31	0.0009	0.326	FCFGACGK	R	D	0.644	1.82	0	1	0	0	1	0	0	2	946.391	3472.77	4989980	577	584	A0PGC0_TRYCR
Y-VF	Surface glycoprotein Tc-85/16 (Fragment) OS=Trypanosoma cruzi PE=2 SV=1	Q2VYD0_TRYCR	66821.1	0.997	1	6	6	31	0.0009	0.326	GEAPLELVR	K	F	0.706	2.15	0	1	0	0	1	0	0	2	983.552	4019.74	29600000	568	576	Q4CXS5_TRYCC,Q4CUS9_TRYCC,Q4CUU4_TRYCC,A0PGC0_TRYCR,A0PGD2_TRYCR
Y-VF	Surface glycoprotein Tc-85/16 (Fragment) OS=Trypanosoma cruzi PE=2 SV=1	Q2VYD0_TRYCR	66821.1	0.997	1	6	6	31	0.0009	0.326	IALVVGDVR	R	E	0.453	2.59	0	1	0	0	2	0	0	2	941.578	4078.76	7268300	140	148
Y-VF	Surface glycoprotein Tc-85/16 (Fragment) OS=Trypanosoma cruzi PE=2 SV=1	Q2VYD0_TRYCR	66821.1	0.997	1	6	6	31	0.0009	0.326	IALVVGDVREPK	R	S	0.567	2.62	0	1	0	0	0	2	0	2	1295.77	3815.91	6686060	140	151
Y-VF	Surface glycoprotein Tc-85/16 (Fragment) OS=Trypanosoma cruzi PE=2 SV=1	Q2VYD0_TRYCR	66821.1	0.997	1	6	6	31	0.0009	0.326	ITEWDGSLLMIVNCK	R	Y	0.541	2.67	0	1	0	0	2	1	0	2	1794.88	5574.24	3492760	241	255	A0PGB9_TRYCR,A0PGC0_TRYCR,A0PGD2_TRYCR,A0PGB6_TRYCR
Y-VF	Surface glycoprotein Tc-85/16 (Fragment) OS=Trypanosoma cruzi PE=2 SV=1	Q2VYD0_TRYCR	66821.1	0.997	1	6	6	31	0.0009	0.326	KEHQVALMLQGNK	K	S	0.53	3.28	0	1	0	0	1	1	0	2	1495.81	2992.84	10400000	537	549	Q4DKB6_TRYCC,Q4DCE1_TRYCC,V5AUB6_TRYCR,A0PGC0_TRYCR,V5CJT8_TRYCR,Q4DCG7_TRYCC,Q4DQA1_TRYCC
Y-VF	Surface glycoprotein Tc-85/16 (Fragment) OS=Trypanosoma cruzi PE=2 SV=1	Q2VYD0_TRYCR	66821.1	0.98	1	6	6	31	0.0009	0.326	KVMLYTQR	R	G	0.463	1.54	0	1	0	0	2	0	0	2	1054.57	2511.76	5580490	307	314	Q4CSS2_TRYCC,Q4CXS5_TRYCC,Q8M369_TRYCR,Q4DKB6_TRYCC,Q4CN26_TRYCC,Q4CRQ9_TRYCC,Q4D2I1_TRYCC,V5BA90_TRYCR,A0A0B4L7N1_TRYCR,Q4CPL3_TRYCC,V5BM06_TRYCR,K2N4J2_TRYCR,Q4E0D0_TRYCC,Q86DL7_TRYCR,V5A4D8_TRYCR,Q4D980_TRYCC,Q4DKM4_TRYCC,A0PGB9_TRYCR,V5AYK0_TRYCR,V5CJT8_TRYCR,Q4CQC9_TRYCC,Q4D825_TRYCC,V5B534_TRYCR,V5D5H5_TRYCR,Q4CQT4_TRYCC,Q4CT07_TRYCC,Q4DQW0_TRYCC,Q4CQV3_TRYCC,V5AYL7_TRYCR,Q4CQP5_TRYCC,Q4CWN…
Y-VF	Surface glycoprotein Tc-85/16 (Fragment) OS=Trypanosoma cruzi PE=2 SV=1	Q2VYD0_TRYCR	66821.1	0.997	1	6	6	31	0.0009	0.326	LTEELSTIK	R	S	0.562	2.88	0	1	0	0	2	0	0	2	1033.58	3435.21	83700000	382	390	Q4CXS5_TRYCC,Q4DQW0_TRYCC,Q4CQP5_TRYCC,Q4DBD3_TRYCC,K2N4J2_TRYCR,Q8ITG1_TRYCR,Q4CSG5_TRYCC,Q4DBD2_TRYCC,A0PGC0_TRYCR,Q4CQC9_TRYCC,V5B534_TRYCR,V5B4X8_TRYCR
Y-VF	Surface glycoprotein Tc-85/16 (Fragment) OS=Trypanosoma cruzi PE=2 SV=1	Q2VYD0_TRYCR	66821.1	0.997	1	6	6	31	0.0009	0.326	SFYFGPVGMENAVK	R	W	0.665	2.76	0	1	0	0	2	0	0	2	1545.74	4881.38	4133270	336	349	A0PGC0_TRYCR,A0PGD2_TRYCR
Y-VF	Surface glycoprotein Tc-85/16 (Fragment) OS=Trypanosoma cruzi PE=2 SV=1	Q2VYD0_TRYCR	66821.1	0.99	1	6	6	31	0.0009	0.326	SVLSTWAK	K	K	0.536	1.65	0	1	0	0	1	0	0	2	891.493	3962.55	5210970	391	398	Q4CKL4_TRYCC,Q4CRR3_TRYCC,Q4DBD2_TRYCC,A5JUX4_TRYCR,Q4CUU4_TRYCC,Q4CRZ2_TRYCC,A0PGC0_TRYCR,Q4DPT3_TRYCC,Q4CSG5_TRYCC
Y-VF	Surface glycoprotein Tc-85/16 (Fragment) OS=Trypanosoma cruzi PE=2 SV=1	Q2VYD0_TRYCR	66821.1	0.997	1	6	6	31	0.0009	0.326	VDFFYYPTTTTK	R	G	0.612	2.26	0	1	0	0	1	0	0	2	1482.72	4925.04	12600000	99	110	A0PGC0_TRYCR
Y-VF	Surface glycoprotein Tc-85/16 (Fragment) OS=Trypanosoma cruzi PE=2 SV=1	Q2VYD0_TRYCR	66821.1	0.997	1	6	6	31	0.0009	0.326	VEALITATIEGR	R	K	0.518	2.84	0	1	0	0	3	1	0	2	1272.72	4519.09	25400000	295	306	A0PGB9_TRYCR,A0PGC0_TRYCR,A0PGB6_TRYCR
Y-VF	Surface glycoprotein Tc-85/16 (Fragment) OS=Trypanosoma cruzi PE=2 SV=1	Q2VYD0_TRYCR	66821.1	0.994	1	6	6	31	0.0009	0.326	VFLLAGSLYEYK	K	Q	0.434	2.59	0	1	0	0	1	0	0	2	1402.76	5474.75	1980090	114	125
Y-VF	Major paraflagellar rod protein OS=Trypanosoma cruzi GN=PAR2 PE=2 SV=1	Q01530_TRYCR	69549.2	0.997	1	2	3	30	0.0009	0.42	ADMEDAEAMKR	K	F	0.625	2.57	0	1	0	0	1	0	0	2	1266.55	2566.04	1610730	308	318	Q4DIF6_TRYCC
Y-VF	Major paraflagellar rod protein OS=Trypanosoma cruzi GN=PAR2 PE=2 SV=1	Q01530_TRYCR	69549.2	0.997	1	2	3	30	0.0009	0.42	AQELLSSVEGGTK	K	W	0.504	3.43	0	1	0	0	1	0	0	2	1318.69	3695.14	2962470	75	87	Q4DIF6_TRYCC
Y-VF	Major paraflagellar rod protein OS=Trypanosoma cruzi GN=PAR2 PE=2 SV=1	Q01530_TRYCR	69549.2	0.946	1	2	3	30	0.0009	0.42	AQLLEHLVELVADK	K	F	0.337	2.35	0	1	0	0	0	1	0	2	1577.89	6014.8	827229	239	252	Q4DIF6_TRYCC
Y-VF	Major paraflagellar rod protein OS=Trypanosoma cruzi GN=PAR2 PE=2 SV=1	Q01530_TRYCR	69549.2	0.997	1	2	3	30	0.0009	0.42	AQLLEHLVELVADKFR	K	I	0.808	3.48	0	1	0	0	0	2	2	2	1881.06	6707.07	1185990	239	254	Q4DIF6_TRYCC
Y-VF	Major paraflagellar rod protein OS=Trypanosoma cruzi GN=PAR2 PE=2 SV=1	Q01530_TRYCR	69549.2	0.997	1	2	3	30	0.0009	0.42	AQVEEELEMLKDK	R	M	0.554	2.91	0	1	0	0	1	2	0	2	1577.77	4124.06	6833150	505	517	Q4DIF6_TRYCC
Y-VF	Major paraflagellar rod protein OS=Trypanosoma cruzi GN=PAR2 PE=2 SV=1	Q01530_TRYCR	69549.2	0.997	1	2	3	30	0.0009	0.42	EASGAVGPADQQQPAVPEVTDVTLEAAR	K	K	0.792	5.02	0	1	0	0	0	2	0	2	2806.39	4641.49	4849400	5	32	Q4DIF6_TRYCC
Y-VF	Major paraflagellar rod protein OS=Trypanosoma cruzi GN=PAR2 PE=2 SV=1	Q01530_TRYCR	69549.2	0.971	1	2	3	30	0.0009	0.42	FIQENLDR	K	Q	0.297	2.4	0	1	0	0	1	0	0	2	1034.53	3182.74	5814710	329	336	Q4DIF6_TRYCC
Y-VF	Major paraflagellar rod protein OS=Trypanosoma cruzi GN=PAR2 PE=2 SV=1	Q01530_TRYCR	69549.2	0.997	1	2	3	30	0.0009	0.42	HDKTNEELGDLR	R	L	0.556	2.47	0	1	0	0	1	1	0	2	1426.69	2670.94	4197370	425	436
Y-VF	Major paraflagellar rod protein OS=Trypanosoma cruzi GN=PAR2 PE=2 SV=1	Q01530_TRYCR	69549.2	0.997	1	2	3	30	0.0009	0.42	IIGQTEDENKPFGR	R	I	0.664	3.9	0	1	0	0	0	1	0	2	1603.81	3171.79	3654960	255	268	Q4DIF6_TRYCC
Y-VF	Major paraflagellar rod protein OS=Trypanosoma cruzi GN=PAR2 PE=2 SV=1	Q01530_TRYCR	69549.2	0.997	1	2	3	30	0.0009	0.42	LQVHQEYLEAFR	R	R	0.585	4.37	0	1	0	0	0	1	0	2	1532.79	4262.87	2910560	437	448	Q4DIF6_TRYCC
Y-VF	Major paraflagellar rod protein OS=Trypanosoma cruzi GN=PAR2 PE=2 SV=1	Q01530_TRYCR	69549.2	0.997	1	2	3	30	0.0009	0.42	NLEECMNVTVVQTALLGNEEQIK	K	A	0.713	3.2	0	1	0	0	0	1	0	2	2632.3	5731.57	1092980	184	206	Q4DIF6_TRYCC
Y-VF	Major paraflagellar rod protein OS=Trypanosoma cruzi GN=PAR2 PE=2 SV=1	Q01530_TRYCR	69549.2	0.99	1	2	3	30	0.0009	0.42	NLHDAIQK	K	A	0.563	2.59	0	1	0	0	1	0	0	2	938.505	1868.27	1734630	300	307	Q4DIF6_TRYCC
Y-VF	Major paraflagellar rod protein OS=Trypanosoma cruzi GN=PAR2 PE=2 SV=1	Q01530_TRYCR	69549.2	0.997	1	2	3	30	0.0009	0.42	NVAIADGEMAIAEEQYYIK	R	A	0.703	3.65	0	1	0	0	0	3	0	2	2144.02	5084.71	4912940	220	238	Q4DIF6_TRYCC
Y-VF	Major paraflagellar rod protein OS=Trypanosoma cruzi GN=PAR2 PE=2 SV=1	Q01530_TRYCR	69549.2	0.997	1	2	3	30	0.0009	0.42	SFQETSAIKDAK	K	R	0.696	3.48	0	1	0	0	1	0	0	2	1324.67	2720.77	2886710	276	287	Q4DIF6_TRYCC
Y-VF	Major paraflagellar rod protein OS=Trypanosoma cruzi GN=PAR2 PE=2 SV=1	Q01530_TRYCR	69549.2	0.997	1	2	3	30	0.0009	0.42	SQLDASEMAQVPVAVLK	R	N	0.624	3.16	0	1	0	0	1	2	0	2	1785.94	4293.03	6283720	167	183	Q4DIF6_TRYCC
Y-VF	Major paraflagellar rod protein OS=Trypanosoma cruzi GN=PAR2 PE=2 SV=1	Q01530_TRYCR	69549.2	0.997	1	2	3	30	0.0009	0.42	TNEELGDLR	K	L	0.549	2.68	0	1	0	0	1	0	0	2	1046.51	3201.8	3951550	428	436
Y-VF	Major paraflagellar rod protein OS=Trypanosoma cruzi GN=PAR2 PE=2 SV=1	Q01530_TRYCR	69549.2	0.983	1	2	3	30	0.0009	0.42	TSCLSNEEFIQDLHVSDWSETQK	K	Q	0.669	3.69	0	1	0	0	0	1	0	2	2753.24	5165.84	1518490	43	65	Q4DIF6_TRYCC
Y-VF	Major paraflagellar rod protein OS=Trypanosoma cruzi GN=PAR2 PE=2 SV=1	Q01530_TRYCR	69549.2	0.997	1	2	3	30	0.0009	0.42	TVSFTGTIDNAIAK	R	L	0.714	3.66	0	1	0	0	1	0	0	2	1437.76	4550.38	2365250	143	156	Q4DIF6_TRYCC
Y-VF	Major paraflagellar rod protein OS=Trypanosoma cruzi GN=PAR2 PE=2 SV=1	Q01530_TRYCR	69549.2	0.997	1	2	3	30	0.0009	0.42	VCGLQLSVR	R	E	0.546	2.58	0	1	0	0	1	0	0	2	1031.57	3867.15	3850560	102	110	Q4DIF6_TRYCC
Y-VF	Trans-sialidase, putative (Fragment) OS=Trypanosoma cruzi (strain CL Brener) GN=Tc00.1047053455171.9 PE=4 SV=1	Q4CKG0_TRYCC	44479.1	0.99	1	15	21	30	0.0009	0.466	CSLQNADR	K	T	0.581	2.57	0	1	0	0	2	0	0	2	963.431	1463.75	5781550	138	145
Y-VF	Trans-sialidase, putative (Fragment) OS=Trypanosoma cruzi (strain CL Brener) GN=Tc00.1047053455171.9 PE=4 SV=1	Q4CKG0_TRYCC	44479.1	0.997	1	15	21	30	0.0009	0.466	FNGIASELLTLTDQER	R	K	0.779	4.43	0	1	0	0	2	2	0	2	1806.92	5974.49	8200770	100	115
Y-VF	Trans-sialidase, putative (Fragment) OS=Trypanosoma cruzi (strain CL Brener) GN=Tc00.1047053455171.9 PE=4 SV=1	Q4CKG0_TRYCC	44479.1	0.997	1	15	21	30	0.0009	0.466	FNGIASELLTLTDQERK	R	E	0.684	4.21	0	1	0	0	1	1	0	2	1935.02	5582.47	1740270	100	116
Y-VF	Trans-sialidase, putative (Fragment) OS=Trypanosoma cruzi (strain CL Brener) GN=Tc00.1047053455171.9 PE=4 SV=1	Q4CKG0_TRYCC	44479.1	0.997	1	15	21	30	0.0009	0.466	ISWNDIDTLPTISNIQPK	R	K	0.562	2.75	0	1	0	0	1	1	0	2	2055.08	5618.47	3377820	210	227
Y-VF	Trans-sialidase, putative (Fragment) OS=Trypanosoma cruzi (strain CL Brener) GN=Tc00.1047053455171.9 PE=4 SV=1	Q4CKG0_TRYCC	44479.1	0.997	1	15	21	30	0.0009	0.466	KELDTAQVK	R	T	0.477	3.16	0	1	0	0	1	0	0	2	1031.57	1533.13	3074190	116	124
Y-VF	Trans-sialidase, putative (Fragment) OS=Trypanosoma cruzi (strain CL Brener) GN=Tc00.1047053455171.9 PE=4 SV=1	Q4CKG0_TRYCC	44479.1	0.997	1	15	21	30	0.0009	0.466	KYVTVPFGGGGSGVK	K	M	0.596	2.58	0	1	0	0	1	1	0	2	1452.78	3668.1	6769030	228	242
Y-VF	Trans-sialidase, putative (Fragment) OS=Trypanosoma cruzi (strain CL Brener) GN=Tc00.1047053455171.9 PE=4 SV=1	Q4CKG0_TRYCC	44479.1	0.991	1	15	21	30	0.0009	0.466	MEDGTLVFPMEGK	K	K	0.516	1.92	0	1	0	0	1	0	0	2	1469.67	4547.22	2372050	243	255	Q4E533_TRYCC
Y-VF	Trans-sialidase, putative (Fragment) OS=Trypanosoma cruzi (strain CL Brener) GN=Tc00.1047053455171.9 PE=4 SV=1	Q4CKG0_TRYCC	44479.1	0.983	1	15	21	30	0.0009	0.466	SGFTTATIDK	R	N	0.529	2.52	0	1	0	0	1	0	0	2	1040.53	3172.34	3408960	352	361
Y-VF	Trans-sialidase, putative (Fragment) OS=Trypanosoma cruzi (strain CL Brener) GN=Tc00.1047053455171.9 PE=4 SV=1	Q4CKG0_TRYCC	44479.1	0.997	1	15	21	30	0.0009	0.466	TEGYELGLLLAR	K	G	0.673	3.66	0	1	0	0	1	0	0	2	1334.73	5392.42	8083810	187	198
Y-VF	Trans-sialidase, putative (Fragment) OS=Trypanosoma cruzi (strain CL Brener) GN=Tc00.1047053455171.9 PE=4 SV=1	Q4CKG0_TRYCC	44479.1	0.992	1	15	21	30	0.0009	0.466	TGSQSVTGVSVDRPTTIVEGSDIYMLAGIYGLEGTTDTAGK	R	T	0.611	3.04	0	1	0	0	0	0	1	2	4163.03	5719.39	4195460	146	186
Y-VF	Trans-sialidase, putative (Fragment) OS=Trypanosoma cruzi (strain CL Brener) GN=Tc00.1047053455171.9 PE=4 SV=1	Q4CKG0_TRYCC	44479.1	0.997	1	15	21	30	0.0009	0.466	TQVLEECSSK	K	K	0.746	2.48	0	1	0	0	1	0	0	2	1180.55	2304.83	12700000	125	134
Y-VF	Trans-sialidase, putative (Fragment) OS=Trypanosoma cruzi (strain CL Brener) GN=Tc00.1047053455171.9 PE=4 SV=1	Q4CKG0_TRYCC	44479.1	0.997	1	15	21	30	0.0009	0.466	TQVLEECSSKK	K	E	0.696	2.45	0	1	0	0	2	2	0	2	1308.65	1725.73	5992570	125	135
Y-VF	Trans-sialidase, putative (Fragment) OS=Trypanosoma cruzi (strain CL Brener) GN=Tc00.1047053455171.9 PE=4 SV=1	Q4CKG0_TRYCC	44479.1	0.997	1	15	21	30	0.0009	0.466	VPSIVEVDGDVFAVAGAK	R	G	0.717	5.34	0	1	0	0	3	2	0	2	1772.94	5416.37	22900000	74	91
Y-VF	Trans-sialidase, putative (Fragment) OS=Trypanosoma cruzi (strain CL Brener) GN=Tc00.1047053455171.9 PE=4 SV=1	Q4CKG0_TRYCC	44479.1	0.989	1	15	21	30	0.0009	0.466	VSGENNEKR	K	I	0.363	2.38	0	1	0	0	1	0	0	2	1032.51	1061.98	8836280	201	209
Y-VF	Trans-sialidase, putative (Fragment) OS=Trypanosoma cruzi (strain CL Brener) GN=Tc00.1047053455171.9 PE=4 SV=1	Q4CKG0_TRYCC	44479.1	0.975	1	15	21	30	0.0009	0.466	VWGNKHEGSEK	R	G	0.415	2.61	0	1	0	0	1	0	0	2	1270.62	1128.23	3663060	338	348
Y-VF	Trans-sialidase, putative (Fragment) OS=Trypanosoma cruzi (strain CL Brener) GN=Tc00.1047053455171.9 PE=4 SV=1	Q4CKG0_TRYCC	44479.1	0.997	1	15	21	30	0.0009	0.466	YVTVPFGGGGSGVK	K	M	0.752	3.09	0	1	0	0	1	0	0	2	1324.69	4058.71	6279120	229	242
Y-VF	Trans-sialidase, putative (Fragment) OS=Trypanosoma cruzi (strain CL Brener) GN=Tc00.1047053506035.4 PE=4 SV=1	Q4CRQ9_TRYCC	54659.4	0.997	1	1	1	28	0.0008	0.314	DNGEGSVMSLSR	R	L	0.515	3.13	0	1	0	0	1	0	0	2	1251.56	3482.77	6130960	451	462	Q4CQV3_TRYCC
Y-VF	Trans-sialidase, putative (Fragment) OS=Trypanosoma cruzi (strain CL Brener) GN=Tc00.1047053506035.4 PE=4 SV=1	Q4CRQ9_TRYCC	54659.4	0.997	1	1	1	28	0.0008	0.314	EELASSLLYSGGNLHLLQQR	K	D	0.751	5.3	0	1	0	0	0	1	0	2	2228.17	5243.49	5027850	431	450	Q4CQV3_TRYCC
Y-VF	Trans-sialidase, putative (Fragment) OS=Trypanosoma cruzi (strain CL Brener) GN=Tc00.1047053506035.4 PE=4 SV=1	Q4CRQ9_TRYCC	54659.4	0.997	1	1	1	28	0.0008	0.314	FDLFVPQTTVLLPR	R	G	0.728	3.26	0	1	0	0	1	2	0	2	1645.93	6036.13	7000150	83	96	Q4CQV3_TRYCC,Q4CQT4_TRYCC
Y-VF	Trans-sialidase, putative (Fragment) OS=Trypanosoma cruzi (strain CL Brener) GN=Tc00.1047053506035.4 PE=4 SV=1	Q4CRQ9_TRYCC	54659.4	0.997	1	1	1	28	0.0008	0.314	FDVVLRPTTTTK	R	D	0.73	3.19	0	1	0	0	1	1	0	2	1377.77	3692.01	30800000	182	193	Q4CQV3_TRYCC,Q4CUA7_TRYCC,Q4CQT4_TRYCC
Y-VF	Trans-sialidase, putative (Fragment) OS=Trypanosoma cruzi (strain CL Brener) GN=Tc00.1047053506035.4 PE=4 SV=1	Q4CRQ9_TRYCC	54659.4	0.99	1	1	1	28	0.0008	0.314	GYVSGENK	R	A	0.59	1.62	0	1	0	0	2	0	0	2	853.405	1244.43	4132230	396	403	Q4CQV3_TRYCC
Y-VF	Trans-sialidase, putative (Fragment) OS=Trypanosoma cruzi (strain CL Brener) GN=Tc00.1047053506035.4 PE=4 SV=1	Q4CRQ9_TRYCC	54659.4	0.98	1	1	1	28	0.0008	0.314	KVMLYTQR	R	G	0.463	1.54	0	1	0	0	2	0	0	2	1054.57	2511.76	5580490	388	395	Q4CSS2_TRYCC,Q4CXS5_TRYCC,Q8M369_TRYCR,Q4DKB6_TRYCC,Q4CN26_TRYCC,Q4D2I1_TRYCC,V5BA90_TRYCR,A0A0B4L7N1_TRYCR,Q4CPL3_TRYCC,V5BM06_TRYCR,K2N4J2_TRYCR,Q2VYD0_TRYCR,Q4E0D0_TRYCC,Q86DL7_TRYCR,V5A4D8_TRYCR,Q4D980_TRYCC,Q4DKM4_TRYCC,A0PGB9_TRYCR,V5AYK0_TRYCR,V5CJT8_TRYCR,Q4CQC9_TRYCC,Q4D825_TRYCC,V5B534_TRYCR,V5D5H5_TRYCR,Q4CQT4_TRYCC,Q4CT07_TRYCC,Q4DQW0_TRYCC,Q4CQV3_TRYCC,V5AYL7_TRYCR,Q4CQP5_TRYCC,Q4CWN…
Y-VF	Trans-sialidase, putative (Fragment) OS=Trypanosoma cruzi (strain CL Brener) GN=Tc00.1047053506035.4 PE=4 SV=1	Q4CRQ9_TRYCC	54659.4	0.997	1	1	1	28	0.0008	0.314	LLMIVDCESGQR	K	V	0.724	2.93	0	1	0	0	3	0	0	2	1420.69	4305.55	7408540	328	339	Q4CQV3_TRYCC
Y-VF	Trans-sialidase, putative (Fragment) OS=Trypanosoma cruzi (strain CL Brener) GN=Tc00.1047053506035.4 PE=4 SV=1	Q4CRQ9_TRYCC	54659.4	0.997	1	1	1	28	0.0008	0.314	LTDELSTIK	R	S	0.501	2.48	0	1	0	0	2	0	0	2	1019.56	3564.61	14500000	463	471	Q4CQV3_TRYCC,Q4D2I1_TRYCC
Y-VF	Trans-sialidase, putative (Fragment) OS=Trypanosoma cruzi (strain CL Brener) GN=Tc00.1047053506035.4 PE=4 SV=1	Q4CRQ9_TRYCC	54659.4	0.997	1	1	1	28	0.0008	0.314	RFDLFVPQTTVLLPR	R	G	0.756	4.21	0	1	0	0	1	2	1	2	1802.03	5595.89	4353300	82	96	Q4CQV3_TRYCC
Y-VF	Trans-sialidase, putative (Fragment) OS=Trypanosoma cruzi (strain CL Brener) GN=Tc00.1047053506035.4 PE=4 SV=1	Q4CRQ9_TRYCC	54659.4	0.997	1	1	1	28	0.0008	0.314	SEEEDVYSMIIYSK	K	D	0.761	2.61	0	1	0	0	1	1	0	2	1692.77	5148.44	7929970	286	299	Q4CQV3_TRYCC,V5B534_TRYCR,V5B4X8_TRYCR
Y-VF	Trans-sialidase, putative (Fragment) OS=Trypanosoma cruzi (strain CL Brener) GN=Tc00.1047053506035.4 PE=4 SV=1	Q4CRQ9_TRYCC	54659.4	0.997	1	1	1	28	0.0008	0.314	SFHVGPVGMDNAEK	R	E	0.59	2.5	0	1	0	0	1	1	0	2	1487.69	3771.21	13100000	417	430	Q4CQV3_TRYCC,Q4CUA7_TRYCC,Q4CTD0_TRYCC,Q4CQT4_TRYCC
Y-VF	Trans-sialidase, putative (Fragment) OS=Trypanosoma cruzi (strain CL Brener) GN=Tc00.1047053506035.4 PE=4 SV=1	Q4CRQ9_TRYCC	54659.4	0.997	1	1	1	28	0.0008	0.314	SQSGASQDLSLHVEALITAAIEGR	K	K	0.762	2.63	0	1	0	0	0	2	0	2	2453.26	6690.09	434649	364	387
Y-VF	Trans-sialidase, putative (Fragment) OS=Trypanosoma cruzi (strain CL Brener) GN=Tc00.1047053506035.4 PE=4 SV=1	Q4CRQ9_TRYCC	54659.4	0.997	1	1	1	28	0.0008	0.314	STWQAHTVLGK	K	A	0.661	3.3	0	1	0	0	1	1	0	2	1227.65	3263.36	20700000	165	175	Q4CQV3_TRYCC,Q4D980_TRYCC,Q4CUA7_TRYCC,Q4CQT4_TRYCC
Y-VF	Trans-sialidase, putative OS=Trypanosoma cruzi (strain CL Brener) GN=Tc00.1047053510403.30 PE=4 SV=1	Q4D980_TRYCC	82231.6	0.987	1	8	13	28	0.0008	0.251	ASVYIDGR	K	S	0.443	1.78	0	1	0	0	2	0	0	2	880.452	2757.12	16000000	631	638	Q4CUA7_TRYCC,Q4CTD0_TRYCC,V5B534_TRYCR
Y-VF	Trans-sialidase, putative OS=Trypanosoma cruzi (strain CL Brener) GN=Tc00.1047053510403.30 PE=4 SV=1	Q4D980_TRYCC	82231.6	0.997	1	8	13	28	0.0008	0.251	DNDEGSFISLSR	R	L	0.765	3.25	0	1	0	0	1	0	0	2	1339.61	4259.32	10700000	452	463
Y-VF	Trans-sialidase, putative OS=Trypanosoma cruzi (strain CL Brener) GN=Tc00.1047053510403.30 PE=4 SV=1	Q4D980_TRYCC	82231.6	0.997	1	8	13	28	0.0008	0.251	EELESALLYSDGNLHLLQQR	K	D	0.726	4.91	0	1	0	0	0	1	0	2	2328.18	5285.04	3009320	432	451
Y-VF	Trans-sialidase, putative OS=Trypanosoma cruzi (strain CL Brener) GN=Tc00.1047053510403.30 PE=4 SV=1	Q4D980_TRYCC	82231.6	0.997	1	8	13	28	0.0008	0.251	EGLQLTESNSGVLWSVNTR	K	D	0.656	3.88	0	1	0	0	1	0	0	2	2090.05	5133.91	1138810	527	545
Y-VF	Trans-sialidase, putative OS=Trypanosoma cruzi (strain CL Brener) GN=Tc00.1047053510403.30 PE=4 SV=1	Q4D980_TRYCC	82231.6	0.997	1	8	13	28	0.0008	0.251	EHQVALMLQGK	K	K	0.564	2.95	0	1	0	0	0	1	0	2	1253.67	3471.51	4578210	619	629	V5A4D8_TRYCR,V5A2J1_TRYCR,Q4CR95_TRYCC,Q4CTD0_TRYCC,A0PGD2_TRYCR,V5B534_TRYCR
Y-VF	Trans-sialidase, putative OS=Trypanosoma cruzi (strain CL Brener) GN=Tc00.1047053510403.30 PE=4 SV=1	Q4D980_TRYCC	82231.6	0.994	1	8	13	28	0.0008	0.251	ERFDVVLHPTTTTK	K	D	0.497	3.06	0	1	0	0	0	1	1	2	1643.88	3521.11	5689370	179	192
Y-VF	Trans-sialidase, putative OS=Trypanosoma cruzi (strain CL Brener) GN=Tc00.1047053510403.30 PE=4 SV=1	Q4D980_TRYCC	82231.6	0.99	1	8	13	28	0.0008	0.251	FDLFVPQK	R	T	0.713	2.17	0	1	0	0	1	0	0	2	993.54	4722.43	7909990	81	88	Q4CUA7_TRYCC
Y-VF	Trans-sialidase, putative OS=Trypanosoma cruzi (strain CL Brener) GN=Tc00.1047053510403.30 PE=4 SV=1	Q4D980_TRYCC	82231.6	0.997	1	8	13	28	0.0008	0.251	FDVVLHPTTTTK	R	D	0.79	4.05	0	1	0	0	1	1	0	2	1358.73	3612.52	28200000	181	192
Y-VF	Trans-sialidase, putative OS=Trypanosoma cruzi (strain CL Brener) GN=Tc00.1047053510403.30 PE=4 SV=1	Q4D980_TRYCC	82231.6	0.997	1	8	13	28	0.0008	0.251	GPGSQVEGGTER	R	S	0.663	3.05	0	1	0	0	3	0	0	2	1173.55	1487.46	4701430	708	719	Q4CQV3_TRYCC,Q4CUA7_TRYCC,Q4CTD0_TRYCC,V5AU60_TRYCR,V5B534_TRYCR
Y-VF	Trans-sialidase, putative OS=Trypanosoma cruzi (strain CL Brener) GN=Tc00.1047053510403.30 PE=4 SV=1	Q4D980_TRYCC	82231.6	0.997	1	8	13	28	0.0008	0.251	KEHQVALMLQGK	K	K	0.483	3.62	0	1	0	0	1	2	0	2	1381.76	3053.54	12700000	618	629	V5A4D8_TRYCR,V5A2J1_TRYCR,Q4CR95_TRYCC,Q4CTD0_TRYCC,A0PGD2_TRYCR,V5B534_TRYCR
Y-VF	Trans-sialidase, putative OS=Trypanosoma cruzi (strain CL Brener) GN=Tc00.1047053510403.30 PE=4 SV=1	Q4D980_TRYCC	82231.6	0.98	1	8	13	28	0.0008	0.251	KVMLYTQR	R	G	0.463	1.54	0	1	0	0	2	0	0	2	1054.57	2511.76	5580490	389	396	Q4CSS2_TRYCC,Q4CXS5_TRYCC,Q8M369_TRYCR,Q4DKB6_TRYCC,Q4CN26_TRYCC,Q4CRQ9_TRYCC,Q4D2I1_TRYCC,V5BA90_TRYCR,A0A0B4L7N1_TRYCR,Q4CPL3_TRYCC,V5BM06_TRYCR,K2N4J2_TRYCR,Q2VYD0_TRYCR,Q4E0D0_TRYCC,Q86DL7_TRYCR,V5A4D8_TRYCR,Q4DKM4_TRYCC,A0PGB9_TRYCR,V5AYK0_TRYCR,V5CJT8_TRYCR,Q4CQC9_TRYCC,Q4D825_TRYCC,V5B534_TRYCR,V5D5H5_TRYCR,Q4CQT4_TRYCC,Q4CT07_TRYCC,Q4DQW0_TRYCC,Q4CQV3_TRYCC,V5AYL7_TRYCR,Q4CQP5_TRYCC,Q4CWN…
Y-VF	Trans-sialidase, putative OS=Trypanosoma cruzi (strain CL Brener) GN=Tc00.1047053510403.30 PE=4 SV=1	Q4D980_TRYCC	82231.6	0.997	1	8	13	28	0.0008	0.251	LTDELSTINSVLSTWAQK	R	D	0.778	3.59	0	1	0	0	1	1	0	2	2006.04	6359.39	1938580	464	481
Y-VF	Trans-sialidase, putative OS=Trypanosoma cruzi (strain CL Brener) GN=Tc00.1047053510403.30 PE=4 SV=1	Q4D980_TRYCC	82231.6	0.984	1	8	13	28	0.0008	0.251	METVFKDK	K	T	0.431	1.79	0	1	0	0	1	0	0	2	1013.5	2089.21	1773000	600	607	Q4CQV3_TRYCC
Y-VF	Trans-sialidase, putative OS=Trypanosoma cruzi (strain CL Brener) GN=Tc00.1047053510403.30 PE=4 SV=1	Q4D980_TRYCC	82231.6	0.997	1	8	13	28	0.0008	0.251	SFHVGPVSMDNAEKEELESALLYSDGNLHLLQQR	R	D	0.782	5.86	0	1	0	0	0	0	2	2	3826.87	5738.05	3758930	418	451
Y-VF	Trans-sialidase, putative OS=Trypanosoma cruzi (strain CL Brener) GN=Tc00.1047053510403.30 PE=4 SV=1	Q4D980_TRYCC	82231.6	0.997	1	8	13	28	0.0008	0.251	STWQAHTVLGK	K	A	0.661	3.3	0	1	0	0	1	1	0	2	1227.65	3263.36	20700000	164	174	Q4CQV3_TRYCC,Q4CRQ9_TRYCC,Q4CUA7_TRYCC,Q4CQT4_TRYCC
Y-VF	Trans-sialidase, putative OS=Trypanosoma cruzi (strain CL Brener) GN=Tc00.1047053510403.30 PE=4 SV=1	Q4D980_TRYCC	82231.6	0.994	1	8	13	28	0.0008	0.251	TPLLTAMLGDNNSPHTMGILYTADR	K	K	0.573	2.63	0	1	0	0	0	0	1	2	2702.33	5653.79	1231130	574	598
Y-VF	85 kDa surface glycoprotein (Fragment) OS=Trypanosoma cruzi PE=2 SV=1	A0PGC0_TRYCR	67332.5	0.994	1	3	5	28	0.0008	0.263	AHTVLGTTDGTDKR	K	V	0.497	2.05	0	1	0	0	1	1	0	2	1471.75	1884.33	1276080	85	98
Y-VF	85 kDa surface glycoprotein (Fragment) OS=Trypanosoma cruzi PE=2 SV=1	A0PGC0_TRYCR	67332.5	0.997	1	3	5	28	0.0008	0.263	EHQVALMLQGNK	K	S	0.538	2.9	0	1	0	0	0	1	0	2	1367.71	3385.15	4265350	538	549	Q4DKB6_TRYCC,Q4DCE1_TRYCC,Q4DKM4_TRYCC,V5AUB6_TRYCR,V5CYK7_TRYCR,A0A0B4L7N1_TRYCR,V5CJT8_TRYCR,Q4D825_TRYCC,Q2VYD0_TRYCR,Q4DCG7_TRYCC,Q4DQA1_TRYCC
Y-VF	85 kDa surface glycoprotein (Fragment) OS=Trypanosoma cruzi PE=2 SV=1	A0PGC0_TRYCR	67332.5	0.99	1	3	5	28	0.0008	0.263	FCFGACGK	R	D	0.644	1.82	0	1	0	0	1	0	0	2	946.391	3472.77	4989980	577	584	Q2VYD0_TRYCR
Y-VF	85 kDa surface glycoprotein (Fragment) OS=Trypanosoma cruzi PE=2 SV=1	A0PGC0_TRYCR	67332.5	0.997	1	3	5	28	0.0008	0.263	GEAPLELVR	K	F	0.706	2.15	0	1	0	0	1	0	0	2	983.552	4019.74	29600000	568	576	Q4CXS5_TRYCC,Q4CUS9_TRYCC,Q4CUU4_TRYCC,A0PGD2_TRYCR,Q2VYD0_TRYCR
Y-VF	85 kDa surface glycoprotein (Fragment) OS=Trypanosoma cruzi PE=2 SV=1	A0PGC0_TRYCR	67332.5	0.997	1	3	5	28	0.0008	0.263	ITEWDGSLLMIVNCK	R	Y	0.541	2.67	0	1	0	0	2	1	0	2	1794.88	5574.24	3492760	241	255	A0PGB9_TRYCR,A0PGD2_TRYCR,A0PGB6_TRYCR,Q2VYD0_TRYCR
Y-VF	85 kDa surface glycoprotein (Fragment) OS=Trypanosoma cruzi PE=2 SV=1	A0PGC0_TRYCR	67332.5	0.997	1	3	5	28	0.0008	0.263	KEHQVALMLQGNK	K	S	0.53	3.28	0	1	0	0	1	1	0	2	1495.81	2992.84	10400000	537	549	Q4DKB6_TRYCC,Q4DCE1_TRYCC,V5AUB6_TRYCR,V5CJT8_TRYCR,Q2VYD0_TRYCR,Q4DCG7_TRYCC,Q4DQA1_TRYCC
Y-VF	85 kDa surface glycoprotein (Fragment) OS=Trypanosoma cruzi PE=2 SV=1	A0PGC0_TRYCR	67332.5	0.98	1	3	5	28	0.0008	0.263	KVMLYTQR	R	G	0.463	1.54	0	1	0	0	2	0	0	2	1054.57	2511.76	5580490	307	314	Q4CSS2_TRYCC,Q4CXS5_TRYCC,Q8M369_TRYCR,Q4DKB6_TRYCC,Q4CN26_TRYCC,Q4CRQ9_TRYCC,Q4D2I1_TRYCC,V5BA90_TRYCR,A0A0B4L7N1_TRYCR,Q4CPL3_TRYCC,V5BM06_TRYCR,K2N4J2_TRYCR,Q2VYD0_TRYCR,Q4E0D0_TRYCC,Q86DL7_TRYCR,V5A4D8_TRYCR,Q4D980_TRYCC,Q4DKM4_TRYCC,A0PGB9_TRYCR,V5AYK0_TRYCR,V5CJT8_TRYCR,Q4CQC9_TRYCC,Q4D825_TRYCC,V5B534_TRYCR,V5D5H5_TRYCR,Q4CQT4_TRYCC,Q4CT07_TRYCC,Q4DQW0_TRYCC,Q4CQV3_TRYCC,V5AYL7_TRYCR,Q4CQP…
Y-VF	85 kDa surface glycoprotein (Fragment) OS=Trypanosoma cruzi PE=2 SV=1	A0PGC0_TRYCR	67332.5	0.997	1	3	5	28	0.0008	0.263	LELVVGDVR	R	E	0.623	2.99	0	1	0	0	1	0	0	2	999.583	4184.79	8578640	140	148	A0PGD2_TRYCR,Q4E1E4_TRYCC
Y-VF	85 kDa surface glycoprotein (Fragment) OS=Trypanosoma cruzi PE=2 SV=1	A0PGC0_TRYCR	67332.5	0.995	1	3	5	28	0.0008	0.263	LELVVGDVREPTSSEPTER	R	I	0.41	3.48	0	1	0	0	0	1	0	2	2113.08	4108.37	3758810	140	158	A0PGD2_TRYCR,Q4E1E4_TRYCC
Y-VF	85 kDa surface glycoprotein (Fragment) OS=Trypanosoma cruzi PE=2 SV=1	A0PGC0_TRYCR	67332.5	0.997	1	3	5	28	0.0008	0.263	LTEELSTIK	R	S	0.562	2.88	0	1	0	0	2	0	0	2	1033.58	3435.21	83700000	382	390	Q4CXS5_TRYCC,Q4DQW0_TRYCC,Q4CQP5_TRYCC,Q4DBD3_TRYCC,K2N4J2_TRYCR,Q8ITG1_TRYCR,Q2VYD0_TRYCR,Q4CSG5_TRYCC,Q4DBD2_TRYCC,Q4CQC9_TRYCC,V5B534_TRYCR,V5B4X8_TRYCR
Y-VF	85 kDa surface glycoprotein (Fragment) OS=Trypanosoma cruzi PE=2 SV=1	A0PGC0_TRYCR	67332.5	0.997	1	3	5	28	0.0008	0.263	SFYFGPVGMENAVK	R	W	0.665	2.76	0	1	0	0	2	0	0	2	1545.74	4881.38	4133270	336	349	A0PGD2_TRYCR,Q2VYD0_TRYCR
Y-VF	85 kDa surface glycoprotein (Fragment) OS=Trypanosoma cruzi PE=2 SV=1	A0PGC0_TRYCR	67332.5	0.993	1	3	5	28	0.0008	0.263	SSVYIDGNSLGEEELPLK	K	G	0.663	2.74	0	1	0	0	1	0	0	2	1949.97	4801.31	1782420	550	567
Y-VF	85 kDa surface glycoprotein (Fragment) OS=Trypanosoma cruzi PE=2 SV=1	A0PGC0_TRYCR	67332.5	0.997	1	3	5	28	0.0008	0.263	SSVYIDGNSLGEEELPLKGEAPLELVR	K	F	0.813	5.29	0	1	0	0	0	2	1	2	2914.5	5425.49	27200000	550	576
Y-VF	85 kDa surface glycoprotein (Fragment) OS=Trypanosoma cruzi PE=2 SV=1	A0PGC0_TRYCR	67332.5	0.99	1	3	5	28	0.0008	0.263	SVLSTWAK	K	K	0.536	1.65	0	1	0	0	1	0	0	2	891.493	3962.55	5210970	391	398	Q4CKL4_TRYCC,Q4CRR3_TRYCC,Q4DBD2_TRYCC,A5JUX4_TRYCR,Q4CUU4_TRYCC,Q4CRZ2_TRYCC,Q4DPT3_TRYCC,Q2VYD0_TRYCR,Q4CSG5_TRYCC
Y-VF	85 kDa surface glycoprotein (Fragment) OS=Trypanosoma cruzi PE=2 SV=1	A0PGC0_TRYCR	67332.5	0.997	1	3	5	28	0.0008	0.263	VDFFYYPTTTTK	R	G	0.612	2.26	0	1	0	0	1	0	0	2	1482.72	4925.04	12600000	99	110	Q2VYD0_TRYCR
Y-VF	85 kDa surface glycoprotein (Fragment) OS=Trypanosoma cruzi PE=2 SV=1	A0PGC0_TRYCR	67332.5	0.997	1	3	5	28	0.0008	0.263	VEALITATIEGR	R	K	0.518	2.84	0	1	0	0	3	1	0	2	1272.72	4519.09	25400000	295	306	A0PGB9_TRYCR,A0PGB6_TRYCR,Q2VYD0_TRYCR
Y-VF	69 kDa paraflagellar rod protein, putative OS=Trypanosoma cruzi (strain CL Brener) GN=Tc00.1047053511215.119 PE=4 SV=1	Q4DIF6_TRYCC	69563.2	0.997	1	0	0	27	0.0008	0.4	ADMEDAEAMKR	K	F	0.625	2.57	0	1	0	0	1	0	0	2	1266.55	2566.04	1610730	308	318	Q01530_TRYCR
Y-VF	69 kDa paraflagellar rod protein, putative OS=Trypanosoma cruzi (strain CL Brener) GN=Tc00.1047053511215.119 PE=4 SV=1	Q4DIF6_TRYCC	69563.2	0.997	1	0	0	27	0.0008	0.4	AQELLSSVEGGTK	K	W	0.504	3.43	0	1	0	0	1	0	0	2	1318.69	3695.14	2962470	75	87	Q01530_TRYCR
Y-VF	69 kDa paraflagellar rod protein, putative OS=Trypanosoma cruzi (strain CL Brener) GN=Tc00.1047053511215.119 PE=4 SV=1	Q4DIF6_TRYCC	69563.2	0.946	1	0	0	27	0.0008	0.4	AQLLEHLVELVADK	K	F	0.337	2.35	0	1	0	0	0	1	0	2	1577.89	6014.8	827229	239	252	Q01530_TRYCR
Y-VF	69 kDa paraflagellar rod protein, putative OS=Trypanosoma cruzi (strain CL Brener) GN=Tc00.1047053511215.119 PE=4 SV=1	Q4DIF6_TRYCC	69563.2	0.997	1	0	0	27	0.0008	0.4	AQLLEHLVELVADKFR	K	I	0.808	3.48	0	1	0	0	0	2	2	2	1881.06	6707.07	1185990	239	254	Q01530_TRYCR
Y-VF	69 kDa paraflagellar rod protein, putative OS=Trypanosoma cruzi (strain CL Brener) GN=Tc00.1047053511215.119 PE=4 SV=1	Q4DIF6_TRYCC	69563.2	0.997	1	0	0	27	0.0008	0.4	AQVEEELEMLKDK	R	M	0.554	2.91	0	1	0	0	1	2	0	2	1577.77	4124.06	6833150	505	517	Q01530_TRYCR
Y-VF	69 kDa paraflagellar rod protein, putative OS=Trypanosoma cruzi (strain CL Brener) GN=Tc00.1047053511215.119 PE=4 SV=1	Q4DIF6_TRYCC	69563.2	0.997	1	0	0	27	0.0008	0.4	EASGAVGPADQQQPAVPEVTDVTLEAAR	K	K	0.792	5.02	0	1	0	0	0	2	0	2	2806.39	4641.49	4849400	5	32	Q01530_TRYCR
Y-VF	69 kDa paraflagellar rod protein, putative OS=Trypanosoma cruzi (strain CL Brener) GN=Tc00.1047053511215.119 PE=4 SV=1	Q4DIF6_TRYCC	69563.2	0.971	1	0	0	27	0.0008	0.4	FIQENLDR	K	Q	0.297	2.4	0	1	0	0	1	0	0	2	1034.53	3182.74	5814710	329	336	Q01530_TRYCR
Y-VF	69 kDa paraflagellar rod protein, putative OS=Trypanosoma cruzi (strain CL Brener) GN=Tc00.1047053511215.119 PE=4 SV=1	Q4DIF6_TRYCC	69563.2	0.997	1	0	0	27	0.0008	0.4	IIGQTEDENKPFGR	R	I	0.664	3.9	0	1	0	0	0	1	0	2	1603.81	3171.79	3654960	255	268	Q01530_TRYCR
Y-VF	69 kDa paraflagellar rod protein, putative OS=Trypanosoma cruzi (strain CL Brener) GN=Tc00.1047053511215.119 PE=4 SV=1	Q4DIF6_TRYCC	69563.2	0.997	1	0	0	27	0.0008	0.4	LQVHQEYLEAFR	R	R	0.585	4.37	0	1	0	0	0	1	0	2	1532.79	4262.87	2910560	437	448	Q01530_TRYCR
Y-VF	69 kDa paraflagellar rod protein, putative OS=Trypanosoma cruzi (strain CL Brener) GN=Tc00.1047053511215.119 PE=4 SV=1	Q4DIF6_TRYCC	69563.2	0.997	1	0	0	27	0.0008	0.4	NLEECMNVTVVQTALLGNEEQIK	K	A	0.713	3.2	0	1	0	0	0	1	0	2	2632.3	5731.57	1092980	184	206	Q01530_TRYCR
Y-VF	69 kDa paraflagellar rod protein, putative OS=Trypanosoma cruzi (strain CL Brener) GN=Tc00.1047053511215.119 PE=4 SV=1	Q4DIF6_TRYCC	69563.2	0.99	1	0	0	27	0.0008	0.4	NLHDAIQK	K	A	0.563	2.59	0	1	0	0	1	0	0	2	938.505	1868.27	1734630	300	307	Q01530_TRYCR
Y-VF	69 kDa paraflagellar rod protein, putative OS=Trypanosoma cruzi (strain CL Brener) GN=Tc00.1047053511215.119 PE=4 SV=1	Q4DIF6_TRYCC	69563.2	0.997	1	0	0	27	0.0008	0.4	NVAIADGEMAIAEEQYYIK	R	A	0.703	3.65	0	1	0	0	0	3	0	2	2144.02	5084.71	4912940	220	238	Q01530_TRYCR
Y-VF	69 kDa paraflagellar rod protein, putative OS=Trypanosoma cruzi (strain CL Brener) GN=Tc00.1047053511215.119 PE=4 SV=1	Q4DIF6_TRYCC	69563.2	0.997	1	0	0	27	0.0008	0.4	SFQETSAIKDAK	K	R	0.696	3.48	0	1	0	0	1	0	0	2	1324.67	2720.77	2886710	276	287	Q01530_TRYCR
Y-VF	69 kDa paraflagellar rod protein, putative OS=Trypanosoma cruzi (strain CL Brener) GN=Tc00.1047053511215.119 PE=4 SV=1	Q4DIF6_TRYCC	69563.2	0.997	1	0	0	27	0.0008	0.4	SQLDASEMAQVPVAVLK	R	N	0.624	3.16	0	1	0	0	1	2	0	2	1785.94	4293.03	6283720	167	183	Q01530_TRYCR
Y-VF	69 kDa paraflagellar rod protein, putative OS=Trypanosoma cruzi (strain CL Brener) GN=Tc00.1047053511215.119 PE=4 SV=1	Q4DIF6_TRYCC	69563.2	0.983	1	0	0	27	0.0008	0.4	TSCLSNEEFIQDLHVSDWSETQK	K	Q	0.669	3.69	0	1	0	0	0	1	0	2	2753.24	5165.84	1518490	43	65	Q01530_TRYCR
Y-VF	69 kDa paraflagellar rod protein, putative OS=Trypanosoma cruzi (strain CL Brener) GN=Tc00.1047053511215.119 PE=4 SV=1	Q4DIF6_TRYCC	69563.2	0.997	1	0	0	27	0.0008	0.4	TVSFTGTIDNAIAK	R	L	0.714	3.66	0	1	0	0	1	0	0	2	1437.76	4550.38	2365250	143	156	Q01530_TRYCR
Y-VF	69 kDa paraflagellar rod protein, putative OS=Trypanosoma cruzi (strain CL Brener) GN=Tc00.1047053511215.119 PE=4 SV=1	Q4DIF6_TRYCC	69563.2	0.997	1	0	0	27	0.0008	0.4	VCGLQLSVR	R	E	0.546	2.58	0	1	0	0	1	0	0	2	1031.57	3867.15	3850560	102	110	Q01530_TRYCR
Y-VF	Trans-sialidase, putative OS=Trypanosoma cruzi (strain CL Brener) GN=Tc00.1047053506757.60 PE=4 SV=1	Q4DQA2_TRYCC	87264.6	0.997	1	3	3	26	0.0007	0.219	ADEPTSGQGSSLDK	K	H	0.766	3.3	0	1	0	0	1	0	0	2	1391.63	2035.68	880999	65	78	V5CJC4_TRYCR
Y-VF	Trans-sialidase, putative OS=Trypanosoma cruzi (strain CL Brener) GN=Tc00.1047053506757.60 PE=4 SV=1	Q4DQA2_TRYCC	87264.6	0.997	1	3	3	26	0.0007	0.219	EYQVAIVLQNGK	R	Q	0.654	2.85	0	1	0	0	1	0	0	2	1361.74	4220.15	4011270	656	667
Y-VF	Trans-sialidase, putative OS=Trypanosoma cruzi (strain CL Brener) GN=Tc00.1047053506757.60 PE=4 SV=1	Q4DQA2_TRYCC	87264.6	0.997	1	3	3	26	0.0007	0.219	GGFITANIDGVDGAK	R	R	0.645	3.67	0	1	0	0	1	0	0	2	1434.72	4343.27	8678100	374	388	Q4DQA0_TRYCC
Y-VF	Trans-sialidase, putative OS=Trypanosoma cruzi (strain CL Brener) GN=Tc00.1047053506757.60 PE=4 SV=1	Q4DQA2_TRYCC	87264.6	0.997	1	3	3	26	0.0007	0.219	GGFITANIDGVDGAKR	R	T	0.58	2.87	0	1	0	0	1	0	0	2	1590.82	4012.05	1436330	374	389	Q4DQA0_TRYCC
Y-VF	Trans-sialidase, putative OS=Trypanosoma cruzi (strain CL Brener) GN=Tc00.1047053506757.60 PE=4 SV=1	Q4DQA2_TRYCC	87264.6	0.997	1	3	3	26	0.0007	0.219	GMSAYGCTDPSVVEWK	K	N	0.715	2.87	0	1	0	0	1	0	0	2	1786.78	4380.45	1083410	309	324	Q4CQY9_TRYCC
Y-VF	Trans-sialidase, putative OS=Trypanosoma cruzi (strain CL Brener) GN=Tc00.1047053506757.60 PE=4 SV=1	Q4DQA2_TRYCC	87264.6	0.997	1	3	3	26	0.0007	0.219	GSDIYMLAGK	K	Y	0.661	2.7	0	1	0	0	1	0	0	2	1070.52	3564.34	5758070	186	195	Q4DEI8_TRYCC
Y-VF	Trans-sialidase, putative OS=Trypanosoma cruzi (strain CL Brener) GN=Tc00.1047053506757.60 PE=4 SV=1	Q4DQA2_TRYCC	87264.6	0.997	1	3	3	26	0.0007	0.219	LMELSYGSGK	K	K	0.613	2.34	0	1	0	0	2	0	0	2	1084.53	3380.44	9263870	624	633	Q4D2F9_TRYCC,Q4DLR5_TRYCC,V5AS24_TRYCR,V5AN70_TRYCR,Q4DCY7_TRYCC,V5BAB6_TRYCR,V5B3S7_TRYCR,Q4DD57_TRYCC,Q4DQA0_TRYCC,V5AMH3_TRYCR,V5AJ23_TRYCR,V5AUX7_TRYCR,V5B172_TRYCR
Y-VF	Trans-sialidase, putative OS=Trypanosoma cruzi (strain CL Brener) GN=Tc00.1047053506757.60 PE=4 SV=1	Q4DQA2_TRYCC	87264.6	0.997	1	3	3	26	0.0007	0.219	LMMMTACDDGR	K	R	0.826	2.33	0	1	0	0	6	0	0	2	1332.51	2560.34	13300000	327	337	Q4D2L1_TRYCC,Q4DCY7_TRYCC,V5A2Q8_TRYCR,V5B250_TRYCR,V5APD4_TRYCR,V5BAW5_TRYCR,V5B913_TRYCR,Q4DTC3_TRYCC,V5AIX4_TRYCR,V5B386_TRYCR,V5D006_TRYCR,Q4DQA0_TRYCC,Q4E2C0_TRYCC,K2M3W7_TRYCR,V5AMH3_TRYCR,V5CZX6_TRYCR,Q4DEK8_TRYCC,V5B6W7_TRYCR,V5AUX7_TRYCR,K2MVK9_TRYCR,Q4D2F9_TRYCC,V5ATV7_TRYCR,V5D2N9_TRYCR,V5B7T7_TRYCR,K2M315_TRYCR,V5CJ76_TRYCR,V5CZ33_TRYCR,Q4CTZ4_TRYCC,Q4CZA0_TRYCC,V5BEC1_TRYCR,V5AJL9_TR…
Y-VF	Trans-sialidase, putative OS=Trypanosoma cruzi (strain CL Brener) GN=Tc00.1047053506757.60 PE=4 SV=1	Q4DQA2_TRYCC	87264.6	0.996	1	3	3	26	0.0007	0.219	LMMMTACDDGRR	K	R	0.495	2.79	0	1	0	0	0	1	0	2	1456.62	3285.95	3693070	327	338	Q4D2L1_TRYCC,Q4DCY7_TRYCC,V5A2Q8_TRYCR,V5B250_TRYCR,V5APD4_TRYCR,V5BAW5_TRYCR,V5B913_TRYCR,Q4DTC3_TRYCC,V5AIX4_TRYCR,V5B386_TRYCR,V5D006_TRYCR,Q4DQA0_TRYCC,Q4E2C0_TRYCC,K2M3W7_TRYCR,V5AMH3_TRYCR,V5CZX6_TRYCR,Q4DEK8_TRYCC,V5B6W7_TRYCR,V5AUX7_TRYCR,K2MVK9_TRYCR,Q4D2F9_TRYCC,V5ATV7_TRYCR,V5D2N9_TRYCR,V5B7T7_TRYCR,K2M315_TRYCR,V5CJ76_TRYCR,V5CZ33_TRYCR,Q4CTZ4_TRYCC,Q4CZA0_TRYCC,V5BEC1_TRYCR,V5AJL9_TR…
Y-VF	Trans-sialidase, putative OS=Trypanosoma cruzi (strain CL Brener) GN=Tc00.1047053506757.60 PE=4 SV=1	Q4DQA2_TRYCC	87264.6	0.997	1	3	3	26	0.0007	0.219	MDDDTLVFPLEAVK	K	E	0.632	2.6	0	1	0	0	2	0	0	2	1608.78	5445.52	5015550	263	276	Q4D2F9_TRYCC,Q4DQA0_TRYCC,Q4DEK8_TRYCC,Q4CLR6_TRYCC,Q4CTZ4_TRYCC
Y-VF	Trans-sialidase, putative OS=Trypanosoma cruzi (strain CL Brener) GN=Tc00.1047053506757.60 PE=4 SV=1	Q4DQA2_TRYCC	87264.6	0.997	1	3	3	26	0.0007	0.219	QGSVYVDGQR	K	V	0.682	3.07	0	1	0	0	2	0	0	2	1108.54	2321.02	16400000	668	677	Q4DLR5_TRYCC,V5BBI1_TRYCR,Q4CQY9_TRYCC,Q4DCY7_TRYCC,V5BF68_TRYCR,V5B172_TRYCR,Q4CSS7_TRYCC
Y-VF	Trans-sialidase, putative OS=Trypanosoma cruzi (strain CL Brener) GN=Tc00.1047053506757.60 PE=4 SV=1	Q4DQA2_TRYCC	87264.6	0.962	1	3	3	26	0.0007	0.219	SDSVPLMGVR	K	A	0.48	1.6	0	1	0	0	1	0	0	2	1076.54	3181.75	8112860	606	615	Q4D2F9_TRYCC,Q4DQA0_TRYCC
Y-VF	Trans-sialidase, putative OS=Trypanosoma cruzi (strain CL Brener) GN=Tc00.1047053506757.60 PE=4 SV=1	Q4DQA2_TRYCC	87264.6	0.995	1	3	3	26	0.0007	0.219	TTAEHSSTWDPQR	R	E	0.485	2.06	0	1	0	0	0	1	0	2	1515.68	2469.86	3464550	643	655
Y-VF	Trans-sialidase, putative OS=Trypanosoma cruzi (strain CL Brener) GN=Tc00.1047053506757.60 PE=4 SV=1	Q4DQA2_TRYCC	87264.6	0.997	1	3	3	26	0.0007	0.219	TVMLVTLPVFSK	R	E	0.708	2.88	0	1	0	0	3	0	0	2	1350.77	5472.1	10600000	390	401	Q4DVH9_TRYCC,Q4DQA0_TRYCC
Y-VF	Trans-sialidase, putative OS=Trypanosoma cruzi (strain CL Brener) GN=Tc00.1047053506757.60 PE=4 SV=1	Q4DQA2_TRYCC	87264.6	0.99	1	3	3	26	0.0007	0.219	VCESVQSK	R	L	0.64	2.58	0	1	0	0	1	0	0	2	936.446	1156.32	9058710	678	685	Q4DTC3_TRYCC,Q4DQA0_TRYCC,Q4DEK8_TRYCC,V5BAB6_TRYCR
Y-VF	Trans-sialidase, putative OS=Trypanosoma cruzi (strain CL Brener) GN=Tc00.1047053506757.60 PE=4 SV=1	Q4DQA2_TRYCC	87264.6	0.979	1	3	3	26	0.0007	0.219	VYESGDKGDSWTEALGTFSR	R	V	0.587	2.94	0	1	0	0	0	1	0	2	2205.01	4919.7	3740680	340	359
Y-VF	Trans-sialidase, putative OS=Trypanosoma cruzi (strain CL Brener) GN=Tc00.1047053506499.170 PE=4 SV=1	Q4DU07_TRYCC	82993.3	0.989	1	2	3	25	0.0007	0.286	DGTIVFPVEGTK	K	N	0.335	2.97	0	1	0	0	3	0	0	2	1262.66	4333.2	9655660	271	282	Q4DWF0_TRYCC,V5BEC1_TRYCR,V5AJL9_TRYCR,Q4DV25_TRYCC,Q4E2C9_TRYCC,V5B004_TRYCR,V5CZX6_TRYCR,Q4CTQ6_TRYCC,V5B3S7_TRYCR,Q4D781_TRYCC,Q4E2A1_TRYCC
Y-VF	Trans-sialidase, putative OS=Trypanosoma cruzi (strain CL Brener) GN=Tc00.1047053506499.170 PE=4 SV=1	Q4DU07_TRYCC	82993.3	0.997	1	2	3	25	0.0007	0.286	EDVPVTATNVLLYNRPLDDNEIR	K	V	0.682	3.99	0	1	0	0	0	1	1	2	2656.36	5030.8	15600000	704	726	Q4CXW0_TRYCC,Q4DQS2_TRYCC,V5B7T7_TRYCR,Q4DUY4_TRYCC,Q4CTQ6_TRYCC
Y-VF	Trans-sialidase, putative OS=Trypanosoma cruzi (strain CL Brener) GN=Tc00.1047053506499.170 PE=4 SV=1	Q4DU07_TRYCC	82993.3	0.946	1	2	3	25	0.0007	0.286	EELIALYEK	K	K	0.231	2.6	0	1	0	0	1	0	0	2	1107.59	4403.79	13000000	444	452	Q4DEI7_TRYCC,Q4D387_TRYCC,Q4DV25_TRYCC,V5B4Z5_TRYCR,Q4E431_TRYCC,V5D1E2_TRYCR,V5APD4_TRYCR,Q4DSG4_TRYCC,Q4DTC3_TRYCC,Q4DWF0_TRYCC,Q4E283_TRYCC,V5B511_TRYCR,V5B6Q6_TRYCR,K2M3W7_TRYCR,Q4DMQ7_TRYCC,Q4DH72_TRYCC,Q4CW95_TRYCC,Q4DEI8_TRYCC,Q4D5F2_TRYCC,V5AJD2_TRYCR,V5B3M9_TRYCR
Y-VF	Trans-sialidase, putative OS=Trypanosoma cruzi (strain CL Brener) GN=Tc00.1047053506499.170 PE=4 SV=1	Q4DU07_TRYCC	82993.3	0.997	1	2	3	25	0.0007	0.286	GISHFYIGGDGGSAGSK	K	E	0.578	3.26	0	1	0	0	0	1	0	2	1609.76	3554.71	5175290	687	703	V5AQR2_TRYCR,Q4DQS2_TRYCC,Q4DUY4_TRYCC,Q4E2A1_TRYCC
Y-VF	Trans-sialidase, putative OS=Trypanosoma cruzi (strain CL Brener) GN=Tc00.1047053506499.170 PE=4 SV=1	Q4DU07_TRYCC	82993.3	0.997	1	2	3	25	0.0007	0.286	GMSADGCSDPSVVER	K	K	0.813	2.92	0	1	0	0	2	0	0	2	1566.65	2697.35	2210110	305	319	Q4DLR5_TRYCC,Q4DCY7_TRYCC,Q4CX14_TRYCC
Y-VF	Trans-sialidase, putative OS=Trypanosoma cruzi (strain CL Brener) GN=Tc00.1047053506499.170 PE=4 SV=1	Q4DU07_TRYCC	82993.3	0.961	1	2	3	25	0.0007	0.286	KGGGESSLGMVSVR	K	L	0.163	4.71	0	1	0	0	1	0	0	2	1363.7	3271.49	2912340	454	467	Q4CXW0_TRYCC,Q4E2C9_TRYCC,Q6WAZ7_TRYCR
Y-VF	Trans-sialidase, putative OS=Trypanosoma cruzi (strain CL Brener) GN=Tc00.1047053506499.170 PE=4 SV=1	Q4DU07_TRYCC	82993.3	0.997	1	2	3	25	0.0007	0.286	LIGSGGSGVQMK	R	D	0.535	2.41	0	1	0	0	1	0	0	2	1133.6	3018.44	2788350	259	270	Q4DUY4_TRYCC
Y-VF	Trans-sialidase, putative OS=Trypanosoma cruzi (strain CL Brener) GN=Tc00.1047053506499.170 PE=4 SV=1	Q4DU07_TRYCC	82993.3	0.993	1	2	3	25	0.0007	0.286	NPSTGNACSAVK	K	I	0.522	2.07	0	1	0	0	1	0	0	2	1205.56	1464.68	864692	501	512
Y-VF	Trans-sialidase, putative OS=Trypanosoma cruzi (strain CL Brener) GN=Tc00.1047053506499.170 PE=4 SV=1	Q4DU07_TRYCC	82993.3	0.997	1	2	3	25	0.0007	0.286	NTVLLGLSYDKEGK	K	W	0.592	2.75	0	1	0	0	1	0	0	2	1536.83	4111.57	1911050	616	629	Q4DUY4_TRYCC,Q6WAZ7_TRYCR
Y-VF	Trans-sialidase, putative OS=Trypanosoma cruzi (strain CL Brener) GN=Tc00.1047053506499.170 PE=4 SV=1	Q4DU07_TRYCC	82993.3	0.997	1	2	3	25	0.0007	0.286	NVILVTLPVHSENGEK	R	G	0.623	3.54	0	1	0	0	1	1	0	2	1748.95	4315.99	3641210	386	401
Y-VF	Trans-sialidase, putative OS=Trypanosoma cruzi (strain CL Brener) GN=Tc00.1047053506499.170 PE=4 SV=1	Q4DU07_TRYCC	82993.3	0.997	1	2	3	25	0.0007	0.286	QGSAYVDGQR	K	V	0.724	3.09	0	1	0	0	1	0	0	2	1080.51	1805.91	6254220	663	672	Q4CXW0_TRYCC,Q4D9F2_TRYCC,Q4E2C9_TRYCC,Q4E520_TRYCC,V5AUX7_TRYCR,Q4CWB0_TRYCC,Q4DSG4_TRYCC
Y-VF	Trans-sialidase, putative OS=Trypanosoma cruzi (strain CL Brener) GN=Tc00.1047053506499.170 PE=4 SV=1	Q4DU07_TRYCC	82993.3	0.997	1	2	3	25	0.0007	0.286	SGFITASLDSVDDKR	R	N	0.733	4.06	0	1	0	0	1	2	0	2	1610.8	4302.17	10100000	371	385
Y-VF	Trans-sialidase, putative OS=Trypanosoma cruzi (strain CL Brener) GN=Tc00.1047053506499.170 PE=4 SV=1	Q4DU07_TRYCC	82993.3	0.997	1	2	3	25	0.0007	0.286	TQVLEECPAGNK	K	G	0.727	3.32	0	1	0	0	2	0	0	2	1345.64	2696.69	5188330	147	158	V5AJL9_TRYCR,V5D2N9_TRYCR,Q4DUY4_TRYCC,Q4DCY7_TRYCC
Y-VF	Trans-sialidase, putative OS=Trypanosoma cruzi (strain CL Brener) GN=Tc00.1047053506499.170 PE=4 SV=1	Q4DU07_TRYCC	82993.3	0.997	1	2	3	25	0.0007	0.286	TVSLILYPSDTASGK	K	M	0.663	2.64	0	1	0	0	1	0	0	2	1551.83	4569.61	2969750	287	301
Y-VF	Trans-sialidase, putative OS=Trypanosoma cruzi (strain CL Brener) GN=Tc00.1047053506499.170 PE=4 SV=1	Q4DU07_TRYCC	82993.3	0.997	1	2	3	25	0.0007	0.286	VGDASCELK	R	N	0.748	2.7	0	1	0	0	2	0	0	2	978.456	2189.89	27200000	673	681	Q4CXW0_TRYCC,Q4E2C9_TRYCC,Q4DUY4_TRYCC,Q6WAZ7_TRYCR,Q4E2A1_TRYCC
Y-VF	Trans-sialidase, putative OS=Trypanosoma cruzi (strain CL Brener) GN=Tc00.1047053506499.170 PE=4 SV=1	Q4DU07_TRYCC	82993.3	0.997	1	2	3	25	0.0007	0.286	VYESGDKGDSWTEALGTLSR	R	V	0.475	4.46	0	1	0	0	0	1	0	2	2171.03	4841.3	4171030	337	356	Q4DPD2_TRYCC,Q4DTW4_TRYCC,V5AUG0_TRYCR,Q4E2C9_TRYCC,V5B913_TRYCR,Q4DTC3_TRYCC,Q4E283_TRYCC,Q4E533_TRYCC,Q4DQA0_TRYCC,Q4E2C0_TRYCC,V5AMH3_TRYCR,Q4DEK8_TRYCC,Q4DUY4_TRYCC,V5B1X1_TRYCR,V5BF68_TRYCR,Q4DTW9_TRYCC,Q4DQS2_TRYCC,Q4CTZ4_TRYCC,Q4E2A1_TRYCC,Q4DKJ6_TRYCC,V5AJP1_TRYCR,V5AQR2_TRYCR,Q4DE94_TRYCC,Q4E377_TRYCC,Q6WAZ7_TRYCR,V5B4E0_TRYCR,V5B0V2_TRYCR,Q4D781_TRYCC
Y-VF	Surface protease GP63, putative OS=Trypanosoma cruzi (strain CL Brener) GN=Tc00.1047053506289.170 PE=4 SV=1	Q4DVY6_TRYCC	76797.5	0.997	1	2	3	24	0.0007	0.198	CSEMTDLPAR	K	Y	0.634	2.96	0	1	0	0	2	0	0	2	1179.51	2776.05	4873520	374	383	Q4DVY9_TRYCC
Y-VF	Surface protease GP63, putative OS=Trypanosoma cruzi (strain CL Brener) GN=Tc00.1047053506289.170 PE=4 SV=1	Q4DVY6_TRYCC	76797.5	0.997	1	2	3	24	0.0007	0.198	DERGEEGEESVAAPALSPGAEALTK	R	A	0.729	4.47	0	1	0	0	0	1	0	2	2513.2	4054.87	1133470	557	581
Y-VF	Surface protease GP63, putative OS=Trypanosoma cruzi (strain CL Brener) GN=Tc00.1047053506289.170 PE=4 SV=1	Q4DVY6_TRYCC	76797.5	0.997	1	2	3	24	0.0007	0.198	GEEGEESVAAPALSPGAEALTK	R	A	0.787	3.99	0	1	0	0	1	1	0	2	2113.03	4152.52	6471270	560	581
Y-VF	Surface protease GP63, putative OS=Trypanosoma cruzi (strain CL Brener) GN=Tc00.1047053506289.170 PE=4 SV=1	Q4DVY6_TRYCC	76797.5	0.951	1	2	3	24	0.0007	0.198	GLNEPCNHFNPPSEHIR	R	D	0.381	2.74	0	1	0	0	0	0	1	2	2017.93	3341.7	2444560	169	185	Q4DVY4_TRYCC
Y-VF	Surface protease GP63, putative OS=Trypanosoma cruzi (strain CL Brener) GN=Tc00.1047053506289.170 PE=4 SV=1	Q4DVY6_TRYCC	76797.5	0.994	1	2	3	24	0.0007	0.198	GMLNSEYIVR	K	G	0.539	2.08	0	1	0	0	2	0	0	2	1197.59	3853.14	22000000	263	272	Q4DVY4_TRYCC
Y-VF	Surface protease GP63, putative OS=Trypanosoma cruzi (strain CL Brener) GN=Tc00.1047053506289.170 PE=4 SV=1	Q4DVY6_TRYCC	76797.5	0.997	1	2	3	24	0.0007	0.198	HVGTCTANIVENK	R	G	0.64	3.46	0	1	0	0	2	1	0	2	1442.71	2533.48	6573260	405	417	Q4DVY9_TRYCC
Y-VF	Surface protease GP63, putative OS=Trypanosoma cruzi (strain CL Brener) GN=Tc00.1047053506289.170 PE=4 SV=1	Q4DVY6_TRYCC	76797.5	0.99	1	2	3	24	0.0007	0.198	LLVKPTADK	R	I	0.384	2.24	0	1	0	0	1	0	0	2	984.609	2318.77	3520690	155	163	Q4DVY4_TRYCC,Q4DVY9_TRYCC,Q4DGK5_TRYCC
Y-VF	Surface protease GP63, putative OS=Trypanosoma cruzi (strain CL Brener) GN=Tc00.1047053506289.170 PE=4 SV=1	Q4DVY6_TRYCC	76797.5	0.994	1	2	3	24	0.0007	0.198	LLVKPTADKITVPR	R	G	0.442	2.53	0	1	0	0	0	0	1	2	1550.96	3531.79	3988530	155	168	Q4DVY4_TRYCC,Q4DVY9_TRYCC,Q4DGK5_TRYCC
Y-VF	Surface protease GP63, putative OS=Trypanosoma cruzi (strain CL Brener) GN=Tc00.1047053506289.170 PE=4 SV=1	Q4DVY6_TRYCC	76797.5	0.997	1	2	3	24	0.0007	0.198	NSEAPVVQAASK	K	Q	0.707	3.35	0	1	0	0	2	0	0	2	1200.62	2450.76	5498890	623	634	Q4DVY4_TRYCC
Y-VF	Surface protease GP63, putative OS=Trypanosoma cruzi (strain CL Brener) GN=Tc00.1047053506289.170 PE=4 SV=1	Q4DVY6_TRYCC	76797.5	0.99	1	2	3	24	0.0007	0.198	SGCDFLEK	R	K	0.561	2.01	0	1	0	0	1	0	0	2	955.419	3276.69	5295930	365	372	Q4DVY4_TRYCC,Q4DVY9_TRYCC,Q4DGK5_TRYCC,V5BAN1_TRYCR
Y-VF	Surface protease GP63, putative OS=Trypanosoma cruzi (strain CL Brener) GN=Tc00.1047053506289.170 PE=4 SV=1	Q4DVY6_TRYCC	76797.5	0.997	1	2	3	24	0.0007	0.198	TLEGMELEDEDGASAR	K	K	0.813	3.67	0	1	0	0	4	0	0	2	1738.74	3834.98	10400000	296	311	Q4DVY4_TRYCC,Q4DVY9_TRYCC
Y-VF	Surface protease GP63, putative OS=Trypanosoma cruzi (strain CL Brener) GN=Tc00.1047053506289.170 PE=4 SV=1	Q4DVY6_TRYCC	76797.5	0.997	1	2	3	24	0.0007	0.198	VAAHELAHALGFSQR	R	N	0.66	3.32	0	1	0	0	1	1	2	2	1606.84	3897.11	23600000	243	257	Q4DVY4_TRYCC,Q4DVY9_TRYCC,Q4DGK5_TRYCC
Y-VF	Trans-sialidase, putative (Fragment) OS=Trypanosoma cruzi (strain CL Brener) GN=Tc00.1047053507505.10 PE=4 SV=1	Q4CR17_TRYCC	74826.4	0.986	1	3	6	24	0.0007	0.284	EKDAYIAR	K	E	0.414	1.92	0	1	0	0	1	0	0	2	965.505	1720.96	1025530	184	191	Q4CUZ0_TRYCC,Q4CXY5_TRYCC,V5DU56_TRYCR,Q4CUE8_TRYCC
Y-VF	Trans-sialidase, putative (Fragment) OS=Trypanosoma cruzi (strain CL Brener) GN=Tc00.1047053507505.10 PE=4 SV=1	Q4CR17_TRYCC	74826.4	0.99	1	3	6	24	0.0007	0.284	GSSSIPLMGVR	K	M	0.536	1.63	0	1	0	0	1	0	0	2	1103.59	4149.47	14400000	293	303	Q4CUZ0_TRYCC,Q4CSG0_TRYCC,Q4CXY5_TRYCC
Y-VF	Trans-sialidase, putative (Fragment) OS=Trypanosoma cruzi (strain CL Brener) GN=Tc00.1047053507505.10 PE=4 SV=1	Q4CR17_TRYCC	74826.4	0.997	1	3	6	24	0.0007	0.284	HPANVPVVTPEAQQDATSAPR	R	S	0.737	5.8	0	1	0	0	1	2	1	2	2185.1	3211.64	19000000	466	486
Y-VF	Trans-sialidase, putative (Fragment) OS=Trypanosoma cruzi (strain CL Brener) GN=Tc00.1047053507505.10 PE=4 SV=1	Q4CR17_TRYCC	74826.4	0.997	1	3	6	24	0.0007	0.284	IYDVGPISAENENVAASTLLYTTVEAQSLKK	R	E	0.895	4.24	0	1	0	0	0	1	0	2	3324.72	5874.98	661754	109	139
Y-VF	Trans-sialidase, putative (Fragment) OS=Trypanosoma cruzi (strain CL Brener) GN=Tc00.1047053507505.10 PE=4 SV=1	Q4CR17_TRYCC	74826.4	0.997	1	3	6	24	0.0007	0.284	LHLWLTDMQR	R	I	0.593	2.21	0	1	0	0	0	1	0	2	1312.68	4825.74	1768720	99	108	Q4DWW2_TRYCC,Q4CUZ0_TRYCC,V5AI71_TRYCR,Q4DFP2_TRYCC,Q4DQV8_TRYCC,Q4E4H9_TRYCC,Q4CSG0_TRYCC,Q4DIN5_TRYCC,Q4CXY5_TRYCC,V5DU56_TRYCR,Q4CUE8_TRYCC
Y-VF	Trans-sialidase, putative (Fragment) OS=Trypanosoma cruzi (strain CL Brener) GN=Tc00.1047053507505.10 PE=4 SV=1	Q4CR17_TRYCC	74826.4	0.987	1	3	6	24	0.0007	0.284	MGQNVPYYFANYK	K	F	0.471	1.93	0	1	0	0	1	0	0	2	1610.73	4382.78	2248320	266	278	Q4CSG0_TRYCC,Q4CXY5_TRYCC,V5DU56_TRYCR
Y-VF	Trans-sialidase, putative (Fragment) OS=Trypanosoma cruzi (strain CL Brener) GN=Tc00.1047053507505.10 PE=4 SV=1	Q4CR17_TRYCC	74826.4	0.997	1	3	6	24	0.0007	0.284	MNDAQGTLLFGLSYTHEK	R	K	0.619	3.88	0	1	0	0	0	1	0	2	2040.97	4855.02	1726430	304	321	V5DU56_TRYCR,Q4CUE8_TRYCC
Y-VF	Trans-sialidase, putative (Fragment) OS=Trypanosoma cruzi (strain CL Brener) GN=Tc00.1047053507505.10 PE=4 SV=1	Q4CR17_TRYCC	74826.4	0.997	1	3	6	24	0.0007	0.284	QTSSDIIEPFTSAGVEK	K	V	0.544	4.11	0	1	0	0	1	1	0	2	1808.89	4542.68	3775060	506	522
Y-VF	Trans-sialidase, putative (Fragment) OS=Trypanosoma cruzi (strain CL Brener) GN=Tc00.1047053507505.10 PE=4 SV=1	Q4CR17_TRYCC	74826.4	0.997	1	3	6	24	0.0007	0.284	SQHSPAQTSESESGPADSK	R	Q	0.783	4.66	0	1	0	0	2	1	0	2	1929.84	1202.8	1662260	487	505	Q4CUE8_TRYCC
Y-VF	Trans-sialidase, putative (Fragment) OS=Trypanosoma cruzi (strain CL Brener) GN=Tc00.1047053507505.10 PE=4 SV=1	Q4CR17_TRYCC	74826.4	0.997	1	3	6	24	0.0007	0.284	TGHGVQGGFVSAMIDGQK	R	Y	0.693	4.34	0	1	0	0	2	2	0	2	1788.87	3873.71	40500000	62	79	Q4CSG0_TRYCC,Q4CXY5_TRYCC,V5DU56_TRYCR
Y-VF	Trans-sialidase, putative (Fragment) OS=Trypanosoma cruzi (strain CL Brener) GN=Tc00.1047053507505.10 PE=4 SV=1	Q4CR17_TRYCC	74826.4	0.997	1	3	6	24	0.0007	0.284	VPAQEVAAQTTNVSEPSR	K	H	0.679	4.2	0	1	0	0	1	2	0	2	1883.95	3153.22	12000000	448	465	Q4CUZ0_TRYCC,Q4CSG0_TRYCC,Q4CUE8_TRYCC
Y-VF	Trans-sialidase, putative (Fragment) OS=Trypanosoma cruzi (strain CL Brener) GN=Tc00.1047053507505.10 PE=4 SV=1	Q4CR17_TRYCC	74826.4	0.99	1	3	6	24	0.0007	0.284	YILVSRPVYAEK	K	N	0.492	3.31	0	1	0	0	1	1	0	2	1437.81	3709.87	10000000	80	91	Q4CXY5_TRYCC
Y-VF	Trans-sialidase, putative (Fragment) OS=Trypanosoma cruzi (strain CL Brener) GN=Tc00.1047053508165.430 PE=4 SV=1	Q4E1H2_TRYCC	41198.6	0.994	1	8	10	23	0.0007	0.518	EGPIPVMGVR	K	A	0.58	1.88	0	1	0	0	4	0	0	2	1054.57	3709.37	46200000	202	211	Q4DE94_TRYCC
Y-VF	Trans-sialidase, putative (Fragment) OS=Trypanosoma cruzi (strain CL Brener) GN=Tc00.1047053508165.430 PE=4 SV=1	Q4E1H2_TRYCC	41198.6	0.996	1	8	10	23	0.0007	0.518	EHGSTWETK	K	R	0.676	1.78	0	1	0	0	1	0	0	2	1074.49	1492.46	910475	242	250
Y-VF	Trans-sialidase, putative (Fragment) OS=Trypanosoma cruzi (strain CL Brener) GN=Tc00.1047053508165.430 PE=4 SV=1	Q4E1H2_TRYCC	41198.6	0.997	1	8	10	23	0.0007	0.518	EISHFYIGGDEDK	K	T	0.666	3.95	0	1	0	0	1	0	0	2	1509.69	3671.43	2688320	287	299
Y-VF	Trans-sialidase, putative (Fragment) OS=Trypanosoma cruzi (strain CL Brener) GN=Tc00.1047053508165.430 PE=4 SV=1	Q4E1H2_TRYCC	41198.6	0.997	1	8	10	23	0.0007	0.518	EISHFYIGGDEDKTR	K	S	0.511	3.3	0	1	0	0	1	0	1	2	1766.83	3413.8	13900000	287	301
Y-VF	Trans-sialidase, putative (Fragment) OS=Trypanosoma cruzi (strain CL Brener) GN=Tc00.1047053508165.430 PE=4 SV=1	Q4E1H2_TRYCC	41198.6	0.997	1	8	10	23	0.0007	0.518	HVVILLLNGNHGSAYVDGQR	R	V	0.706	4.46	0	1	0	0	0	1	2	2	2162.15	4249.01	6082960	252	271
Y-VF	Trans-sialidase, putative (Fragment) OS=Trypanosoma cruzi (strain CL Brener) GN=Tc00.1047053508165.430 PE=4 SV=1	Q4E1H2_TRYCC	41198.6	0.997	1	8	10	23	0.0007	0.518	ITSTDTACSADK	K	I	0.765	3.26	0	1	0	0	2	0	0	2	1269.56	1295.05	5755830	106	117
Y-VF	Trans-sialidase, putative (Fragment) OS=Trypanosoma cruzi (strain CL Brener) GN=Tc00.1047053508165.430 PE=4 SV=1	Q4E1H2_TRYCC	41198.6	0.99	1	8	10	23	0.0007	0.518	LMELSYNK	K	E	0.415	2.55	0	1	0	0	1	0	0	2	997.502	3602.2	18400000	220	227	V5B4Z5_TRYCR,Q4DE94_TRYCC
Y-VF	Trans-sialidase, putative (Fragment) OS=Trypanosoma cruzi (strain CL Brener) GN=Tc00.1047053508165.430 PE=4 SV=1	Q4E1H2_TRYCC	41198.6	0.997	1	8	10	23	0.0007	0.518	QGENQLYHFANYK	R	F	0.583	3.09	0	1	0	0	1	1	0	2	1611.76	3838	18700000	175	187	Q4E283_TRYCC,Q4D5F2_TRYCC
Y-VF	Trans-sialidase, putative (Fragment) OS=Trypanosoma cruzi (strain CL Brener) GN=Tc00.1047053508165.430 PE=4 SV=1	Q4E1H2_TRYCC	41198.6	0.991	1	8	10	23	0.0007	0.518	SQEGVSVTVTNVLLYNRPLDEAVIGVLNPNK	R	I	0.568	1.28	0	1	0	0	0	0	1	2	3338.8	6539.64	44522.7	302	332
Y-VF	Trans-sialidase, putative (Fragment) OS=Trypanosoma cruzi (strain CL Brener) GN=Tc00.1047053508165.430 PE=4 SV=1	Q4E1H2_TRYCC	41198.6	0.99	1	8	10	23	0.0007	0.518	SSGVVSVR	K	L	0.588	2.43	0	1	0	0	1	0	0	2	790.442	2133.75	12200000	65	72
Y-VF	Trans-sialidase, putative (Fragment) OS=Trypanosoma cruzi (strain CL Brener) GN=Tc00.1047053508165.430 PE=4 SV=1	Q4E1H2_TRYCC	41198.6	0.997	1	8	10	23	0.0007	0.518	TLVAGATGEGTARPDK	R	A	0.681	3.85	0	1	0	0	0	1	0	2	1543.81	2530.72	6443400	338	353	Q4CLM7_TRYCC
Y-VF	Trans-sialidase, putative (Fragment) OS=Trypanosoma cruzi (strain CL Brener) GN=Tc00.1047053508165.430 PE=4 SV=1	Q4E1H2_TRYCC	41198.6	0.996	1	8	10	23	0.0007	0.518	TWRDEYLGVDATIMSGAAAATETSDNGVK	K	F	0.64	3.6	0	1	0	0	0	1	0	2	3029.42	5447.21	320584	134	162
Y-VF	Trans-sialidase, putative (Fragment) OS=Trypanosoma cruzi (strain CL Brener) GN=Tc00.1047053508165.430 PE=4 SV=1	Q4E1H2_TRYCC	41198.6	0.984	1	8	10	23	0.0007	0.518	VGGDTPCALGNTDSK	R	E	0.37	2.85	0	1	0	0	1	0	0	2	1491.67	2743.09	27400000	272	286
Y-VF	Trans-sialidase, putative (Fragment) OS=Trypanosoma cruzi (strain CL Brener) GN=Tc00.1047053508165.430 PE=4 SV=1	Q4E1H2_TRYCC	41198.6	0.995	1	8	10	23	0.0007	0.518	VSQLCTTLLAQK	R	I	0.402	2.5	0	1	0	0	1	1	0	2	1361.75	4097.24	8580890	94	105	Q4D387_TRYCC
Y-VF	Surface protease GP63, putative OS=Trypanosoma cruzi (strain CL Brener) GN=Tc00.1047053506289.140 PE=4 SV=1	Q4DVY9_TRYCC	88503.9	0.995	1	3	4	23	0.0007	0.172	AGETCETVLGEK	K	V	0.545	2.38	0	1	0	0	2	0	0	2	1293.6	2985.55	4177550	176	187	Q4DGK5_TRYCC
Y-VF	Surface protease GP63, putative OS=Trypanosoma cruzi (strain CL Brener) GN=Tc00.1047053506289.140 PE=4 SV=1	Q4DVY9_TRYCC	88503.9	0.956	1	3	4	23	0.0007	0.172	ALEDDKREER	R	G	0.285	2.62	0	1	0	0	1	0	0	2	1260.62	1120.53	8004930	615	624
Y-VF	Surface protease GP63, putative OS=Trypanosoma cruzi (strain CL Brener) GN=Tc00.1047053506289.140 PE=4 SV=1	Q4DVY9_TRYCC	88503.9	0.997	1	3	4	23	0.0007	0.172	CSEMTDLPAR	K	Y	0.634	2.96	0	1	0	0	2	0	0	2	1179.51	2776.05	4873520	439	448	Q4DVY6_TRYCC
Y-VF	Surface protease GP63, putative OS=Trypanosoma cruzi (strain CL Brener) GN=Tc00.1047053506289.140 PE=4 SV=1	Q4DVY9_TRYCC	88503.9	0.997	1	3	4	23	0.0007	0.172	GVCAQVSCEGGTVK	R	V	0.697	3.74	0	1	0	0	1	0	0	2	1451.66	2742.52	6025200	548	561	Q4DVY4_TRYCC
Y-VF	Surface protease GP63, putative OS=Trypanosoma cruzi (strain CL Brener) GN=Tc00.1047053506289.140 PE=4 SV=1	Q4DVY9_TRYCC	88503.9	0.997	1	3	4	23	0.0007	0.172	HVGTCTANIVENK	R	G	0.64	3.46	0	1	0	0	2	1	0	2	1442.71	2533.48	6573260	470	482	Q4DVY6_TRYCC
Y-VF	Surface protease GP63, putative OS=Trypanosoma cruzi (strain CL Brener) GN=Tc00.1047053506289.140 PE=4 SV=1	Q4DVY9_TRYCC	88503.9	0.99	1	3	4	23	0.0007	0.172	LLVKPTADK	R	I	0.384	2.24	0	1	0	0	1	0	0	2	984.609	2318.77	3520690	220	228	Q4DVY4_TRYCC,Q4DGK5_TRYCC,Q4DVY6_TRYCC
Y-VF	Surface protease GP63, putative OS=Trypanosoma cruzi (strain CL Brener) GN=Tc00.1047053506289.140 PE=4 SV=1	Q4DVY9_TRYCC	88503.9	0.994	1	3	4	23	0.0007	0.172	LLVKPTADKITVPR	R	T	0.442	2.53	0	1	0	0	0	0	1	2	1550.96	3531.79	3988530	220	233	Q4DVY4_TRYCC,Q4DGK5_TRYCC,Q4DVY6_TRYCC
Y-VF	Surface protease GP63, putative OS=Trypanosoma cruzi (strain CL Brener) GN=Tc00.1047053506289.140 PE=4 SV=1	Q4DVY9_TRYCC	88503.9	0.96	1	3	4	23	0.0007	0.172	NSEGPVVQAASK	K	Q	0.452	1.48	0	1	0	0	1	0	0	2	1186.61	2294.05	2394270	733	744
Y-VF	Surface protease GP63, putative OS=Trypanosoma cruzi (strain CL Brener) GN=Tc00.1047053506289.140 PE=4 SV=1	Q4DVY9_TRYCC	88503.9	0.99	1	3	4	23	0.0007	0.172	SGCDFLEK	R	K	0.561	2.01	0	1	0	0	1	0	0	2	955.419	3276.69	5295930	430	437	Q4DVY4_TRYCC,Q4DGK5_TRYCC,V5BAN1_TRYCR,Q4DVY6_TRYCC
Y-VF	Surface protease GP63, putative OS=Trypanosoma cruzi (strain CL Brener) GN=Tc00.1047053506289.140 PE=4 SV=1	Q4DVY9_TRYCC	88503.9	0.997	1	3	4	23	0.0007	0.172	TLEGMELEDEDGASAR	K	K	0.813	3.67	0	1	0	0	4	0	0	2	1738.74	3834.98	10400000	361	376	Q4DVY4_TRYCC,Q4DVY6_TRYCC
Y-VF	Surface protease GP63, putative OS=Trypanosoma cruzi (strain CL Brener) GN=Tc00.1047053506289.140 PE=4 SV=1	Q4DVY9_TRYCC	88503.9	0.997	1	3	4	23	0.0007	0.172	TLNEPCNHFNPPSEHIR	R	D	0.708	3.86	0	1	0	0	0	1	1	2	2061.96	3314.26	16000000	234	250
Y-VF	Surface protease GP63, putative OS=Trypanosoma cruzi (strain CL Brener) GN=Tc00.1047053506289.140 PE=4 SV=1	Q4DVY9_TRYCC	88503.9	0.997	1	3	4	23	0.0007	0.172	VAAHELAHALGFSQR	R	N	0.66	3.32	0	1	0	0	1	1	2	2	1606.84	3897.11	23600000	308	322	Q4DVY4_TRYCC,Q4DGK5_TRYCC,Q4DVY6_TRYCC
Y-VF	Surface protein TolT, putative OS=Trypanosoma cruzi (strain CL Brener) GN=Tc00.1047053504277.11 PE=4 SV=1	Q4CNL2_TRYCC	21526.8	0.997	1	3	5	23	0.0007	0.49	AAAAQTLAQDVAATAIALLR	K	Q	0.773	5.39	0	1	0	0	1	1	0	2	1939.1	6881.02	3229120	99	118
Y-VF	Surface protein TolT, putative OS=Trypanosoma cruzi (strain CL Brener) GN=Tc00.1047053504277.11 PE=4 SV=1	Q4CNL2_TRYCC	21526.8	0.997	1	3	5	23	0.0007	0.49	AAEEAAQAAGIMTLDAVGEVLK	K	H	0.793	5.17	0	1	0	0	2	4	0	2	2174.1	6156.4	7225910	24	45	Q4CNL1_TRYCC,Q4CPM8_TRYCC
Y-VF	Surface protein TolT, putative OS=Trypanosoma cruzi (strain CL Brener) GN=Tc00.1047053504277.11 PE=4 SV=1	Q4CNL2_TRYCC	21526.8	0.997	1	3	5	23	0.0007	0.49	AAVAEVMNK	K	F	0.527	2.63	0	1	0	0	4	0	0	2	932.487	2064.59	18100000	141	149	Q4CPM8_TRYCC
Y-VF	Surface protein TolT, putative OS=Trypanosoma cruzi (strain CL Brener) GN=Tc00.1047053504277.11 PE=4 SV=1	Q4CNL2_TRYCC	21526.8	0.993	1	3	5	23	0.0007	0.49	ALQQAEEAVK	R	L	0.454	2.46	0	1	0	0	2	0	0	2	1086.58	2695.97	6408700	4	13	Q4CNL1_TRYCC
Y-VF	Surface protein TolT, putative OS=Trypanosoma cruzi (strain CL Brener) GN=Tc00.1047053504277.11 PE=4 SV=1	Q4CNL2_TRYCC	21526.8	0.994	1	3	5	23	0.0007	0.49	DREEAEAAK	R	K	0.467	2.44	0	1	0	0	1	0	0	2	1018.48	1088.01	8248770	131	139
Y-VF	Surface protein TolT, putative OS=Trypanosoma cruzi (strain CL Brener) GN=Tc00.1047053504277.11 PE=4 SV=1	Q4CNL2_TRYCC	21526.8	0.996	1	3	5	23	0.0007	0.49	DREEAEAAKK	R	A	0.535	2.62	0	1	0	0	1	1	0	2	1146.58	1072.58	15700000	131	140
Y-VF	Surface protein TolT, putative OS=Trypanosoma cruzi (strain CL Brener) GN=Tc00.1047053504277.11 PE=4 SV=1	Q4CNL2_TRYCC	21526.8	0.997	1	3	5	23	0.0007	0.49	KAAVAEVMNK	K	F	0.456	2.23	0	1	0	0	2	1	0	2	1060.58	2274.51	7289750	140	149	Q4CPM8_TRYCC
Y-VF	Surface protein TolT, putative OS=Trypanosoma cruzi (strain CL Brener) GN=Tc00.1047053504277.11 PE=4 SV=1	Q4CNL2_TRYCC	21526.8	0.997	1	3	5	23	0.0007	0.49	KGNDAAPGR	K	N	0.641	2.7	0	1	0	0	1	0	0	2	885.454	1072.61	9012630	154	162	Q4CPM8_TRYCC
Y-VF	Surface protein TolT, putative OS=Trypanosoma cruzi (strain CL Brener) GN=Tc00.1047053504277.11 PE=4 SV=1	Q4CNL2_TRYCC	21526.8	0.997	1	3	5	23	0.0007	0.49	LADAAVAECK	K	A	0.623	2.97	0	1	0	0	1	0	0	2	1047.51	2451.42	3081590	14	23	Q4CNL1_TRYCC,Q4CPM8_TRYCC
Y-VF	Surface protein TolT, putative OS=Trypanosoma cruzi (strain CL Brener) GN=Tc00.1047053504277.11 PE=4 SV=1	Q4CNL2_TRYCC	21526.8	0.997	1	3	5	23	0.0007	0.49	VGSGPELLKR	K	A	0.508	2.94	0	1	0	0	0	1	0	2	1055.62	2857.82	4910340	54	63	Q4CNL1_TRYCC,Q4CPM8_TRYCC
Y-VF	Trans-sialidase, putative OS=Trypanosoma cruzi (strain CL Brener) GN=Tc00.1047053509187.10 PE=4 SV=1	Q4CUU4_TRYCC	81885.6	0.997	1	2	2	23	0.0007	0.232	AHIVLTAADGQK	R	R	0.612	3.05	0	1	0	0	3	1	0	2	1223.67	2742.04	15900000	176	187	Q4CSG5_TRYCC
Y-VF	Trans-sialidase, putative OS=Trypanosoma cruzi (strain CL Brener) GN=Tc00.1047053509187.10 PE=4 SV=1	Q4CUU4_TRYCC	81885.6	0.997	1	2	2	23	0.0007	0.232	FCFGACGEDAGQK	R	T	0.791	2.68	0	1	0	0	2	0	0	2	1446.58	3619.12	9659420	664	676	Q4CXS5_TRYCC,Q4E0D0_TRYCC,Q4CUS9_TRYCC,Q4E1E4_TRYCC,Q4CSG5_TRYCC
Y-VF	Trans-sialidase, putative OS=Trypanosoma cruzi (strain CL Brener) GN=Tc00.1047053509187.10 PE=4 SV=1	Q4CUU4_TRYCC	81885.6	0.997	1	2	2	23	0.0007	0.232	GEAPLELVR	K	F	0.706	2.15	0	1	0	0	1	0	0	2	983.552	4019.74	29600000	655	663	Q4CXS5_TRYCC,Q4CUS9_TRYCC,A0PGC0_TRYCR,A0PGD2_TRYCR,Q2VYD0_TRYCR
Y-VF	Trans-sialidase, putative OS=Trypanosoma cruzi (strain CL Brener) GN=Tc00.1047053509187.10 PE=4 SV=1	Q4CUU4_TRYCC	81885.6	0.997	1	2	2	23	0.0007	0.232	GYASGGEAER	R	A	0.708	2.14	0	1	0	0	2	0	0	2	996.438	1286.73	6291720	402	411	Q4DBD2_TRYCC,Q4DPT3_TRYCC,Q4DBD3_TRYCC
Y-VF	Trans-sialidase, putative OS=Trypanosoma cruzi (strain CL Brener) GN=Tc00.1047053509187.10 PE=4 SV=1	Q4CUU4_TRYCC	81885.6	0.985	1	2	2	23	0.0007	0.232	GYQVALMLQGK	K	K	0.439	2.34	0	1	0	0	1	0	0	2	1207.65	4560.48	3154090	625	635	Q4E0D0_TRYCC,Q4CZ95_TRYCC,Q4CN26_TRYCC,Q4CUS9_TRYCC,Q4CQP5_TRYCC,Q4DPT3_TRYCC,Q4CSG5_TRYCC
Y-VF	Trans-sialidase, putative OS=Trypanosoma cruzi (strain CL Brener) GN=Tc00.1047053509187.10 PE=4 SV=1	Q4CUU4_TRYCC	81885.6	0.997	1	2	2	23	0.0007	0.232	KGYQVALMLQGK	K	K	0.559	3.8	0	1	0	0	0	1	0	2	1351.74	3594.45	2315560	624	635	Q4E0D0_TRYCC,Q4CZ95_TRYCC,Q4CN26_TRYCC,Q4CUS9_TRYCC,Q4CQP5_TRYCC,Q4DPT3_TRYCC,Q4CSG5_TRYCC
Y-VF	Trans-sialidase, putative OS=Trypanosoma cruzi (strain CL Brener) GN=Tc00.1047053509187.10 PE=4 SV=1	Q4CUU4_TRYCC	81885.6	0.98	1	2	2	23	0.0007	0.232	KVMLYTQR	K	G	0.463	1.54	0	1	0	0	2	0	0	2	1054.57	2511.76	5580490	394	401	Q4CSS2_TRYCC,Q4CXS5_TRYCC,Q8M369_TRYCR,Q4DKB6_TRYCC,Q4CN26_TRYCC,Q4CRQ9_TRYCC,Q4D2I1_TRYCC,V5BA90_TRYCR,A0A0B4L7N1_TRYCR,Q4CPL3_TRYCC,V5BM06_TRYCR,K2N4J2_TRYCR,Q2VYD0_TRYCR,Q4E0D0_TRYCC,Q86DL7_TRYCR,V5A4D8_TRYCR,Q4D980_TRYCC,Q4DKM4_TRYCC,A0PGB9_TRYCR,V5AYK0_TRYCR,V5CJT8_TRYCR,Q4CQC9_TRYCC,Q4D825_TRYCC,V5B534_TRYCR,V5D5H5_TRYCR,Q4CQT4_TRYCC,Q4CT07_TRYCC,Q4DQW0_TRYCC,Q4CQV3_TRYCC,V5AYL7_TRYCR,Q4CQP…
Y-VF	Trans-sialidase, putative OS=Trypanosoma cruzi (strain CL Brener) GN=Tc00.1047053509187.10 PE=4 SV=1	Q4CUU4_TRYCC	81885.6	0.997	1	2	2	23	0.0007	0.232	LDSFVSPSLVSAGGVIAAFAEGHTNAK	K	V	0.791	6.08	0	1	0	0	0	1	0	2	2645.36	6295.68	4429230	105	131
Y-VF	Trans-sialidase, putative OS=Trypanosoma cruzi (strain CL Brener) GN=Tc00.1047053509187.10 PE=4 SV=1	Q4CUU4_TRYCC	81885.6	0.997	1	2	2	23	0.0007	0.232	LTGELSTIK	R	S	0.484	2.46	0	1	0	0	2	0	0	2	961.557	3310.27	29700000	469	477	Q4CRZ2_TRYCC,A0PGB6_TRYCR
Y-VF	Trans-sialidase, putative OS=Trypanosoma cruzi (strain CL Brener) GN=Tc00.1047053509187.10 PE=4 SV=1	Q4CUU4_TRYCC	81885.6	0.997	1	2	2	23	0.0007	0.232	NVFLYNRPLNPTEMR	K	A	0.47	3.09	0	1	0	0	1	0	0	2	1863.95	4448.33	1814550	683	697
Y-VF	Trans-sialidase, putative OS=Trypanosoma cruzi (strain CL Brener) GN=Tc00.1047053509187.10 PE=4 SV=1	Q4CUU4_TRYCC	81885.6	0.997	1	2	2	23	0.0007	0.232	SFYVGPVSMEDDVR	R	W	0.612	2.25	0	1	0	0	1	0	0	2	1616.73	4118.04	1785850	423	436
Y-VF	Trans-sialidase, putative OS=Trypanosoma cruzi (strain CL Brener) GN=Tc00.1047053509187.10 PE=4 SV=1	Q4CUU4_TRYCC	81885.6	0.99	1	2	2	23	0.0007	0.232	SSVMSLSR	K	L	0.464	2.07	0	1	0	0	1	0	0	2	866.44	3045.59	13000000	461	468	Q4DPT3_TRYCC,Q4CSG5_TRYCC
Y-VF	Trans-sialidase, putative OS=Trypanosoma cruzi (strain CL Brener) GN=Tc00.1047053509187.10 PE=4 SV=1	Q4CUU4_TRYCC	81885.6	0.99	1	2	2	23	0.0007	0.232	SVLSTWAK	K	K	0.536	1.65	0	1	0	0	1	0	0	2	891.493	3962.55	5210970	478	485	Q4CKL4_TRYCC,Q4CRR3_TRYCC,Q4DBD2_TRYCC,A5JUX4_TRYCR,Q4CRZ2_TRYCC,A0PGC0_TRYCR,Q4DPT3_TRYCC,Q2VYD0_TRYCR,Q4CSG5_TRYCC
Y-VF	Trans-sialidase, putative OS=Trypanosoma cruzi (strain CL Brener) GN=Tc00.1047053509187.10 PE=4 SV=1	Q4CUU4_TRYCC	81885.6	0.98	1	2	2	23	0.0007	0.232	VTEWEGSLLMIVDCEDGQR	R	V	0.297	3.46	0	1	0	0	0	1	0	2	2253.02	5884.99	670769	327	345	Q4CKL4_TRYCC,Q4DBD2_TRYCC,Q4CUS9_TRYCC,Q4CRZ2_TRYCC,Q4DPT3_TRYCC,Q4DBD3_TRYCC
Y-VF	Trans-sialidase, putative OS=Trypanosoma cruzi (strain CL Brener) GN=Tc00.1047053509187.10 PE=4 SV=1	Q4CUU4_TRYCC	81885.6	0.997	1	2	2	23	0.0007	0.232	YGSQLTEPSSR	K	V	0.686	2.82	0	1	0	0	2	0	0	2	1224.59	2678.89	6009230	532	542
Y-VF	85 kDa surface glycoprotein (Fragment) OS=Trypanosoma cruzi PE=2 SV=1	A0PGD2_TRYCR	60584.9	0.997	1	1	1	23	0.0007	0.236	DGFQLTEPSSR	K	V	0.79	2.39	0	1	0	0	1	0	0	2	1236.59	3740.68	47900000	390	400	Q4CKC3_TRYCC
Y-VF	85 kDa surface glycoprotein (Fragment) OS=Trypanosoma cruzi PE=2 SV=1	A0PGD2_TRYCR	60584.9	0.997	1	1	1	23	0.0007	0.236	DNGEGSDLSLSR	R	L	0.598	2.84	0	1	0	0	1	0	0	2	1249.57	3059.13	8109860	315	326	A0PGB6_TRYCR
Y-VF	85 kDa surface glycoprotein (Fragment) OS=Trypanosoma cruzi PE=2 SV=1	A0PGD2_TRYCR	60584.9	0.997	1	1	1	23	0.0007	0.236	EHQVALMLQGK	K	K	0.564	2.95	0	1	0	0	0	1	0	2	1253.67	3471.51	4578210	483	493	V5A4D8_TRYCR,Q4D980_TRYCC,V5A2J1_TRYCR,Q4CR95_TRYCC,Q4CTD0_TRYCC,V5B534_TRYCR
Y-VF	85 kDa surface glycoprotein (Fragment) OS=Trypanosoma cruzi PE=2 SV=1	A0PGD2_TRYCR	60584.9	0.997	1	1	1	23	0.0007	0.236	FCFGACSEDAGQK	R	T	0.843	2.6	0	1	0	0	1	0	0	2	1476.59	3615.16	4281830	522	534
Y-VF	85 kDa surface glycoprotein (Fragment) OS=Trypanosoma cruzi PE=2 SV=1	A0PGD2_TRYCR	60584.9	0.997	1	1	1	23	0.0007	0.236	GEAPLELVR	K	F	0.706	2.15	0	1	0	0	1	0	0	2	983.552	4019.74	29600000	513	521	Q4CXS5_TRYCC,Q4CUS9_TRYCC,Q4CUU4_TRYCC,A0PGC0_TRYCR,Q2VYD0_TRYCR
Y-VF	85 kDa surface glycoprotein (Fragment) OS=Trypanosoma cruzi PE=2 SV=1	A0PGD2_TRYCR	60584.9	0.997	1	1	1	23	0.0007	0.236	ITEWDGSLLMIVNCK	R	Y	0.541	2.67	0	1	0	0	2	1	0	2	1794.88	5574.24	3492760	241	255	A0PGB9_TRYCR,A0PGC0_TRYCR,A0PGB6_TRYCR,Q2VYD0_TRYCR
Y-VF	85 kDa surface glycoprotein (Fragment) OS=Trypanosoma cruzi PE=2 SV=1	A0PGD2_TRYCR	60584.9	0.997	1	1	1	23	0.0007	0.236	KEHQVALMLQGK	K	K	0.483	3.62	0	1	0	0	1	2	0	2	1381.76	3053.54	12700000	482	493	V5A4D8_TRYCR,Q4D980_TRYCC,V5A2J1_TRYCR,Q4CR95_TRYCC,Q4CTD0_TRYCC,V5B534_TRYCR
Y-VF	85 kDa surface glycoprotein (Fragment) OS=Trypanosoma cruzi PE=2 SV=1	A0PGD2_TRYCR	60584.9	0.997	1	1	1	23	0.0007	0.236	LELVVGDVR	R	E	0.623	2.99	0	1	0	0	1	0	0	2	999.583	4184.79	8578640	140	148	A0PGC0_TRYCR,Q4E1E4_TRYCC
Y-VF	85 kDa surface glycoprotein (Fragment) OS=Trypanosoma cruzi PE=2 SV=1	A0PGD2_TRYCR	60584.9	0.995	1	1	1	23	0.0007	0.236	LELVVGDVREPTSSEPTER	R	I	0.41	3.48	0	1	0	0	0	1	0	2	2113.08	4108.37	3758810	140	158	A0PGC0_TRYCR,Q4E1E4_TRYCC
Y-VF	85 kDa surface glycoprotein (Fragment) OS=Trypanosoma cruzi PE=2 SV=1	A0PGD2_TRYCR	60584.9	0.997	1	1	1	23	0.0007	0.236	LTEEVSTINFLLK	R	T	0.704	3.47	0	1	0	0	1	0	0	2	1506.84	5485.4	2026650	327	339
Y-VF	85 kDa surface glycoprotein (Fragment) OS=Trypanosoma cruzi PE=2 SV=1	A0PGD2_TRYCR	60584.9	0.997	1	1	1	23	0.0007	0.236	SFYFGPVGMENAVK	R	E	0.665	2.76	0	1	0	0	2	0	0	2	1545.74	4881.38	4133270	281	294	A0PGC0_TRYCR,Q2VYD0_TRYCR
Y-VF	85 kDa surface glycoprotein (Fragment) OS=Trypanosoma cruzi PE=2 SV=1	A0PGD2_TRYCR	60584.9	0.997	1	1	1	23	0.0007	0.236	SLGEEEVPLK	K	G	0.697	2.43	0	1	0	0	1	0	0	2	1100.58	3534.04	12700000	503	512	V5BA90_TRYCR,Q4CKC3_TRYCC,V5AYK0_TRYCR
Y-VF	85 kDa surface glycoprotein (Fragment) OS=Trypanosoma cruzi PE=2 SV=1	A0PGD2_TRYCR	60584.9	0.997	1	1	1	23	0.0007	0.236	SLGEEEVPLKGEAPLELVR	K	F	0.717	4.34	0	1	0	0	1	1	0	2	2065.12	4801.25	5952640	503	521
Y-VF	85 kDa surface glycoprotein (Fragment) OS=Trypanosoma cruzi PE=2 SV=1	A0PGD2_TRYCR	60584.9	0.997	1	1	1	23	0.0007	0.236	VKDGFQLTEPSSR	K	V	0.76	3.44	0	1	0	0	2	2	0	2	1463.75	3369.32	34300000	388	400	Q4CKC3_TRYCC
Y-VF	Trans-sialidase, putative (Fragment) OS=Trypanosoma cruzi (strain CL Brener) GN=Tc00.1047053426675.9 PE=4 SV=1	Q4CKC3_TRYCC	29897	0.99	1	3	8	23	0.0007	0.223	APEPQVER	R	A	0.668	2.07	0	1	0	0	3	0	0	2	925.474	1930.72	22500000	233	240	Q4CSS2_TRYCC
Y-VF	Trans-sialidase, putative (Fragment) OS=Trypanosoma cruzi (strain CL Brener) GN=Tc00.1047053426675.9 PE=4 SV=1	Q4CKC3_TRYCC	29897	0.99	1	3	8	23	0.0007	0.223	ASVYIDGK	K	S	0.499	2.1	0	1	0	0	3	0	0	2	852.446	2629.27	50900000	161	168	Q4CN26_TRYCC,Q4CQP5_TRYCC,V5BA90_TRYCR,A0A0B4L7N1_TRYCR,Q4DBD3_TRYCC,V5BM06_TRYCR,Q4CSG5_TRYCC,Q4DCG7_TRYCC,Q4E0D0_TRYCC,Q4CZ95_TRYCC,Q4DCE1_TRYCC,V5A2J1_TRYCR,V5CYK7_TRYCR,V5AYK0_TRYCR
Y-VF	Trans-sialidase, putative (Fragment) OS=Trypanosoma cruzi (strain CL Brener) GN=Tc00.1047053426675.9 PE=4 SV=1	Q4CKC3_TRYCC	29897	0.997	1	3	8	23	0.0007	0.223	DGFQLTEPSSR	K	V	0.79	2.39	0	1	0	0	1	0	0	2	1236.59	3740.68	47900000	56	66	A0PGD2_TRYCR
Y-VF	Trans-sialidase, putative (Fragment) OS=Trypanosoma cruzi (strain CL Brener) GN=Tc00.1047053426675.9 PE=4 SV=1	Q4CKC3_TRYCC	29897	0.997	1	3	8	23	0.0007	0.223	EHQVALMLQGQK	K	A	0.616	3	0	1	0	0	2	3	0	2	1397.72	3376.45	24100000	149	160
Y-VF	Trans-sialidase, putative (Fragment) OS=Trypanosoma cruzi (strain CL Brener) GN=Tc00.1047053426675.9 PE=4 SV=1	Q4CKC3_TRYCC	29897	0.997	1	3	8	23	0.0007	0.223	KEHQVALMLQGQK	K	A	0.579	4.24	0	1	0	0	2	3	0	2	1525.82	2991.89	30100000	148	160
Y-VF	Trans-sialidase, putative (Fragment) OS=Trypanosoma cruzi (strain CL Brener) GN=Tc00.1047053426675.9 PE=4 SV=1	Q4CKC3_TRYCC	29897	0.997	1	3	8	23	0.0007	0.223	SLGEEEVPLK	K	G	0.697	2.43	0	1	0	0	1	0	0	2	1100.58	3534.04	12700000	169	178	V5BA90_TRYCR,A0PGD2_TRYCR,V5AYK0_TRYCR
Y-VF	Trans-sialidase, putative (Fragment) OS=Trypanosoma cruzi (strain CL Brener) GN=Tc00.1047053426675.9 PE=4 SV=1	Q4CKC3_TRYCC	29897	0.997	1	3	8	23	0.0007	0.223	TQSSTWEPK	K	K	0.611	2.26	0	1	0	0	1	0	0	2	1063.51	2600.01	14500000	139	147
Y-VF	Trans-sialidase, putative (Fragment) OS=Trypanosoma cruzi (strain CL Brener) GN=Tc00.1047053426675.9 PE=4 SV=1	Q4CKC3_TRYCC	29897	0.997	1	3	8	23	0.0007	0.223	VKDGFQLTEPSSR	K	V	0.76	3.44	0	1	0	0	2	2	0	2	1463.75	3369.32	34300000	54	66	A0PGD2_TRYCR
Y-VF	Pyruvate, phosphate dikinase OS=Trypanosoma cruzi (strain CL Brener) GN=Tc00.1047053510101.140 PE=3 SV=1	Q4E3P5_TRYCC	100852	0.99	1	2	3	22	0.0006	0.312	DDAGSFLR	R	H	0.578	2.25	0	1	0	0	1	0	0	2	880.416	3526.14	4879750	805	812	K2MVM1_TRYCR,Q4E0Q0_TRYCC
Y-VF	Pyruvate, phosphate dikinase OS=Trypanosoma cruzi (strain CL Brener) GN=Tc00.1047053510101.140 PE=3 SV=1	Q4E3P5_TRYCC	100852	0.997	1	2	3	22	0.0006	0.312	DPFESIDQEGVGELMR	K	I	0.68	2.76	0	1	0	0	1	0	0	2	1837.83	4772.99	1530440	823	838
Y-VF	Pyruvate, phosphate dikinase OS=Trypanosoma cruzi (strain CL Brener) GN=Tc00.1047053510101.140 PE=3 SV=1	Q4E3P5_TRYCC	100852	0.99	1	2	3	22	0.0006	0.312	ELTEEYLVLFQR	K	K	0.541	3.02	0	1	0	0	1	0	0	2	1539.81	5638.74	1736120	184	195	Q4E0Q0_TRYCC
Y-VF	Pyruvate, phosphate dikinase OS=Trypanosoma cruzi (strain CL Brener) GN=Tc00.1047053510101.140 PE=3 SV=1	Q4E3P5_TRYCC	100852	0.987	1	2	3	22	0.0006	0.312	GDFLGIFR	R	T	0.485	1.78	0	1	0	0	1	0	0	2	924.494	5433.15	3303240	626	633	K2MVM1_TRYCR,Q4E0Q0_TRYCC
Y-VF	Pyruvate, phosphate dikinase OS=Trypanosoma cruzi (strain CL Brener) GN=Tc00.1047053510101.140 PE=3 SV=1	Q4E3P5_TRYCC	100852	0.995	1	2	3	22	0.0006	0.312	GGMTSHAAVVAR	R	G	0.596	2.13	0	1	0	0	1	0	0	2	1156.59	2200.68	865395	478	489	K2MVM1_TRYCR,Q4E0Q0_TRYCC
Y-VF	Pyruvate, phosphate dikinase OS=Trypanosoma cruzi (strain CL Brener) GN=Tc00.1047053510101.140 PE=3 SV=1	Q4E3P5_TRYCC	100852	0.996	1	2	3	22	0.0006	0.312	GLPQEVVEQVK	K	A	0.503	2.16	0	1	0	0	1	0	0	2	1225.68	4057.32	3802450	61	71	K2MVM1_TRYCR,Q4E0Q0_TRYCC
Y-VF	Pyruvate, phosphate dikinase OS=Trypanosoma cruzi (strain CL Brener) GN=Tc00.1047053510101.140 PE=3 SV=1	Q4E3P5_TRYCC	100852	0.994	1	2	3	22	0.0006	0.312	GTKFDTDLTAK	R	D	0.459	2.25	0	1	0	0	1	0	0	2	1196.62	2991.3	3212490	170	180	K2MVM1_TRYCR,Q4E0Q0_TRYCC
Y-VF	Pyruvate, phosphate dikinase OS=Trypanosoma cruzi (strain CL Brener) GN=Tc00.1047053510101.140 PE=3 SV=1	Q4E3P5_TRYCC	100852	0.997	1	2	3	22	0.0006	0.312	IDPLQVDHLMHPNIEPGAAK	R	S	0.569	3.29	0	1	0	0	0	1	1	2	2195.13	4577.64	3817210	396	415	K2MVM1_TRYCR,Q4E0Q0_TRYCC
Y-VF	Pyruvate, phosphate dikinase OS=Trypanosoma cruzi (strain CL Brener) GN=Tc00.1047053510101.140 PE=3 SV=1	Q4E3P5_TRYCC	100852	0.99	1	2	3	22	0.0006	0.312	KEELTFTK	K	Q	0.546	2.18	0	1	0	0	1	0	0	2	995.541	2801.03	3073560	736	743	K2MVM1_TRYCR,Q4E0Q0_TRYCC
Y-VF	Pyruvate, phosphate dikinase OS=Trypanosoma cruzi (strain CL Brener) GN=Tc00.1047053510101.140 PE=3 SV=1	Q4E3P5_TRYCC	100852	0.997	1	2	3	22	0.0006	0.312	LETSPEDLAGMDAAR	R	G	0.684	3.98	0	1	0	0	1	0	0	2	1575.73	4047.86	2718810	457	471	Q4E0Q0_TRYCC
Y-VF	Pyruvate, phosphate dikinase OS=Trypanosoma cruzi (strain CL Brener) GN=Tc00.1047053510101.140 PE=3 SV=1	Q4E3P5_TRYCC	100852	0.997	1	2	3	22	0.0006	0.312	LNNITGLLGTAVNVQAMVFGNINDR	R	S	0.782	2.32	0	1	0	0	0	1	0	2	2660.38	6607.79	96328.9	231	255	K2MVM1_TRYCR,Q4E0Q0_TRYCC
Y-VF	Pyruvate, phosphate dikinase OS=Trypanosoma cruzi (strain CL Brener) GN=Tc00.1047053510101.140 PE=3 SV=1	Q4E3P5_TRYCC	100852	0.995	1	2	3	22	0.0006	0.312	RVEADMGTNFGDVENPLLFSVR	R	S	0.714	4.32	0	1	0	0	0	1	0	2	2482.2	5267.81	2470390	76	97	Q4E0Q0_TRYCC
Y-VF	Pyruvate, phosphate dikinase OS=Trypanosoma cruzi (strain CL Brener) GN=Tc00.1047053510101.140 PE=3 SV=1	Q4E3P5_TRYCC	100852	0.997	1	2	3	22	0.0006	0.312	SATGVAFSR	R	S	0.579	2.65	0	1	0	0	1	0	0	2	895.463	2782.54	4325560	256	264	K2MVM1_TRYCR,Q4E0Q0_TRYCC
Y-VF	Pyruvate, phosphate dikinase OS=Trypanosoma cruzi (strain CL Brener) GN=Tc00.1047053510101.140 PE=3 SV=1	Q4E3P5_TRYCC	100852	0.997	1	2	3	22	0.0006	0.312	SPSTGENFFFGEYLVNAQGEDVVAGIR	R	T	0.801	3.4	0	1	0	0	0	1	0	2	2903.38	6216.11	386635	265	291	K2MVM1_TRYCR,Q4E0Q0_TRYCC
Y-VF	Pyruvate, phosphate dikinase OS=Trypanosoma cruzi (strain CL Brener) GN=Tc00.1047053510101.140 PE=3 SV=1	Q4E3P5_TRYCC	100852	0.997	1	2	3	22	0.0006	0.312	TAEETLAAAGQR	K	V	0.708	3.65	0	1	0	0	1	0	0	2	1217.61	2889.18	4451400	749	760	Q4E0Q0_TRYCC
Y-VF	Pyruvate, phosphate dikinase OS=Trypanosoma cruzi (strain CL Brener) GN=Tc00.1047053510101.140 PE=3 SV=1	Q4E3P5_TRYCC	100852	0.997	1	2	3	22	0.0006	0.312	TEHMFFEGSR	R	I	0.612	2.35	0	1	0	0	0	1	0	2	1240.54	3588.75	2478480	588	597	Q4E0Q0_TRYCC
Y-VF	Pyruvate, phosphate dikinase OS=Trypanosoma cruzi (strain CL Brener) GN=Tc00.1047053510101.140 PE=3 SV=1	Q4E3P5_TRYCC	100852	0.997	1	2	3	22	0.0006	0.312	TGFPFPEDPMTQLFAAINAVFR	K	S	0.758	2.66	0	1	0	0	0	1	0	2	2485.22	6874.22	271955	197	218	K2MVM1_TRYCR,Q4E0Q0_TRYCC
Y-VF	Pyruvate, phosphate dikinase OS=Trypanosoma cruzi (strain CL Brener) GN=Tc00.1047053510101.140 PE=3 SV=1	Q4E3P5_TRYCC	100852	0.997	1	2	3	22	0.0006	0.312	TPQQIGQSLSLR	R	W	0.631	3.06	0	1	0	0	1	0	0	2	1327.73	3913.15	4534820	292	303	Q4E0Q0_TRYCC
Y-VF	Pyruvate, phosphate dikinase OS=Trypanosoma cruzi (strain CL Brener) GN=Tc00.1047053510101.140 PE=3 SV=1	Q4E3P5_TRYCC	100852	0.995	1	2	3	22	0.0006	0.312	VDYIVGTMIEVPR	R	A	0.563	2.34	0	1	0	0	1	0	0	2	1507.78	4715.55	2619620	761	773	K2MVM1_TRYCR,Q4E0Q0_TRYCC
Y-VF	Pyruvate, phosphate dikinase OS=Trypanosoma cruzi (strain CL Brener) GN=Tc00.1047053510101.140 PE=3 SV=1	Q4E3P5_TRYCC	100852	0.997	1	2	3	22	0.0006	0.312	VIPEIMIPLVGK	K	K	0.699	2.46	0	1	0	0	2	0	0	2	1308.8	5569.7	3022140	724	735
Y-VF	Trans-sialidase, putative (Fragment) OS=Trypanosoma cruzi (strain CL Brener) GN=Tc00.1047053506157.40 PE=4 SV=1	Q4CTD0_TRYCC	45359.1	0.987	1	1	1	22	0.0006	0.324	ASVYIDGR	K	S	0.443	1.78	0	1	0	0	2	0	0	2	880.452	2757.12	16000000	292	299	Q4D980_TRYCC,Q4CUA7_TRYCC,V5B534_TRYCR
Y-VF	Trans-sialidase, putative (Fragment) OS=Trypanosoma cruzi (strain CL Brener) GN=Tc00.1047053506157.40 PE=4 SV=1	Q4CTD0_TRYCC	45359.1	0.982	1	1	1	22	0.0006	0.324	DMGTTWTEAVGK	R	L	0.427	1.99	0	1	0	0	1	0	0	2	1295.59	4186.93	5333730	6	17
Y-VF	Trans-sialidase, putative (Fragment) OS=Trypanosoma cruzi (strain CL Brener) GN=Tc00.1047053506157.40 PE=4 SV=1	Q4CTD0_TRYCC	45359.1	0.997	1	1	1	22	0.0006	0.324	EHQVALMLQGK	K	K	0.564	2.95	0	1	0	0	0	1	0	2	1253.67	3471.51	4578210	280	290	V5A4D8_TRYCR,Q4D980_TRYCC,V5A2J1_TRYCR,Q4CR95_TRYCC,A0PGD2_TRYCR,V5B534_TRYCR
Y-VF	Trans-sialidase, putative (Fragment) OS=Trypanosoma cruzi (strain CL Brener) GN=Tc00.1047053506157.40 PE=4 SV=1	Q4CTD0_TRYCC	45359.1	0.976	1	1	1	22	0.0006	0.324	FCFGACVQESSPTAAGQK	R	T	0.497	3.09	0	1	0	0	0	1	0	2	1944.86	4063.72	2050490	319	336
Y-VF	Trans-sialidase, putative (Fragment) OS=Trypanosoma cruzi (strain CL Brener) GN=Tc00.1047053506157.40 PE=4 SV=1	Q4CTD0_TRYCC	45359.1	0.997	1	1	1	22	0.0006	0.324	GPGSQVEGGTER	R	R	0.663	3.05	0	1	0	0	3	0	0	2	1173.55	1487.46	4701430	369	380	Q4CQV3_TRYCC,Q4D980_TRYCC,Q4CUA7_TRYCC,V5AU60_TRYCR,V5B534_TRYCR
Y-VF	Trans-sialidase, putative (Fragment) OS=Trypanosoma cruzi (strain CL Brener) GN=Tc00.1047053506157.40 PE=4 SV=1	Q4CTD0_TRYCC	45359.1	0.997	1	1	1	22	0.0006	0.324	KEHQVALMLQGK	K	K	0.483	3.62	0	1	0	0	1	2	0	2	1381.76	3053.54	12700000	279	290	V5A4D8_TRYCR,Q4D980_TRYCC,V5A2J1_TRYCR,Q4CR95_TRYCC,A0PGD2_TRYCR,V5B534_TRYCR
Y-VF	Trans-sialidase, putative (Fragment) OS=Trypanosoma cruzi (strain CL Brener) GN=Tc00.1047053506157.40 PE=4 SV=1	Q4CTD0_TRYCC	45359.1	0.997	1	1	1	22	0.0006	0.324	LTEELKEIESVLSTWAQK	R	D	0.626	2.5	0	1	0	0	1	1	0	2	2104.12	6586.98	337688	123	140	Q4DKB6_TRYCC,Q4CUA7_TRYCC,Q4CT07_TRYCC,Q4DQA1_TRYCC
Y-VF	Trans-sialidase, putative (Fragment) OS=Trypanosoma cruzi (strain CL Brener) GN=Tc00.1047053506157.40 PE=4 SV=1	Q4CTD0_TRYCC	45359.1	0.997	1	1	1	22	0.0006	0.324	RGPGSQVEGGTER	K	R	0.525	2.56	0	1	0	0	1	0	0	2	1329.65	1197.18	2007380	368	380	Q4CQV3_TRYCC,Q4CUA7_TRYCC
Y-VF	Trans-sialidase, putative (Fragment) OS=Trypanosoma cruzi (strain CL Brener) GN=Tc00.1047053506157.40 PE=4 SV=1	Q4CTD0_TRYCC	45359.1	0.984	1	1	1	22	0.0006	0.324	RVSGEGSVISLSR	R	L	0.45	3.03	0	1	0	0	0	1	0	2	1346.74	3264.26	5248720	110	122	Q4CT07_TRYCC
Y-VF	Trans-sialidase, putative (Fragment) OS=Trypanosoma cruzi (strain CL Brener) GN=Tc00.1047053506157.40 PE=4 SV=1	Q4CTD0_TRYCC	45359.1	0.997	1	1	1	22	0.0006	0.324	SFHVGPVGMDNAEK	R	E	0.59	2.5	0	1	0	0	1	1	0	2	1487.69	3771.21	13100000	77	90	Q4CQV3_TRYCC,Q4CRQ9_TRYCC,Q4CUA7_TRYCC,Q4CQT4_TRYCC
Y-VF	Trans-sialidase, putative (Fragment) OS=Trypanosoma cruzi (strain CL Brener) GN=Tc00.1047053506157.40 PE=4 SV=1	Q4CTD0_TRYCC	45359.1	0.997	1	1	1	22	0.0006	0.324	SFHVGPVGMDNAEKEELESALLYSDGK	R	L	0.735	6.32	0	1	0	0	0	1	2	2	2938.38	4872.28	10300000	77	103	Q4CUA7_TRYCC
Y-VF	Trans-sialidase, putative (Fragment) OS=Trypanosoma cruzi (strain CL Brener) GN=Tc00.1047053506157.40 PE=4 SV=1	Q4CTD0_TRYCC	45359.1	0.997	1	1	1	22	0.0006	0.324	SLGEGEALLTDEK	R	S	0.559	3.07	0	1	0	0	1	0	0	2	1361.68	4016.62	4252790	300	312	Q4CUA7_TRYCC
Y-VF	Trans-sialidase, putative (Fragment) OS=Trypanosoma cruzi (strain CL Brener) GN=Tc00.1047053506157.40 PE=4 SV=1	Q4CTD0_TRYCC	45359.1	0.997	1	1	1	22	0.0006	0.324	VSGEGSVISLSR	R	L	0.509	3.3	0	1	0	0	1	0	0	2	1190.64	3592.84	6765620	111	122	Q4CT07_TRYCC
Y-VF	Trans-sialidase, putative OS=Trypanosoma cruzi (strain CL Brener) GN=Tc00.1047053506455.30 PE=4 SV=1	Q4CUA7_TRYCC	81958.5	0.987	1	1	1	22	0.0006	0.167	ASVYIDGR	K	S	0.443	1.78	0	1	0	0	2	0	0	2	880.452	2757.12	16000000	631	638	Q4D980_TRYCC,Q4CTD0_TRYCC,V5B534_TRYCR
Y-VF	Trans-sialidase, putative OS=Trypanosoma cruzi (strain CL Brener) GN=Tc00.1047053506455.30 PE=4 SV=1	Q4CUA7_TRYCC	81958.5	0.992	1	1	1	22	0.0006	0.167	ERFDVVLRPTTTTK	K	D	0.396	2.52	0	1	0	0	0	1	0	2	1662.92	3554.9	2920150	179	192
Y-VF	Trans-sialidase, putative OS=Trypanosoma cruzi (strain CL Brener) GN=Tc00.1047053506455.30 PE=4 SV=1	Q4CUA7_TRYCC	81958.5	0.99	1	1	1	22	0.0006	0.167	FDLFVPQK	R	T	0.713	2.17	0	1	0	0	1	0	0	2	993.54	4722.43	7909990	82	89	Q4D980_TRYCC
Y-VF	Trans-sialidase, putative OS=Trypanosoma cruzi (strain CL Brener) GN=Tc00.1047053506455.30 PE=4 SV=1	Q4CUA7_TRYCC	81958.5	0.997	1	1	1	22	0.0006	0.167	FDVVLRPTTTTK	R	D	0.73	3.19	0	1	0	0	1	1	0	2	1377.77	3692.01	30800000	181	192	Q4CQV3_TRYCC,Q4CRQ9_TRYCC,Q4CQT4_TRYCC
Y-VF	Trans-sialidase, putative OS=Trypanosoma cruzi (strain CL Brener) GN=Tc00.1047053506455.30 PE=4 SV=1	Q4CUA7_TRYCC	81958.5	0.997	1	1	1	22	0.0006	0.167	GPGSQVEGGTER	R	R	0.663	3.05	0	1	0	0	3	0	0	2	1173.55	1487.46	4701430	708	719	Q4CQV3_TRYCC,Q4D980_TRYCC,Q4CTD0_TRYCC,V5AU60_TRYCR,V5B534_TRYCR
Y-VF	Trans-sialidase, putative OS=Trypanosoma cruzi (strain CL Brener) GN=Tc00.1047053506455.30 PE=4 SV=1	Q4CUA7_TRYCC	81958.5	0.997	1	1	1	22	0.0006	0.167	LTEELKEIESVLSTWAQK	R	D	0.626	2.5	0	1	0	0	1	1	0	2	2104.12	6586.98	337688	461	478	Q4DKB6_TRYCC,Q4CTD0_TRYCC,Q4CT07_TRYCC,Q4DQA1_TRYCC
Y-VF	Trans-sialidase, putative OS=Trypanosoma cruzi (strain CL Brener) GN=Tc00.1047053506455.30 PE=4 SV=1	Q4CUA7_TRYCC	81958.5	0.997	1	1	1	22	0.0006	0.167	NEEEDVYSMIIYSK	R	D	0.712	2.73	0	1	0	0	1	1	0	2	1735.77	4938.43	4094240	285	298	Q4CQT4_TRYCC
Y-VF	Trans-sialidase, putative OS=Trypanosoma cruzi (strain CL Brener) GN=Tc00.1047053506455.30 PE=4 SV=1	Q4CUA7_TRYCC	81958.5	0.997	1	1	1	22	0.0006	0.167	RGPGSQVEGGTER	K	R	0.525	2.56	0	1	0	0	1	0	0	2	1329.65	1197.18	2007380	707	719	Q4CQV3_TRYCC,Q4CTD0_TRYCC
Y-VF	Trans-sialidase, putative OS=Trypanosoma cruzi (strain CL Brener) GN=Tc00.1047053506455.30 PE=4 SV=1	Q4CUA7_TRYCC	81958.5	0.997	1	1	1	22	0.0006	0.167	SFHVGPVGMDNAEK	R	E	0.59	2.5	0	1	0	0	1	1	0	2	1487.69	3771.21	13100000	415	428	Q4CQV3_TRYCC,Q4CRQ9_TRYCC,Q4CTD0_TRYCC,Q4CQT4_TRYCC
Y-VF	Trans-sialidase, putative OS=Trypanosoma cruzi (strain CL Brener) GN=Tc00.1047053506455.30 PE=4 SV=1	Q4CUA7_TRYCC	81958.5	0.997	1	1	1	22	0.0006	0.167	SFHVGPVGMDNAEKEELESALLYSDGK	R	L	0.735	6.32	0	1	0	0	0	1	2	2	2938.38	4872.28	10300000	415	441	Q4CTD0_TRYCC
Y-VF	Trans-sialidase, putative OS=Trypanosoma cruzi (strain CL Brener) GN=Tc00.1047053506455.30 PE=4 SV=1	Q4CUA7_TRYCC	81958.5	0.997	1	1	1	22	0.0006	0.167	SLGEGEALLTDEK	R	S	0.559	3.07	0	1	0	0	1	0	0	2	1361.68	4016.62	4252790	639	651	Q4CTD0_TRYCC
Y-VF	Trans-sialidase, putative OS=Trypanosoma cruzi (strain CL Brener) GN=Tc00.1047053506455.30 PE=4 SV=1	Q4CUA7_TRYCC	81958.5	0.997	1	1	1	22	0.0006	0.167	STWQAHTVLGK	K	V	0.661	3.3	0	1	0	0	1	1	0	2	1227.65	3263.36	20700000	164	174	Q4CQV3_TRYCC,Q4CRQ9_TRYCC,Q4D980_TRYCC,Q4CQT4_TRYCC
Y-VF	Surface protein TolT, putative OS=Trypanosoma cruzi (strain CL Brener) GN=Tc00.1047053510433.20 PE=4 SV=1	Q4CPM8_TRYCC	32339.8	0.997	1	0	0	21	0.0006	0.282	AAEEAAQAAGIMTLDAVGEVLK	K	H	0.793	5.17	0	1	0	0	2	4	0	2	2174.1	6156.4	7225910	125	146	Q4CNL1_TRYCC,Q4CNL2_TRYCC
Y-VF	Surface protein TolT, putative OS=Trypanosoma cruzi (strain CL Brener) GN=Tc00.1047053510433.20 PE=4 SV=1	Q4CPM8_TRYCC	32339.8	0.997	1	0	0	21	0.0006	0.282	AAVAEVMNK	K	F	0.527	2.63	0	1	0	0	4	0	0	2	932.487	2064.59	18100000	242	250	Q4CNL2_TRYCC
Y-VF	Surface protein TolT, putative OS=Trypanosoma cruzi (strain CL Brener) GN=Tc00.1047053510433.20 PE=4 SV=1	Q4CPM8_TRYCC	32339.8	0.997	1	0	0	21	0.0006	0.282	AQEYADEANR	K	H	0.716	2.98	0	1	0	0	1	0	0	2	1166.51	1802.92	1196890	60	69	Q4CNL1_TRYCC
Y-VF	Surface protein TolT, putative OS=Trypanosoma cruzi (strain CL Brener) GN=Tc00.1047053510433.20 PE=4 SV=1	Q4CPM8_TRYCC	32339.8	0.997	1	0	0	21	0.0006	0.282	KAAVAEVMNK	K	F	0.456	2.23	0	1	0	0	2	1	0	2	1060.58	2274.51	7289750	241	250	Q4CNL2_TRYCC
Y-VF	Surface protein TolT, putative OS=Trypanosoma cruzi (strain CL Brener) GN=Tc00.1047053510433.20 PE=4 SV=1	Q4CPM8_TRYCC	32339.8	0.997	1	0	0	21	0.0006	0.282	KGNDAAPGR	K	N	0.641	2.7	0	1	0	0	1	0	0	2	885.454	1072.61	9012630	255	263	Q4CNL2_TRYCC
Y-VF	Surface protein TolT, putative OS=Trypanosoma cruzi (strain CL Brener) GN=Tc00.1047053510433.20 PE=4 SV=1	Q4CPM8_TRYCC	32339.8	0.997	1	0	0	21	0.0006	0.282	LADAAVAECK	K	A	0.623	2.97	0	1	0	0	1	0	0	2	1047.51	2451.42	3081590	115	124	Q4CNL1_TRYCC,Q4CNL2_TRYCC
Y-VF	Surface protein TolT, putative OS=Trypanosoma cruzi (strain CL Brener) GN=Tc00.1047053510433.20 PE=4 SV=1	Q4CPM8_TRYCC	32339.8	0.997	1	0	0	21	0.0006	0.282	TLAQDVAATASALLR	R	Q	0.694	3.78	0	1	0	0	2	2	0	2	1500.84	6545.41	11500000	205	219	O96649_TRYCR,Q4D0C7_TRYCC,Q4D0C6_TRYCC,Q4CM38_TRYCC
Y-VF	Surface protein TolT, putative OS=Trypanosoma cruzi (strain CL Brener) GN=Tc00.1047053510433.20 PE=4 SV=1	Q4CPM8_TRYCC	32339.8	0.997	1	0	0	21	0.0006	0.282	VGSGPELLKR	K	A	0.508	2.94	0	1	0	0	0	1	0	2	1055.62	2857.82	4910340	155	164	Q4CNL1_TRYCC,Q4CNL2_TRYCC
Y-VF	Trans-sialidase, putative OS=Trypanosoma cruzi (strain CL Brener) GN=Tc00.1047053507357.100 PE=4 SV=1	Q4DCY7_TRYCC	85784	0.997	1	3	4	21	0.0006	0.152	DGALVLPVEGTK	K	D	0.702	3.29	0	1	0	0	1	0	0	2	1198.67	4188.94	14200000	273	284	Q4DLR5_TRYCC,Q4DUY4_TRYCC
Y-VF	Trans-sialidase, putative OS=Trypanosoma cruzi (strain CL Brener) GN=Tc00.1047053507357.100 PE=4 SV=1	Q4DCY7_TRYCC	85784	0.997	1	3	4	21	0.0006	0.152	GCASQAGAQDASQSR	K	K	0.658	3.55	0	1	0	0	1	0	0	2	1493.64	1140.45	2605450	164	178
Y-VF	Trans-sialidase, putative OS=Trypanosoma cruzi (strain CL Brener) GN=Tc00.1047053507357.100 PE=4 SV=1	Q4DCY7_TRYCC	85784	0.997	1	3	4	21	0.0006	0.152	GMSADGCSDPSVVER	K	E	0.813	2.92	0	1	0	0	2	0	0	2	1566.65	2697.35	2210110	306	320	Q4DU07_TRYCC,Q4DLR5_TRYCC,Q4CX14_TRYCC
Y-VF	Trans-sialidase, putative OS=Trypanosoma cruzi (strain CL Brener) GN=Tc00.1047053507357.100 PE=4 SV=1	Q4DCY7_TRYCC	85784	0.997	1	3	4	21	0.0006	0.152	LLTLTDEPSKEEFDTTK	K	L	0.731	3.98	0	1	0	0	1	1	0	2	1966.99	4123.22	5219730	133	149
Y-VF	Trans-sialidase, putative OS=Trypanosoma cruzi (strain CL Brener) GN=Tc00.1047053507357.100 PE=4 SV=1	Q4DCY7_TRYCC	85784	0.997	1	3	4	21	0.0006	0.152	LMELSYGSGK	K	K	0.613	2.34	0	1	0	0	2	0	0	2	1084.53	3380.44	9263870	620	629	Q4D2F9_TRYCC,Q4DLR5_TRYCC,V5AS24_TRYCR,Q4DQA2_TRYCC,V5AN70_TRYCR,V5BAB6_TRYCR,V5B3S7_TRYCR,Q4DD57_TRYCC,Q4DQA0_TRYCC,V5AMH3_TRYCR,V5AJ23_TRYCR,V5AUX7_TRYCR,V5B172_TRYCR
Y-VF	Trans-sialidase, putative OS=Trypanosoma cruzi (strain CL Brener) GN=Tc00.1047053507357.100 PE=4 SV=1	Q4DCY7_TRYCC	85784	0.997	1	3	4	21	0.0006	0.152	LMMMTACDDGR	K	R	0.826	2.33	0	1	0	0	6	0	0	2	1332.51	2560.34	13300000	325	335	Q4D2L1_TRYCC,Q4DQA2_TRYCC,V5A2Q8_TRYCR,V5B250_TRYCR,V5APD4_TRYCR,V5BAW5_TRYCR,V5B913_TRYCR,Q4DTC3_TRYCC,V5AIX4_TRYCR,V5B386_TRYCR,V5D006_TRYCR,Q4DQA0_TRYCC,Q4E2C0_TRYCC,K2M3W7_TRYCR,V5AMH3_TRYCR,V5CZX6_TRYCR,Q4DEK8_TRYCC,V5B6W7_TRYCR,V5AUX7_TRYCR,K2MVK9_TRYCR,Q4D2F9_TRYCC,V5ATV7_TRYCR,V5D2N9_TRYCR,V5B7T7_TRYCR,K2M315_TRYCR,V5CJ76_TRYCR,V5CZ33_TRYCR,Q4CTZ4_TRYCC,Q4CZA0_TRYCC,V5BEC1_TRYCR,V5AJL9_TR…
Y-VF	Trans-sialidase, putative OS=Trypanosoma cruzi (strain CL Brener) GN=Tc00.1047053507357.100 PE=4 SV=1	Q4DCY7_TRYCC	85784	0.996	1	3	4	21	0.0006	0.152	LMMMTACDDGRR	K	R	0.495	2.79	0	1	0	0	0	1	0	2	1456.62	3285.95	3693070	325	336	Q4D2L1_TRYCC,Q4DQA2_TRYCC,V5A2Q8_TRYCR,V5B250_TRYCR,V5APD4_TRYCR,V5BAW5_TRYCR,V5B913_TRYCR,Q4DTC3_TRYCC,V5AIX4_TRYCR,V5B386_TRYCR,V5D006_TRYCR,Q4DQA0_TRYCC,Q4E2C0_TRYCC,K2M3W7_TRYCR,V5AMH3_TRYCR,V5CZX6_TRYCR,Q4DEK8_TRYCC,V5B6W7_TRYCR,V5AUX7_TRYCR,K2MVK9_TRYCR,Q4D2F9_TRYCC,V5ATV7_TRYCR,V5D2N9_TRYCR,V5B7T7_TRYCR,K2M315_TRYCR,V5CJ76_TRYCR,V5CZ33_TRYCR,Q4CTZ4_TRYCC,Q4CZA0_TRYCC,V5BEC1_TRYCR,V5AJL9_TR…
Y-VF	Trans-sialidase, putative OS=Trypanosoma cruzi (strain CL Brener) GN=Tc00.1047053507357.100 PE=4 SV=1	Q4DCY7_TRYCC	85784	0.997	1	3	4	21	0.0006	0.152	QGSVYVDGQR	K	V	0.682	3.07	0	1	0	0	2	0	0	2	1108.54	2321.02	16400000	664	673	Q4DLR5_TRYCC,Q4DQA2_TRYCC,V5BBI1_TRYCR,Q4CQY9_TRYCC,V5BF68_TRYCR,V5B172_TRYCR,Q4CSS7_TRYCC
Y-VF	Trans-sialidase, putative OS=Trypanosoma cruzi (strain CL Brener) GN=Tc00.1047053507357.100 PE=4 SV=1	Q4DCY7_TRYCC	85784	0.994	1	3	4	21	0.0006	0.152	SGFTGIASK	K	L	0.503	2.01	0	1	0	0	1	0	0	2	867.457	2954.21	4024490	124	132
Y-VF	Trans-sialidase, putative OS=Trypanosoma cruzi (strain CL Brener) GN=Tc00.1047053507357.100 PE=4 SV=1	Q4DCY7_TRYCC	85784	0.997	1	3	4	21	0.0006	0.152	SGSVPLMGVR	K	A	0.666	2.7	0	1	0	0	1	0	0	2	1002.54	3754.36	14200000	602	611	Q4DTC3_TRYCC,Q4DLR5_TRYCC,V5AN70_TRYCR,Q4DD58_TRYCC,V5A4B2_TRYCR,Q4DDR3_TRYCC,V5AJ23_TRYCR,V5AUX7_TRYCR,V5B172_TRYCR,V5B3S7_TRYCR
Y-VF	Trans-sialidase, putative OS=Trypanosoma cruzi (strain CL Brener) GN=Tc00.1047053507357.100 PE=4 SV=1	Q4DCY7_TRYCC	85784	0.997	1	3	4	21	0.0006	0.152	TQVLEECPAGNK	K	G	0.727	3.32	0	1	0	0	2	0	0	2	1345.64	2696.69	5188330	152	163	Q4DU07_TRYCC,V5AJL9_TRYCR,V5D2N9_TRYCR,Q4DUY4_TRYCC
Y-VF	Trans-sialidase, putative OS=Trypanosoma cruzi (strain CL Brener) GN=Tc00.1047053506757.120 PE=4 SV=1	Q4DQA0_TRYCC	87533.1	0.997	1	1	1	21	0.0006	0.166	EIVWEVTDDLPCTSIVK	K	L	0.801	4.61	0	1	0	0	1	0	0	2	2004	5535.29	999941	234	250
Y-VF	Trans-sialidase, putative OS=Trypanosoma cruzi (strain CL Brener) GN=Tc00.1047053506757.120 PE=4 SV=1	Q4DQA0_TRYCC	87533.1	0.997	1	1	1	21	0.0006	0.166	GGFITANIDGVDGAK	R	R	0.645	3.67	0	1	0	0	1	0	0	2	1434.72	4343.27	8678100	380	394	Q4DQA2_TRYCC
Y-VF	Trans-sialidase, putative OS=Trypanosoma cruzi (strain CL Brener) GN=Tc00.1047053506757.120 PE=4 SV=1	Q4DQA0_TRYCC	87533.1	0.997	1	1	1	21	0.0006	0.166	GGFITANIDGVDGAKR	R	T	0.58	2.87	0	1	0	0	1	0	0	2	1590.82	4012.05	1436330	380	395	Q4DQA2_TRYCC
Y-VF	Trans-sialidase, putative OS=Trypanosoma cruzi (strain CL Brener) GN=Tc00.1047053506757.120 PE=4 SV=1	Q4DQA0_TRYCC	87533.1	0.978	1	1	1	21	0.0006	0.166	GTNGVAAGYADGVTFR	K	G	0.335	2.82	0	1	0	0	1	0	0	2	1555.75	4026.34	1376630	559	574
Y-VF	Trans-sialidase, putative OS=Trypanosoma cruzi (strain CL Brener) GN=Tc00.1047053506757.120 PE=4 SV=1	Q4DQA0_TRYCC	87533.1	0.997	1	1	1	21	0.0006	0.166	LMELSYGSGK	K	K	0.613	2.34	0	1	0	0	2	0	0	2	1084.53	3380.44	9263870	630	639	Q4D2F9_TRYCC,Q4DLR5_TRYCC,V5AS24_TRYCR,Q4DQA2_TRYCC,V5AN70_TRYCR,Q4DCY7_TRYCC,V5BAB6_TRYCR,V5B3S7_TRYCR,Q4DD57_TRYCC,V5AMH3_TRYCR,V5AJ23_TRYCR,V5AUX7_TRYCR,V5B172_TRYCR
Y-VF	Trans-sialidase, putative OS=Trypanosoma cruzi (strain CL Brener) GN=Tc00.1047053506757.120 PE=4 SV=1	Q4DQA0_TRYCC	87533.1	0.997	1	1	1	21	0.0006	0.166	LMMMTACDDGR	K	R	0.826	2.33	0	1	0	0	6	0	0	2	1332.51	2560.34	13300000	333	343	Q4D2L1_TRYCC,Q4DQA2_TRYCC,Q4DCY7_TRYCC,V5A2Q8_TRYCR,V5B250_TRYCR,V5APD4_TRYCR,V5BAW5_TRYCR,V5B913_TRYCR,Q4DTC3_TRYCC,V5AIX4_TRYCR,V5B386_TRYCR,V5D006_TRYCR,Q4E2C0_TRYCC,K2M3W7_TRYCR,V5AMH3_TRYCR,V5CZX6_TRYCR,Q4DEK8_TRYCC,V5B6W7_TRYCR,V5AUX7_TRYCR,K2MVK9_TRYCR,Q4D2F9_TRYCC,V5ATV7_TRYCR,V5D2N9_TRYCR,V5B7T7_TRYCR,K2M315_TRYCR,V5CJ76_TRYCR,V5CZ33_TRYCR,Q4CTZ4_TRYCC,Q4CZA0_TRYCC,V5BEC1_TRYCR,V5AJL9_TR…
Y-VF	Trans-sialidase, putative OS=Trypanosoma cruzi (strain CL Brener) GN=Tc00.1047053506757.120 PE=4 SV=1	Q4DQA0_TRYCC	87533.1	0.996	1	1	1	21	0.0006	0.166	LMMMTACDDGRR	K	R	0.495	2.79	0	1	0	0	0	1	0	2	1456.62	3285.95	3693070	333	344	Q4D2L1_TRYCC,Q4DQA2_TRYCC,Q4DCY7_TRYCC,V5A2Q8_TRYCR,V5B250_TRYCR,V5APD4_TRYCR,V5BAW5_TRYCR,V5B913_TRYCR,Q4DTC3_TRYCC,V5AIX4_TRYCR,V5B386_TRYCR,V5D006_TRYCR,Q4E2C0_TRYCC,K2M3W7_TRYCR,V5AMH3_TRYCR,V5CZX6_TRYCR,Q4DEK8_TRYCC,V5B6W7_TRYCR,V5AUX7_TRYCR,K2MVK9_TRYCR,Q4D2F9_TRYCC,V5ATV7_TRYCR,V5D2N9_TRYCR,V5B7T7_TRYCR,K2M315_TRYCR,V5CJ76_TRYCR,V5CZ33_TRYCR,Q4CTZ4_TRYCC,Q4CZA0_TRYCC,V5BEC1_TRYCR,V5AJL9_TR…
Y-VF	Trans-sialidase, putative OS=Trypanosoma cruzi (strain CL Brener) GN=Tc00.1047053506757.120 PE=4 SV=1	Q4DQA0_TRYCC	87533.1	0.997	1	1	1	21	0.0006	0.166	MDDDTLVFPLEAVK	K	E	0.632	2.6	0	1	0	0	2	0	0	2	1608.78	5445.52	5015550	268	281	Q4D2F9_TRYCC,Q4DQA2_TRYCC,Q4DEK8_TRYCC,Q4CLR6_TRYCC,Q4CTZ4_TRYCC
Y-VF	Trans-sialidase, putative OS=Trypanosoma cruzi (strain CL Brener) GN=Tc00.1047053506757.120 PE=4 SV=1	Q4DQA0_TRYCC	87533.1	0.962	1	1	1	21	0.0006	0.166	SDSVPLMGVR	K	A	0.48	1.6	0	1	0	0	1	0	0	2	1076.54	3181.75	8112860	612	621	Q4D2F9_TRYCC,Q4DQA2_TRYCC
Y-VF	Trans-sialidase, putative OS=Trypanosoma cruzi (strain CL Brener) GN=Tc00.1047053506757.120 PE=4 SV=1	Q4DQA0_TRYCC	87533.1	0.997	1	1	1	21	0.0006	0.166	TVMLVTLPVFSK	R	K	0.708	2.88	0	1	0	0	3	0	0	2	1350.77	5472.1	10600000	396	407	Q4DVH9_TRYCC,Q4DQA2_TRYCC
Y-VF	Trans-sialidase, putative OS=Trypanosoma cruzi (strain CL Brener) GN=Tc00.1047053506757.120 PE=4 SV=1	Q4DQA0_TRYCC	87533.1	0.99	1	1	1	21	0.0006	0.166	VCESVQSK	R	L	0.64	2.58	0	1	0	0	1	0	0	2	936.446	1156.32	9058710	684	691	Q4DTC3_TRYCC,Q4DQA2_TRYCC,Q4DEK8_TRYCC,V5BAB6_TRYCR
Y-VF	Trans-sialidase, putative OS=Trypanosoma cruzi (strain CL Brener) GN=Tc00.1047053506757.120 PE=4 SV=1	Q4DQA0_TRYCC	87533.1	0.997	1	1	1	21	0.0006	0.166	VYESGDKGDSWTEALGTLSR	R	V	0.475	4.46	0	1	0	0	0	1	0	2	2171.03	4841.3	4171030	346	365	Q4DPD2_TRYCC,Q4DTW4_TRYCC,V5AUG0_TRYCR,Q4E2C9_TRYCC,V5B913_TRYCR,Q4DTC3_TRYCC,Q4E283_TRYCC,Q4E533_TRYCC,Q4E2C0_TRYCC,V5AMH3_TRYCR,Q4DEK8_TRYCC,Q4DUY4_TRYCC,V5B1X1_TRYCR,V5BF68_TRYCR,Q4DTW9_TRYCC,Q4DU07_TRYCC,Q4DQS2_TRYCC,Q4CTZ4_TRYCC,Q4E2A1_TRYCC,Q4DKJ6_TRYCC,V5AJP1_TRYCR,V5AQR2_TRYCR,Q4DE94_TRYCC,Q4E377_TRYCC,Q6WAZ7_TRYCR,V5B4E0_TRYCR,V5B0V2_TRYCR,Q4D781_TRYCC
Y-VF	Trans-sialidase, putative (Fragment) OS=Trypanosoma cruzi (strain CL Brener) GN=Tc00.1047053506003.39 PE=4 SV=1	Q4CQC9_TRYCC	66528	0.997	1	8	11	21	0.0006	0.191	DSFVSPSLVSAGGVIAAFAEGHINAK	R	K	0.742	4.18	0	1	0	0	0	3	1	2	2544.31	6524.14	2110910	122	147	Q4CLV7_TRYCC,A0A0B4L7N1_TRYCR,V5AYK0_TRYCR,Q4CPL3_TRYCC,Q4DQA1_TRYCC
Y-VF	Trans-sialidase, putative (Fragment) OS=Trypanosoma cruzi (strain CL Brener) GN=Tc00.1047053506003.39 PE=4 SV=1	Q4CQC9_TRYCC	66528	0.997	1	8	11	21	0.0006	0.191	EEWSAHTVLGASEGK	K	G	0.688	3.62	0	1	0	0	1	1	0	2	1600.76	3794.18	7912040	181	195
Y-VF	Trans-sialidase, putative (Fragment) OS=Trypanosoma cruzi (strain CL Brener) GN=Tc00.1047053506003.39 PE=4 SV=1	Q4CQC9_TRYCC	66528	0.997	1	8	11	21	0.0006	0.191	GDYESSVISLSR	R	L	0.658	2.9	0	1	0	0	1	0	0	2	1312.64	4082.49	5208200	469	480
Y-VF	Trans-sialidase, putative (Fragment) OS=Trypanosoma cruzi (strain CL Brener) GN=Tc00.1047053506003.39 PE=4 SV=1	Q4CQC9_TRYCC	66528	0.988	1	8	11	21	0.0006	0.191	GSLDVVYRPTTTK	K	K	0.382	2.81	0	1	0	0	1	0	0	2	1436.77	3345.89	2442110	196	208
Y-VF	Trans-sialidase, putative (Fragment) OS=Trypanosoma cruzi (strain CL Brener) GN=Tc00.1047053506003.39 PE=4 SV=1	Q4CQC9_TRYCC	66528	0.997	1	8	11	21	0.0006	0.191	KEEWSAHTVLGASEGK	K	G	0.638	3.83	0	1	0	0	0	1	0	2	1728.86	3420.8	1800370	180	195
Y-VF	Trans-sialidase, putative (Fragment) OS=Trypanosoma cruzi (strain CL Brener) GN=Tc00.1047053506003.39 PE=4 SV=1	Q4CQC9_TRYCC	66528	0.98	1	8	11	21	0.0006	0.191	KVMLYTQR	R	G	0.463	1.54	0	1	0	0	2	0	0	2	1054.57	2511.76	5580490	405	412	Q4CSS2_TRYCC,Q4CXS5_TRYCC,Q8M369_TRYCR,Q4DKB6_TRYCC,Q4CN26_TRYCC,Q4CRQ9_TRYCC,Q4D2I1_TRYCC,V5BA90_TRYCR,A0A0B4L7N1_TRYCR,Q4CPL3_TRYCC,V5BM06_TRYCR,K2N4J2_TRYCR,Q2VYD0_TRYCR,Q4E0D0_TRYCC,Q86DL7_TRYCR,V5A4D8_TRYCR,Q4D980_TRYCC,Q4DKM4_TRYCC,A0PGB9_TRYCR,V5AYK0_TRYCR,V5CJT8_TRYCR,Q4D825_TRYCC,V5B534_TRYCR,V5D5H5_TRYCR,Q4CQT4_TRYCC,Q4CT07_TRYCC,Q4DQW0_TRYCC,Q4CQV3_TRYCC,V5AYL7_TRYCR,Q4CQP5_TRYCC,Q4CWN…
Y-VF	Trans-sialidase, putative (Fragment) OS=Trypanosoma cruzi (strain CL Brener) GN=Tc00.1047053506003.39 PE=4 SV=1	Q4CQC9_TRYCC	66528	0.997	1	8	11	21	0.0006	0.191	LTEELSTIK	R	S	0.562	2.88	0	1	0	0	2	0	0	2	1033.58	3435.21	83700000	481	489	Q4CXS5_TRYCC,Q4DQW0_TRYCC,Q4CQP5_TRYCC,Q4DBD3_TRYCC,K2N4J2_TRYCR,Q8ITG1_TRYCR,Q2VYD0_TRYCR,Q4CSG5_TRYCC,Q4DBD2_TRYCC,A0PGC0_TRYCR,V5B534_TRYCR,V5B4X8_TRYCR
Y-VF	Trans-sialidase, putative (Fragment) OS=Trypanosoma cruzi (strain CL Brener) GN=Tc00.1047053506003.39 PE=4 SV=1	Q4CQC9_TRYCC	66528	0.997	1	8	11	21	0.0006	0.191	LVVGEVTNPTGSEQNK	K	R	0.69	3.25	0	1	0	0	1	0	0	2	1671.85	3422.31	1042800	239	254
Y-VF	Trans-sialidase, putative (Fragment) OS=Trypanosoma cruzi (strain CL Brener) GN=Tc00.1047053506003.39 PE=4 SV=1	Q4CQC9_TRYCC	66528	0.997	1	8	11	21	0.0006	0.191	LVVGEVTNPTGSEQNKR	K	I	0.599	3.75	0	1	0	0	2	1	0	2	1827.96	3165.24	3479840	239	255
Y-VF	Trans-sialidase, putative (Fragment) OS=Trypanosoma cruzi (strain CL Brener) GN=Tc00.1047053506003.39 PE=4 SV=1	Q4CQC9_TRYCC	66528	0.975	1	8	11	21	0.0006	0.191	RGDYESSVISLSR	R	L	0.601	3.22	0	1	0	0	0	1	0	2	1468.74	3718.79	5299690	468	480
Y-VF	Trans-sialidase, putative (Fragment) OS=Trypanosoma cruzi (strain CL Brener) GN=Tc00.1047053506003.39 PE=4 SV=1	Q4CQC9_TRYCC	66528	0.997	1	8	11	21	0.0006	0.191	TFCVGPVAVEEAAVR	R	W	0.725	3.69	0	1	0	0	2	1	0	2	1604.81	4844.32	10300000	434	448
Y-VF	Epsilon tubulin, putative OS=Trypanosoma cruzi marinkellei GN=MOQ_008090 PE=3 SV=1	K2NGT6_TRYCR	27960.6	0.997	0.999	1	1	21	0.0006	0.639	AVCMIANSTAIAEVFAR	R	I	0.72	3.65	0	1	0	0	2	2	0	2	1839.91	5447.62	7928160	172	188	Q4CLA1_TRYCC
Y-VF	Epsilon tubulin, putative OS=Trypanosoma cruzi marinkellei GN=MOQ_008090 PE=3 SV=1	K2NGT6_TRYCR	27960.6	0.995	0.999	1	1	21	0.0006	0.639	AYHEQLSVSEISNAVFEPASMMTK	K	C	0.677	3.67	0	1	0	0	0	1	0	2	2685.25	5323.45	1217460	79	102	Q4CLA1_TRYCC
Y-VF	Epsilon tubulin, putative OS=Trypanosoma cruzi marinkellei GN=MOQ_008090 PE=3 SV=1	K2NGT6_TRYCR	27960.6	0.997	0.999	1	1	21	0.0006	0.639	CGINYQPPTVVPGGDLAK	K	V	0.681	4.21	0	1	0	0	1	1	0	2	1885.95	4370.07	8551190	151	168	Q4CLA1_TRYCC
Y-VF	Epsilon tubulin, putative OS=Trypanosoma cruzi marinkellei GN=MOQ_008090 PE=3 SV=1	K2NGT6_TRYCR	27960.6	0.992	0.999	1	1	21	0.0006	0.639	DVNAAVATIK	K	T	0.433	2.47	0	1	0	0	2	0	0	2	1001.56	3326.91	13400000	125	134	Q4CLA1_TRYCC
Y-VF	Epsilon tubulin, putative OS=Trypanosoma cruzi marinkellei GN=MOQ_008090 PE=3 SV=1	K2NGT6_TRYCR	27960.6	0.997	0.999	1	1	21	0.0006	0.639	FDGALNVDLTEFQTNLVPYPR	R	I	0.774	3.69	0	1	0	0	1	1	0	2	2409.21	6059.98	835805	42	62	Q4CLA1_TRYCC
Y-VF	Epsilon tubulin, putative OS=Trypanosoma cruzi marinkellei GN=MOQ_008090 PE=3 SV=1	K2NGT6_TRYCR	27960.6	0.997	0.999	1	1	21	0.0006	0.639	IHFVLTSYAPVISAEK	R	A	0.658	3.5	0	1	0	0	1	1	0	2	1774.97	5033.95	7911290	63	78	Q4CLA1_TRYCC
Y-VF	Epsilon tubulin, putative OS=Trypanosoma cruzi marinkellei GN=MOQ_008090 PE=3 SV=1	K2NGT6_TRYCR	27960.6	0.997	0.999	1	1	21	0.0006	0.639	LIGQVVSALTASLR	R	F	0.598	2.59	0	1	0	0	2	2	0	2	1427.86	6155.79	1998080	28	41	Q4CLA1_TRYCC
Y-VF	Epsilon tubulin, putative OS=Trypanosoma cruzi marinkellei GN=MOQ_008090 PE=3 SV=1	K2NGT6_TRYCR	27960.6	0.997	0.999	1	1	21	0.0006	0.639	MLDNEAIYDLTR	-	R	0.626	2.46	0	1	0	0	1	0	0	2	1469.69	4624.1	2232960	1	12
Y-VF	Epsilon tubulin, putative OS=Trypanosoma cruzi marinkellei GN=MOQ_008090 PE=3 SV=1	K2NGT6_TRYCR	27960.6	0.997	0.999	1	1	21	0.0006	0.639	NLDIERPTYTNLNR	R	L	0.506	4.01	0	1	0	0	1	1	0	2	1718.88	3796.15	8196560	14	27	Q4CLA1_TRYCC
Y-VF	Epsilon tubulin, putative OS=Trypanosoma cruzi marinkellei GN=MOQ_008090 PE=3 SV=1	K2NGT6_TRYCR	27960.6	0.974	0.999	1	1	21	0.0006	0.639	TIQFVDWSPTGFK	R	C	0.705	2.9	0	1	0	0	1	0	0	2	1525.77	5452.34	2233770	138	150	Q4CLA1_TRYCC
Y-VF	Heat shock protein, putative OS=Trypanosoma cruzi (strain CL Brener) GN=Tc00.1047053507831.60 PE=3 SV=1	Q4DI67_TRYCC	93528.4	0.959	1	3	4	20	0.0006	0.214	EFVVSDVPTYPIK	R	L	0.567	2.96	0	1	0	0	1	0	0	2	1493.79	4781.48	2093640	397	409
Y-VF	Heat shock protein, putative OS=Trypanosoma cruzi (strain CL Brener) GN=Tc00.1047053507831.60 PE=3 SV=1	Q4DI67_TRYCC	93528.4	0.983	1	3	4	20	0.0006	0.214	EIGDAANAR	R	R	0.463	1.63	0	1	0	0	1	0	0	2	916.448	1578.34	4720410	678	686	V5DFF3_TRYCR
Y-VF	Heat shock protein, putative OS=Trypanosoma cruzi (strain CL Brener) GN=Tc00.1047053507831.60 PE=3 SV=1	Q4DI67_TRYCC	93528.4	0.993	1	3	4	20	0.0006	0.214	ELALQTIGK	R	M	0.39	2.43	0	1	0	0	1	0	0	2	972.573	3825.37	6774370	709	717	V5DFF3_TRYCR
Y-VF	Heat shock protein, putative OS=Trypanosoma cruzi (strain CL Brener) GN=Tc00.1047053507831.60 PE=3 SV=1	Q4DI67_TRYCC	93528.4	0.997	1	3	4	20	0.0006	0.214	ETTTIVSFLDNER	R	F	0.636	3.1	0	1	0	0	1	1	0	2	1524.75	5191.64	2705020	34	46	V5DFF3_TRYCR
Y-VF	Heat shock protein, putative OS=Trypanosoma cruzi (strain CL Brener) GN=Tc00.1047053507831.60 PE=3 SV=1	Q4DI67_TRYCC	93528.4	0.986	1	3	4	20	0.0006	0.214	GAAITAAIFSPK	R	F	0.439	2.06	0	1	0	0	1	0	0	2	1146.65	4566.89	3360110	381	392	V5DFF3_TRYCR
Y-VF	Heat shock protein, putative OS=Trypanosoma cruzi (strain CL Brener) GN=Tc00.1047053507831.60 PE=3 SV=1	Q4DI67_TRYCC	93528.4	0.997	1	3	4	20	0.0006	0.214	IADGGILAEYVTK	R	E	0.576	3.5	0	1	0	0	1	0	0	2	1349.73	4761.56	2864860	628	640	V5DFF3_TRYCR
Y-VF	Heat shock protein, putative OS=Trypanosoma cruzi (strain CL Brener) GN=Tc00.1047053507831.60 PE=3 SV=1	Q4DI67_TRYCC	93528.4	0.997	1	3	4	20	0.0006	0.214	LDVIGLPGDMVLLFQK	R	Q	0.773	2.79	0	1	0	0	2	1	0	2	1757.99	6795.12	1654080	580	595	V5DFF3_TRYCR
Y-VF	Heat shock protein, putative OS=Trypanosoma cruzi (strain CL Brener) GN=Tc00.1047053507831.60 PE=3 SV=1	Q4DI67_TRYCC	93528.4	0.997	1	3	4	20	0.0006	0.214	LYVNAAAASDSK	R	H	0.596	2.87	0	1	0	0	1	0	0	2	1209.61	2933.47	1716990	127	138	V5DFF3_TRYCR
Y-VF	Heat shock protein, putative OS=Trypanosoma cruzi (strain CL Brener) GN=Tc00.1047053507831.60 PE=3 SV=1	Q4DI67_TRYCC	93528.4	0.99	1	3	4	20	0.0006	0.214	MEHITEEELR	K	A	0.652	2.33	0	1	0	0	1	0	0	2	1302.6	2806.64	1458010	718	727	V5DFF3_TRYCR
Y-VF	Heat shock protein, putative OS=Trypanosoma cruzi (strain CL Brener) GN=Tc00.1047053507831.60 PE=3 SV=1	Q4DI67_TRYCC	93528.4	0.996	1	3	4	20	0.0006	0.214	NELESYILDNRPR	K	I	0.468	2.55	0	1	0	0	0	1	0	2	1618.82	4572.14	2294170	615	627	V5DFF3_TRYCR
Y-VF	Heat shock protein, putative OS=Trypanosoma cruzi (strain CL Brener) GN=Tc00.1047053507831.60 PE=3 SV=1	Q4DI67_TRYCC	93528.4	0.978	1	3	4	20	0.0006	0.214	QEVEMNER	K	D	0.479	1.45	0	1	0	0	1	0	0	2	1034.46	2094.52	2559840	596	603	V5DFF3_TRYCR
Y-VF	Heat shock protein, putative OS=Trypanosoma cruzi (strain CL Brener) GN=Tc00.1047053507831.60 PE=3 SV=1	Q4DI67_TRYCC	93528.4	0.984	1	3	4	20	0.0006	0.214	QVNVTGSVNAVVK	K	R	0.446	2.38	0	1	0	0	1	0	0	2	1314.74	3658.01	2732190	767	779
Y-VF	Heat shock protein, putative OS=Trypanosoma cruzi (strain CL Brener) GN=Tc00.1047053507831.60 PE=3 SV=1	Q4DI67_TRYCC	93528.4	0.981	1	3	4	20	0.0006	0.214	RETTTIVSFLDNER	R	F	0.59	2.86	0	1	0	0	0	1	0	2	1680.86	4739.55	2974380	33	46	V5DFF3_TRYCR
Y-VF	Heat shock protein, putative OS=Trypanosoma cruzi (strain CL Brener) GN=Tc00.1047053507831.60 PE=3 SV=1	Q4DI67_TRYCC	93528.4	0.997	1	3	4	20	0.0006	0.214	RLNFEDITFALEAFK	R	T	0.613	2.16	0	1	0	0	0	1	0	2	1813.95	6353.21	122271	687	701	V5DFF3_TRYCR
Y-VF	Heat shock protein, putative OS=Trypanosoma cruzi (strain CL Brener) GN=Tc00.1047053507831.60 PE=3 SV=1	Q4DI67_TRYCC	93528.4	0.997	1	3	4	20	0.0006	0.214	STFEELAAPLLER	R	F	0.643	3.36	0	1	0	0	1	1	0	2	1475.77	5652.56	2893260	310	322
Y-VF	Heat shock protein, putative OS=Trypanosoma cruzi (strain CL Brener) GN=Tc00.1047053507831.60 PE=3 SV=1	Q4DI67_TRYCC	93528.4	0.97	1	3	4	20	0.0006	0.214	TAAPTITR	K	K	0.324	2.04	0	1	0	0	1	0	0	2	830.473	2259.13	3259970	753	760	V5DFF3_TRYCR
Y-VF	Trans-sialidase, putative OS=Trypanosoma cruzi (strain CL Brener) GN=Tc00.1047053510025.50 PE=4 SV=1	Q4DTC3_TRYCC	93533	0.946	1	2	3	20	0.0006	0.151	EELIALYEK	K	K	0.231	2.6	0	1	0	0	1	0	0	2	1107.59	4403.79	13000000	508	516	Q4DU07_TRYCC,Q4DEI7_TRYCC,Q4D387_TRYCC,Q4DV25_TRYCC,V5B4Z5_TRYCR,Q4E431_TRYCC,V5D1E2_TRYCR,V5APD4_TRYCR,Q4DSG4_TRYCC,Q4DWF0_TRYCC,Q4E283_TRYCC,V5B511_TRYCR,V5B6Q6_TRYCR,K2M3W7_TRYCR,Q4DMQ7_TRYCC,Q4DH72_TRYCC,Q4CW95_TRYCC,Q4DEI8_TRYCC,Q4D5F2_TRYCC,V5AJD2_TRYCR,V5B3M9_TRYCR
Y-VF	Trans-sialidase, putative OS=Trypanosoma cruzi (strain CL Brener) GN=Tc00.1047053510025.50 PE=4 SV=1	Q4DTC3_TRYCC	93533	0.984	1	2	3	20	0.0006	0.151	ENDIYMLAGTYIR	K	E	0.532	1.72	0	1	0	0	1	0	0	2	1574.75	5143.28	1299670	253	265	V5B5V8_TRYCR,V5B172_TRYCR,V5CJC4_TRYCR
Y-VF	Trans-sialidase, putative OS=Trypanosoma cruzi (strain CL Brener) GN=Tc00.1047053510025.50 PE=4 SV=1	Q4DTC3_TRYCC	93533	0.987	1	2	3	20	0.0006	0.151	GSVYVDGQR	K	V	0.422	2.01	0	1	0	0	1	0	0	2	980.48	2228.63	2193380	724	732
Y-VF	Trans-sialidase, putative OS=Trypanosoma cruzi (strain CL Brener) GN=Tc00.1047053510025.50 PE=4 SV=1	Q4DTC3_TRYCC	93533	0.997	1	2	3	20	0.0006	0.151	HESLAGEFGSGGSGVK	R	M	0.708	4.76	0	1	0	0	1	1	0	2	1518.72	3310.69	5813710	314	329
Y-VF	Trans-sialidase, putative OS=Trypanosoma cruzi (strain CL Brener) GN=Tc00.1047053510025.50 PE=4 SV=1	Q4DTC3_TRYCC	93533	0.997	1	2	3	20	0.0006	0.151	ITDGLVGFLSGK	K	F	0.633	3.34	0	1	0	0	2	0	0	2	1206.67	5415.61	4752200	577	588	Q4CX14_TRYCC
Y-VF	Trans-sialidase, putative OS=Trypanosoma cruzi (strain CL Brener) GN=Tc00.1047053510025.50 PE=4 SV=1	Q4DTC3_TRYCC	93533	0.997	1	2	3	20	0.0006	0.151	KEELIALYEK	K	K	0.635	3.25	0	1	0	0	1	1	0	2	1235.69	3921.69	8451950	507	516	Q4DWF0_TRYCC,Q4DEI7_TRYCC,V5B511_TRYCR,V5B4Z5_TRYCR,Q4DMQ7_TRYCC,Q4DH72_TRYCC,Q4CW95_TRYCC,Q4DEI8_TRYCC,V5APD4_TRYCR,Q4D5F2_TRYCC,V5B3M9_TRYCR
Y-VF	Trans-sialidase, putative OS=Trypanosoma cruzi (strain CL Brener) GN=Tc00.1047053510025.50 PE=4 SV=1	Q4DTC3_TRYCC	93533	0.997	1	2	3	20	0.0006	0.151	LMMMTACDDGR	K	R	0.826	2.33	0	1	0	0	6	0	0	2	1332.51	2560.34	13300000	395	405	Q4D2L1_TRYCC,Q4DQA2_TRYCC,Q4DCY7_TRYCC,V5A2Q8_TRYCR,V5B250_TRYCR,V5APD4_TRYCR,V5BAW5_TRYCR,V5B913_TRYCR,V5AIX4_TRYCR,V5B386_TRYCR,V5D006_TRYCR,Q4DQA0_TRYCC,Q4E2C0_TRYCC,K2M3W7_TRYCR,V5AMH3_TRYCR,V5CZX6_TRYCR,Q4DEK8_TRYCC,V5B6W7_TRYCR,V5AUX7_TRYCR,K2MVK9_TRYCR,Q4D2F9_TRYCC,V5ATV7_TRYCR,V5D2N9_TRYCR,V5B7T7_TRYCR,K2M315_TRYCR,V5CJ76_TRYCR,V5CZ33_TRYCR,Q4CTZ4_TRYCC,Q4CZA0_TRYCC,V5BEC1_TRYCR,V5AJL9_TR…
Y-VF	Trans-sialidase, putative OS=Trypanosoma cruzi (strain CL Brener) GN=Tc00.1047053510025.50 PE=4 SV=1	Q4DTC3_TRYCC	93533	0.996	1	2	3	20	0.0006	0.151	LMMMTACDDGRR	K	R	0.495	2.79	0	1	0	0	0	1	0	2	1456.62	3285.95	3693070	395	406	Q4D2L1_TRYCC,Q4DQA2_TRYCC,Q4DCY7_TRYCC,V5A2Q8_TRYCR,V5B250_TRYCR,V5APD4_TRYCR,V5BAW5_TRYCR,V5B913_TRYCR,V5AIX4_TRYCR,V5B386_TRYCR,V5D006_TRYCR,Q4DQA0_TRYCC,Q4E2C0_TRYCC,K2M3W7_TRYCR,V5AMH3_TRYCR,V5CZX6_TRYCR,Q4DEK8_TRYCC,V5B6W7_TRYCR,V5AUX7_TRYCR,K2MVK9_TRYCR,Q4D2F9_TRYCC,V5ATV7_TRYCR,V5D2N9_TRYCR,V5B7T7_TRYCR,K2M315_TRYCR,V5CJ76_TRYCR,V5CZ33_TRYCR,Q4CTZ4_TRYCC,Q4CZA0_TRYCC,V5BEC1_TRYCR,V5AJL9_TR…
Y-VF	Trans-sialidase, putative OS=Trypanosoma cruzi (strain CL Brener) GN=Tc00.1047053510025.50 PE=4 SV=1	Q4DTC3_TRYCC	93533	0.997	1	2	3	20	0.0006	0.151	SGSVPLMGVR	K	A	0.666	2.7	0	1	0	0	1	0	0	2	1002.54	3754.36	14200000	661	670	Q4DLR5_TRYCC,V5AN70_TRYCR,Q4DD58_TRYCC,V5A4B2_TRYCR,Q4DCY7_TRYCC,Q4DDR3_TRYCC,V5AJ23_TRYCR,V5AUX7_TRYCR,V5B172_TRYCR,V5B3S7_TRYCR
Y-VF	Trans-sialidase, putative OS=Trypanosoma cruzi (strain CL Brener) GN=Tc00.1047053510025.50 PE=4 SV=1	Q4DTC3_TRYCC	93533	0.997	1	2	3	20	0.0006	0.151	THFFTGIASELLVLSGENPK	K	E	0.716	3.77	0	1	0	0	0	1	0	2	2160.13	6174.71	957840	185	204
Y-VF	Trans-sialidase, putative OS=Trypanosoma cruzi (strain CL Brener) GN=Tc00.1047053510025.50 PE=4 SV=1	Q4DTC3_TRYCC	93533	0.99	1	2	3	20	0.0006	0.151	VCESVQSK	R	L	0.64	2.58	0	1	0	0	1	0	0	2	936.446	1156.32	9058710	733	740	Q4DQA2_TRYCC,Q4DQA0_TRYCC,Q4DEK8_TRYCC,V5BAB6_TRYCR
Y-VF	Trans-sialidase, putative OS=Trypanosoma cruzi (strain CL Brener) GN=Tc00.1047053510025.50 PE=4 SV=1	Q4DTC3_TRYCC	93533	0.997	1	2	3	20	0.0006	0.151	VYESGDKGDSWTEALGTLSR	R	V	0.475	4.46	0	1	0	0	0	1	0	2	2171.03	4841.3	4171030	408	427	Q4DPD2_TRYCC,Q4DTW4_TRYCC,V5AUG0_TRYCR,Q4E2C9_TRYCC,V5B913_TRYCR,Q4E283_TRYCC,Q4E533_TRYCC,Q4DQA0_TRYCC,Q4E2C0_TRYCC,V5AMH3_TRYCR,Q4DEK8_TRYCC,Q4DUY4_TRYCC,V5B1X1_TRYCR,V5BF68_TRYCR,Q4DTW9_TRYCC,Q4DU07_TRYCC,Q4DQS2_TRYCC,Q4CTZ4_TRYCC,Q4E2A1_TRYCC,Q4DKJ6_TRYCC,V5AJP1_TRYCR,V5AQR2_TRYCR,Q4DE94_TRYCC,Q4E377_TRYCC,Q6WAZ7_TRYCR,V5B4E0_TRYCR,V5B0V2_TRYCR,Q4D781_TRYCC
Y-VF	Surface protein TolT OS=Trypanosoma cruzi (strain CL Brener) GN=Tc00.1047053508767.20 PE=4 SV=1	Q4CM38_TRYCC	32989.5	0.969	1	2	2	19	0.0005	0.358	AAIAEVMK	K	K	0.446	2.24	0	1	0	0	1	0	0	2	832.46	3129.61	16600000	247	254	O96649_TRYCR,Q4D0C7_TRYCC,Q4D0C6_TRYCC
Y-VF	Surface protein TolT OS=Trypanosoma cruzi (strain CL Brener) GN=Tc00.1047053508767.20 PE=4 SV=1	Q4CM38_TRYCC	32989.5	0.996	1	2	2	19	0.0005	0.358	AAIAEVMKK	K	F	0.529	2.13	0	1	0	0	1	0	0	2	960.555	2654.24	4585140	247	255	O96649_TRYCR,Q4D0C7_TRYCC,Q4D0C6_TRYCC
Y-VF	Surface protein TolT OS=Trypanosoma cruzi (strain CL Brener) GN=Tc00.1047053508767.20 PE=4 SV=1	Q4CM38_TRYCC	32989.5	0.997	1	2	2	19	0.0005	0.358	AAVTECEAAEEAAQQAEIATLDAAYEVLNHVK	K	T	0.841	5.56	0	1	0	0	0	0	1	2	3415.63	6835.57	628227	122	153
Y-VF	Surface protein TolT OS=Trypanosoma cruzi (strain CL Brener) GN=Tc00.1047053508767.20 PE=4 SV=1	Q4CM38_TRYCC	32989.5	0.997	1	2	2	19	0.0005	0.358	AREEVDEASQHCVQAK	K	L	0.754	5.07	0	1	0	0	2	2	2	2	1856.86	1968.71	11200000	64	79	O96649_TRYCR
Y-VF	Surface protein TolT OS=Trypanosoma cruzi (strain CL Brener) GN=Tc00.1047053508767.20 PE=4 SV=1	Q4CM38_TRYCC	32989.5	0.983	1	2	2	19	0.0005	0.358	EAFDWAFK	K	A	0.519	1.73	0	1	0	0	1	0	0	2	1013.47	5019.25	3843010	52	59	O96649_TRYCR,Q4D0C7_TRYCC,Q4D0C6_TRYCC
Y-VF	Surface protein TolT OS=Trypanosoma cruzi (strain CL Brener) GN=Tc00.1047053508767.20 PE=4 SV=1	Q4CM38_TRYCC	32989.5	0.993	1	2	2	19	0.0005	0.358	EEVDEASQHCVQAK	R	L	0.604	1.71	0	1	0	0	1	0	0	2	1629.72	2070.52	570218	66	79	O96649_TRYCR
Y-VF	Surface protein TolT OS=Trypanosoma cruzi (strain CL Brener) GN=Tc00.1047053508767.20 PE=4 SV=1	Q4CM38_TRYCC	32989.5	0.983	1	2	2	19	0.0005	0.358	KAAIAEVMK	K	K	0.423	1.93	0	1	0	0	1	0	0	2	960.555	2687.89	8963400	246	254	O96649_TRYCR,Q4D0C7_TRYCC,Q4D0C6_TRYCC
Y-VF	Surface protein TolT OS=Trypanosoma cruzi (strain CL Brener) GN=Tc00.1047053508767.20 PE=4 SV=1	Q4CM38_TRYCC	32989.5	0.948	1	2	2	19	0.0005	0.358	KGNDAASGR	K	N	0.391	1.71	0	1	0	0	1	0	0	2	875.433	1045.5	3907610	260	268	O96649_TRYCR
Y-VF	Surface protein TolT OS=Trypanosoma cruzi (strain CL Brener) GN=Tc00.1047053508767.20 PE=4 SV=1	Q4CM38_TRYCC	32989.5	0.997	1	2	2	19	0.0005	0.358	KLGAEAMTLSK	K	A	0.501	2.68	0	1	0	0	1	0	0	2	1148.63	3054.61	4167280	98	108	O96649_TRYCR
Y-VF	Surface protein TolT OS=Trypanosoma cruzi (strain CL Brener) GN=Tc00.1047053508767.20 PE=4 SV=1	Q4CM38_TRYCC	32989.5	0.997	1	2	2	19	0.0005	0.358	TEGLLDEAAK	K	H	0.617	2.78	0	1	0	0	1	0	0	2	1046.54	3339.91	10000000	163	172
Y-VF	Surface protein TolT OS=Trypanosoma cruzi (strain CL Brener) GN=Tc00.1047053508767.20 PE=4 SV=1	Q4CM38_TRYCC	32989.5	0.997	1	2	2	19	0.0005	0.358	TLAQDVAATASALLR	R	Q	0.694	3.78	0	1	0	0	2	2	0	2	1500.84	6545.41	11500000	210	224	O96649_TRYCR,Q4D0C7_TRYCC,Q4CPM8_TRYCC,Q4D0C6_TRYCC
Y-VF	TolT3 OS=Trypanosoma cruzi GN=tolT3 PE=4 SV=1	O96649_TRYCR	32949.6	0.995	1	1	1	19	0.0005	0.255	AAEHTAIAVK	K	K	0.36	3.03	0	1	0	0	2	0	0	2	1010.56	1746.77	3493990	170	179
Y-VF	TolT3 OS=Trypanosoma cruzi GN=tolT3 PE=4 SV=1	O96649_TRYCR	32949.6	0.969	1	1	1	19	0.0005	0.255	AAIAEVMK	K	K	0.446	2.24	0	1	0	0	1	0	0	2	832.46	3129.61	16600000	247	254	Q4D0C7_TRYCC,Q4D0C6_TRYCC,Q4CM38_TRYCC
Y-VF	TolT3 OS=Trypanosoma cruzi GN=tolT3 PE=4 SV=1	O96649_TRYCR	32949.6	0.996	1	1	1	19	0.0005	0.255	AAIAEVMKK	K	F	0.529	2.13	0	1	0	0	1	0	0	2	960.555	2654.24	4585140	247	255	Q4D0C7_TRYCC,Q4D0C6_TRYCC,Q4CM38_TRYCC
Y-VF	TolT3 OS=Trypanosoma cruzi GN=tolT3 PE=4 SV=1	O96649_TRYCR	32949.6	0.997	1	1	1	19	0.0005	0.255	AREEVDEASQHCVQAK	K	I	0.754	5.07	0	1	0	0	2	2	2	2	1856.86	1968.71	11200000	64	79	Q4CM38_TRYCC
Y-VF	TolT3 OS=Trypanosoma cruzi GN=tolT3 PE=4 SV=1	O96649_TRYCR	32949.6	0.983	1	1	1	19	0.0005	0.255	EAFDWAFK	K	A	0.519	1.73	0	1	0	0	1	0	0	2	1013.47	5019.25	3843010	52	59	Q4D0C7_TRYCC,Q4D0C6_TRYCC,Q4CM38_TRYCC
Y-VF	TolT3 OS=Trypanosoma cruzi GN=tolT3 PE=4 SV=1	O96649_TRYCR	32949.6	0.993	1	1	1	19	0.0005	0.255	EEVDEASQHCVQAK	R	I	0.604	1.71	0	1	0	0	1	0	0	2	1629.72	2070.52	570218	66	79	Q4CM38_TRYCC
Y-VF	TolT3 OS=Trypanosoma cruzi GN=tolT3 PE=4 SV=1	O96649_TRYCR	32949.6	0.983	1	1	1	19	0.0005	0.255	KAAIAEVMK	K	K	0.423	1.93	0	1	0	0	1	0	0	2	960.555	2687.89	8963400	246	254	Q4D0C7_TRYCC,Q4D0C6_TRYCC,Q4CM38_TRYCC
Y-VF	TolT3 OS=Trypanosoma cruzi GN=tolT3 PE=4 SV=1	O96649_TRYCR	32949.6	0.948	1	1	1	19	0.0005	0.255	KGNDAASGR	K	N	0.391	1.71	0	1	0	0	1	0	0	2	875.433	1045.5	3907610	260	268	Q4CM38_TRYCC
Y-VF	TolT3 OS=Trypanosoma cruzi GN=tolT3 PE=4 SV=1	O96649_TRYCR	32949.6	0.997	1	1	1	19	0.0005	0.255	KLGAEAMTLSK	K	A	0.501	2.68	0	1	0	0	1	0	0	2	1148.63	3054.61	4167280	98	108	Q4CM38_TRYCC
Y-VF	TolT3 OS=Trypanosoma cruzi GN=tolT3 PE=4 SV=1	O96649_TRYCR	32949.6	0.997	1	1	1	19	0.0005	0.255	TLAQDVAATASALLR	R	Q	0.694	3.78	0	1	0	0	2	2	0	2	1500.84	6545.41	11500000	210	224	Q4D0C7_TRYCC,Q4CPM8_TRYCC,Q4D0C6_TRYCC,Q4CM38_TRYCC
Y-VF	Trans-sialidase, putative OS=Trypanosoma cruzi (strain CL Brener) GN=Tc00.1047053505609.40 PE=4 SV=1	Q4D2F9_TRYCC	83343.4	0.997	0.999	1	1	19	0.0005	0.166	ADAASWGLLLVK	R	G	0.693	2.65	0	1	0	0	1	0	0	2	1243.7	5544.63	1367840	207	218	Q4CQY9_TRYCC
Y-VF	Trans-sialidase, putative OS=Trypanosoma cruzi (strain CL Brener) GN=Tc00.1047053505609.40 PE=4 SV=1	Q4D2F9_TRYCC	83343.4	0.997	0.999	1	1	19	0.0005	0.166	ENVAVCQGR	R	A	0.619	2.71	0	1	0	0	2	0	0	2	1032.49	1828.23	4703310	198	206	Q4CQY9_TRYCC
Y-VF	Trans-sialidase, putative OS=Trypanosoma cruzi (strain CL Brener) GN=Tc00.1047053505609.40 PE=4 SV=1	Q4D2F9_TRYCC	83343.4	0.984	0.999	1	1	19	0.0005	0.166	GMSAYGCTDPSVVER	K	E	0.751	2.59	0	1	0	0	1	0	0	2	1628.7	3462.69	901365	308	322
Y-VF	Trans-sialidase, putative OS=Trypanosoma cruzi (strain CL Brener) GN=Tc00.1047053505609.40 PE=4 SV=1	Q4D2F9_TRYCC	83343.4	0.997	0.999	1	1	19	0.0005	0.166	LMELSYGSGK	K	K	0.613	2.34	0	1	0	0	2	0	0	2	1084.53	3380.44	9263870	626	635	Q4DLR5_TRYCC,V5AS24_TRYCR,Q4DQA2_TRYCC,V5AN70_TRYCR,Q4DCY7_TRYCC,V5BAB6_TRYCR,V5B3S7_TRYCR,Q4DD57_TRYCC,Q4DQA0_TRYCC,V5AMH3_TRYCR,V5AJ23_TRYCR,V5AUX7_TRYCR,V5B172_TRYCR
Y-VF	Trans-sialidase, putative OS=Trypanosoma cruzi (strain CL Brener) GN=Tc00.1047053505609.40 PE=4 SV=1	Q4D2F9_TRYCC	83343.4	0.997	0.999	1	1	19	0.0005	0.166	LMMMTACDDGR	K	R	0.826	2.33	0	1	0	0	6	0	0	2	1332.51	2560.34	13300000	327	337	Q4D2L1_TRYCC,Q4DQA2_TRYCC,Q4DCY7_TRYCC,V5A2Q8_TRYCR,V5B250_TRYCR,V5APD4_TRYCR,V5BAW5_TRYCR,V5B913_TRYCR,Q4DTC3_TRYCC,V5AIX4_TRYCR,V5B386_TRYCR,V5D006_TRYCR,Q4DQA0_TRYCC,Q4E2C0_TRYCC,K2M3W7_TRYCR,V5AMH3_TRYCR,V5CZX6_TRYCR,Q4DEK8_TRYCC,V5B6W7_TRYCR,V5AUX7_TRYCR,K2MVK9_TRYCR,V5ATV7_TRYCR,V5D2N9_TRYCR,V5B7T7_TRYCR,K2M315_TRYCR,V5CJ76_TRYCR,V5CZ33_TRYCR,Q4CTZ4_TRYCC,Q4CZA0_TRYCC,V5BEC1_TRYCR,V5AJL9_TR…
Y-VF	Trans-sialidase, putative OS=Trypanosoma cruzi (strain CL Brener) GN=Tc00.1047053505609.40 PE=4 SV=1	Q4D2F9_TRYCC	83343.4	0.996	0.999	1	1	19	0.0005	0.166	LMMMTACDDGRR	K	R	0.495	2.79	0	1	0	0	0	1	0	2	1456.62	3285.95	3693070	327	338	Q4D2L1_TRYCC,Q4DQA2_TRYCC,Q4DCY7_TRYCC,V5A2Q8_TRYCR,V5B250_TRYCR,V5APD4_TRYCR,V5BAW5_TRYCR,V5B913_TRYCR,Q4DTC3_TRYCC,V5AIX4_TRYCR,V5B386_TRYCR,V5D006_TRYCR,Q4DQA0_TRYCC,Q4E2C0_TRYCC,K2M3W7_TRYCR,V5AMH3_TRYCR,V5CZX6_TRYCR,Q4DEK8_TRYCC,V5B6W7_TRYCR,V5AUX7_TRYCR,K2MVK9_TRYCR,V5ATV7_TRYCR,V5D2N9_TRYCR,V5B7T7_TRYCR,K2M315_TRYCR,V5CJ76_TRYCR,V5CZ33_TRYCR,Q4CTZ4_TRYCC,Q4CZA0_TRYCC,V5BEC1_TRYCR,V5AJL9_TR…
Y-VF	Trans-sialidase, putative OS=Trypanosoma cruzi (strain CL Brener) GN=Tc00.1047053505609.40 PE=4 SV=1	Q4D2F9_TRYCC	83343.4	0.997	0.999	1	1	19	0.0005	0.166	MDDDTLVFPLEAVK	K	E	0.632	2.6	0	1	0	0	2	0	0	2	1608.78	5445.52	5015550	262	275	Q4DQA2_TRYCC,Q4DQA0_TRYCC,Q4DEK8_TRYCC,Q4CLR6_TRYCC,Q4CTZ4_TRYCC
Y-VF	Trans-sialidase, putative OS=Trypanosoma cruzi (strain CL Brener) GN=Tc00.1047053505609.40 PE=4 SV=1	Q4D2F9_TRYCC	83343.4	0.962	0.999	1	1	19	0.0005	0.166	SDSVPLMGVR	K	A	0.48	1.6	0	1	0	0	1	0	0	2	1076.54	3181.75	8112860	608	617	Q4DQA2_TRYCC,Q4DQA0_TRYCC
Y-VF	Trans-sialidase, putative OS=Trypanosoma cruzi (strain CL Brener) GN=Tc00.1047053505609.40 PE=4 SV=1	Q4D2F9_TRYCC	83343.4	0.997	0.999	1	1	19	0.0005	0.166	TLEECSSEGGK	K	S	0.74	2.25	0	1	0	0	1	0	0	2	1196.51	1413.81	837151	147	157	Q4CLR6_TRYCC
Y-VF	Trans-sialidase, putative OS=Trypanosoma cruzi (strain CL Brener) GN=Tc00.1047053505609.40 PE=4 SV=1	Q4D2F9_TRYCC	83343.4	0.997	0.999	1	1	19	0.0005	0.166	VCESVQSNFENTESK	R	G	0.809	3.87	0	1	0	0	1	0	0	2	1757.76	3177.67	815257	680	694
Y-VF	Trans-sialidase, putative OS=Trypanosoma cruzi (strain CL Brener) GN=Tc00.1047053505609.40 PE=4 SV=1	Q4D2F9_TRYCC	83343.4	0.962	0.999	1	1	19	0.0005	0.166	YFFTGIASELLELSGETPKK	K	L	0.456	1.31	0	1	0	0	0	1	0	2	2230.16	6683.72	57014.5	118	137	Q4CLR6_TRYCC
Y-VF	Pyruvate, phosphate dikinase OS=Trypanosoma cruzi (strain CL Brener) GN=Tc00.1047053506297.190 PE=3 SV=1	Q4E0Q0_TRYCC	100833	0.99	0.999	0	0	19	0.0005	0.281	DDAGSFLR	R	H	0.578	2.25	0	1	0	0	1	0	0	2	880.416	3526.14	4879750	805	812	Q4E3P5_TRYCC,K2MVM1_TRYCR
Y-VF	Pyruvate, phosphate dikinase OS=Trypanosoma cruzi (strain CL Brener) GN=Tc00.1047053506297.190 PE=3 SV=1	Q4E0Q0_TRYCC	100833	0.99	0.999	0	0	19	0.0005	0.281	ELTEEYLVLFQR	K	K	0.541	3.02	0	1	0	0	1	0	0	2	1539.81	5638.74	1736120	184	195	Q4E3P5_TRYCC
Y-VF	Pyruvate, phosphate dikinase OS=Trypanosoma cruzi (strain CL Brener) GN=Tc00.1047053506297.190 PE=3 SV=1	Q4E0Q0_TRYCC	100833	0.987	0.999	0	0	19	0.0005	0.281	GDFLGIFR	R	T	0.485	1.78	0	1	0	0	1	0	0	2	924.494	5433.15	3303240	626	633	Q4E3P5_TRYCC,K2MVM1_TRYCR
Y-VF	Pyruvate, phosphate dikinase OS=Trypanosoma cruzi (strain CL Brener) GN=Tc00.1047053506297.190 PE=3 SV=1	Q4E0Q0_TRYCC	100833	0.995	0.999	0	0	19	0.0005	0.281	GGMTSHAAVVAR	R	G	0.596	2.13	0	1	0	0	1	0	0	2	1156.59	2200.68	865395	478	489	Q4E3P5_TRYCC,K2MVM1_TRYCR
Y-VF	Pyruvate, phosphate dikinase OS=Trypanosoma cruzi (strain CL Brener) GN=Tc00.1047053506297.190 PE=3 SV=1	Q4E0Q0_TRYCC	100833	0.996	0.999	0	0	19	0.0005	0.281	GLPQEVVEQVK	K	A	0.503	2.16	0	1	0	0	1	0	0	2	1225.68	4057.32	3802450	61	71	Q4E3P5_TRYCC,K2MVM1_TRYCR
Y-VF	Pyruvate, phosphate dikinase OS=Trypanosoma cruzi (strain CL Brener) GN=Tc00.1047053506297.190 PE=3 SV=1	Q4E0Q0_TRYCC	100833	0.994	0.999	0	0	19	0.0005	0.281	GTKFDTDLTAK	R	D	0.459	2.25	0	1	0	0	1	0	0	2	1196.62	2991.3	3212490	170	180	Q4E3P5_TRYCC,K2MVM1_TRYCR
Y-VF	Pyruvate, phosphate dikinase OS=Trypanosoma cruzi (strain CL Brener) GN=Tc00.1047053506297.190 PE=3 SV=1	Q4E0Q0_TRYCC	100833	0.997	0.999	0	0	19	0.0005	0.281	IDPLQVDHLMHPNIEPGAAK	R	S	0.569	3.29	0	1	0	0	0	1	1	2	2195.13	4577.64	3817210	396	415	Q4E3P5_TRYCC,K2MVM1_TRYCR
Y-VF	Pyruvate, phosphate dikinase OS=Trypanosoma cruzi (strain CL Brener) GN=Tc00.1047053506297.190 PE=3 SV=1	Q4E0Q0_TRYCC	100833	0.99	0.999	0	0	19	0.0005	0.281	KEELTFTK	K	Q	0.546	2.18	0	1	0	0	1	0	0	2	995.541	2801.03	3073560	736	743	Q4E3P5_TRYCC,K2MVM1_TRYCR
Y-VF	Pyruvate, phosphate dikinase OS=Trypanosoma cruzi (strain CL Brener) GN=Tc00.1047053506297.190 PE=3 SV=1	Q4E0Q0_TRYCC	100833	0.997	0.999	0	0	19	0.0005	0.281	LETSPEDLAGMDAAR	R	G	0.684	3.98	0	1	0	0	1	0	0	2	1575.73	4047.86	2718810	457	471	Q4E3P5_TRYCC
Y-VF	Pyruvate, phosphate dikinase OS=Trypanosoma cruzi (strain CL Brener) GN=Tc00.1047053506297.190 PE=3 SV=1	Q4E0Q0_TRYCC	100833	0.997	0.999	0	0	19	0.0005	0.281	LNNITGLLGTAVNVQAMVFGNINDR	R	S	0.782	2.32	0	1	0	0	0	1	0	2	2660.38	6607.79	96328.9	231	255	Q4E3P5_TRYCC,K2MVM1_TRYCR
Y-VF	Pyruvate, phosphate dikinase OS=Trypanosoma cruzi (strain CL Brener) GN=Tc00.1047053506297.190 PE=3 SV=1	Q4E0Q0_TRYCC	100833	0.995	0.999	0	0	19	0.0005	0.281	RVEADMGTNFGDVENPLLFSVR	R	S	0.714	4.32	0	1	0	0	0	1	0	2	2482.2	5267.81	2470390	76	97	Q4E3P5_TRYCC
Y-VF	Pyruvate, phosphate dikinase OS=Trypanosoma cruzi (strain CL Brener) GN=Tc00.1047053506297.190 PE=3 SV=1	Q4E0Q0_TRYCC	100833	0.997	0.999	0	0	19	0.0005	0.281	SATGVAFSR	R	S	0.579	2.65	0	1	0	0	1	0	0	2	895.463	2782.54	4325560	256	264	Q4E3P5_TRYCC,K2MVM1_TRYCR
Y-VF	Pyruvate, phosphate dikinase OS=Trypanosoma cruzi (strain CL Brener) GN=Tc00.1047053506297.190 PE=3 SV=1	Q4E0Q0_TRYCC	100833	0.997	0.999	0	0	19	0.0005	0.281	SPSTGENFFFGEYLVNAQGEDVVAGIR	R	T	0.801	3.4	0	1	0	0	0	1	0	2	2903.38	6216.11	386635	265	291	Q4E3P5_TRYCC,K2MVM1_TRYCR
Y-VF	Pyruvate, phosphate dikinase OS=Trypanosoma cruzi (strain CL Brener) GN=Tc00.1047053506297.190 PE=3 SV=1	Q4E0Q0_TRYCC	100833	0.997	0.999	0	0	19	0.0005	0.281	TAEETLAAAGQR	K	V	0.708	3.65	0	1	0	0	1	0	0	2	1217.61	2889.18	4451400	749	760	Q4E3P5_TRYCC
Y-VF	Pyruvate, phosphate dikinase OS=Trypanosoma cruzi (strain CL Brener) GN=Tc00.1047053506297.190 PE=3 SV=1	Q4E0Q0_TRYCC	100833	0.997	0.999	0	0	19	0.0005	0.281	TEHMFFEGSR	R	I	0.612	2.35	0	1	0	0	0	1	0	2	1240.54	3588.75	2478480	588	597	Q4E3P5_TRYCC
Y-VF	Pyruvate, phosphate dikinase OS=Trypanosoma cruzi (strain CL Brener) GN=Tc00.1047053506297.190 PE=3 SV=1	Q4E0Q0_TRYCC	100833	0.997	0.999	0	0	19	0.0005	0.281	TGFPFPEDPMTQLFAAINAVFR	K	S	0.758	2.66	0	1	0	0	0	1	0	2	2485.22	6874.22	271955	197	218	Q4E3P5_TRYCC,K2MVM1_TRYCR
Y-VF	Pyruvate, phosphate dikinase OS=Trypanosoma cruzi (strain CL Brener) GN=Tc00.1047053506297.190 PE=3 SV=1	Q4E0Q0_TRYCC	100833	0.997	0.999	0	0	19	0.0005	0.281	TPQQIGQSLSLR	R	W	0.631	3.06	0	1	0	0	1	0	0	2	1327.73	3913.15	4534820	292	303	Q4E3P5_TRYCC
Y-VF	Pyruvate, phosphate dikinase OS=Trypanosoma cruzi (strain CL Brener) GN=Tc00.1047053506297.190 PE=3 SV=1	Q4E0Q0_TRYCC	100833	0.995	0.999	0	0	19	0.0005	0.281	VDYIVGTMIEVPR	R	A	0.563	2.34	0	1	0	0	1	0	0	2	1507.78	4715.55	2619620	761	773	Q4E3P5_TRYCC,K2MVM1_TRYCR
Y-VF	Paraflagellar rod protein 3, putative OS=Trypanosoma cruzi (strain CL Brener) GN=Tc00.1047053509617.20 PE=4 SV=1	Q4D634_TRYCC	68663.9	0.997	1	0	0	18	0.0005	0.306	ADLEDAEAMKR	K	H	0.432	2.82	0	1	0	0	1	2	0	2	1248.59	2875.54	10000000	289	299	V5BDW8_TRYCR
Y-VF	Paraflagellar rod protein 3, putative OS=Trypanosoma cruzi (strain CL Brener) GN=Tc00.1047053509617.20 PE=4 SV=1	Q4D634_TRYCC	68663.9	0.997	1	0	0	18	0.0005	0.306	ALEDFKESEEALDAAGIEFNHPVDENNEEVLTR	K	R	0.779	5.79	0	1	0	0	0	0	1	2	3730.74	5304.55	1592890	502	534	V5BDW8_TRYCR
Y-VF	Paraflagellar rod protein 3, putative OS=Trypanosoma cruzi (strain CL Brener) GN=Tc00.1047053509617.20 PE=4 SV=1	Q4D634_TRYCC	68663.9	0.997	1	0	0	18	0.0005	0.306	AQFMDIIGVK	K	K	0.672	2.73	0	1	0	0	3	0	0	2	1121.6	4332.05	7741010	100	109	V5BDW8_TRYCR
Y-VF	Paraflagellar rod protein 3, putative OS=Trypanosoma cruzi (strain CL Brener) GN=Tc00.1047053509617.20 PE=4 SV=1	Q4D634_TRYCC	68663.9	0.957	1	0	0	18	0.0005	0.306	CEEENQPFK	K	K	0.47	1.56	0	1	0	0	1	0	0	2	1180.49	2498.41	1217660	240	248	V5BDW8_TRYCR
Y-VF	Paraflagellar rod protein 3, putative OS=Trypanosoma cruzi (strain CL Brener) GN=Tc00.1047053509617.20 PE=4 SV=1	Q4D634_TRYCC	68663.9	0.959	1	0	0	18	0.0005	0.306	IEEVDREEK	R	R	0.337	2.07	0	1	0	0	0	1	0	2	1146.56	1458.04	2007020	347	355	V5BDW8_TRYCR
Y-VF	Paraflagellar rod protein 3, putative OS=Trypanosoma cruzi (strain CL Brener) GN=Tc00.1047053509617.20 PE=4 SV=1	Q4D634_TRYCC	68663.9	0.997	1	0	0	18	0.0005	0.306	QGVEEELAMLK	R	E	0.636	2.99	0	1	0	0	2	0	0	2	1262.63	4544.83	7515660	486	496	V5BDW8_TRYCR
Y-VF	Paraflagellar rod protein 3, putative OS=Trypanosoma cruzi (strain CL Brener) GN=Tc00.1047053509617.20 PE=4 SV=1	Q4D634_TRYCC	68663.9	0.997	1	0	0	18	0.0005	0.306	QIEDIMNATQIQNALASTDDQIK	K	T	0.627	3.62	0	1	0	0	0	1	0	2	2560.26	5572.42	1350280	165	187	V5BDW8_TRYCR
Y-VF	Paraflagellar rod protein 3, putative OS=Trypanosoma cruzi (strain CL Brener) GN=Tc00.1047053509617.20 PE=4 SV=1	Q4D634_TRYCC	68663.9	0.997	1	0	0	18	0.0005	0.306	SQLDATQLAQVPTR	R	T	0.571	3.05	0	1	0	0	0	1	0	2	1527.81	3881.69	8423930	148	161	V5BDW8_TRYCR
Y-VF	Paraflagellar rod protein 3, putative OS=Trypanosoma cruzi (strain CL Brener) GN=Tc00.1047053509617.20 PE=4 SV=1	Q4D634_TRYCC	68663.9	0.997	1	0	0	18	0.0005	0.306	TACLENEELIQELHVSDWSETQR	K	Q	0.672	4.12	0	1	0	0	0	1	0	2	2787.29	5230.19	1081860	24	46	V5BDW8_TRYCR
Y-VF	Paraflagellar rod protein 3, putative OS=Trypanosoma cruzi (strain CL Brener) GN=Tc00.1047053509617.20 PE=4 SV=1	Q4D634_TRYCC	68663.9	0.989	1	0	0	18	0.0005	0.306	VCGLEMSQR	R	E	0.4	2.15	0	1	0	0	1	0	0	2	1079.5	3026.71	6524820	83	91	V5BDW8_TRYCR
Y-VF	Paraflagellar rod protein 3, putative OS=Trypanosoma cruzi (strain CL Brener) GN=Tc00.1047053509617.20 PE=4 SV=1	Q4D634_TRYCC	68663.9	0.996	1	0	0	18	0.0005	0.306	VEYSQFLEVASQHK	R	K	0.524	2.69	0	1	0	0	0	1	0	2	1664.83	4519.81	1788650	358	371	V5BDW8_TRYCR
Y-VF	Paraflagellar rod protein 3, putative OS=Trypanosoma cruzi (strain CL Brener) GN=Tc00.1047053509617.20 PE=4 SV=1	Q4D634_TRYCC	68663.9	0.997	1	0	0	18	0.0005	0.306	VVSFTQMIDNAIAK	R	M	0.636	2.83	0	1	0	0	2	0	0	2	1552.8	5432.21	3183410	124	137	V5BDW8_TRYCR
Y-VF	Paraflagellar rod protein 3 OS=Trypanosoma cruzi Dm28c GN=TCDM_07792 PE=4 SV=1	V5BDW8_TRYCR	68720.9	0.997	1	0	0	18	0.0005	0.306	ADLEDAEAMKR	K	H	0.432	2.82	0	1	0	0	1	2	0	2	1248.59	2875.54	10000000	289	299	Q4D634_TRYCC
Y-VF	Paraflagellar rod protein 3 OS=Trypanosoma cruzi Dm28c GN=TCDM_07792 PE=4 SV=1	V5BDW8_TRYCR	68720.9	0.997	1	0	0	18	0.0005	0.306	ALEDFKESEEALDAAGIEFNHPVDENNEEVLTR	K	R	0.779	5.79	0	1	0	0	0	0	1	2	3730.74	5304.55	1592890	502	534	Q4D634_TRYCC
Y-VF	Paraflagellar rod protein 3 OS=Trypanosoma cruzi Dm28c GN=TCDM_07792 PE=4 SV=1	V5BDW8_TRYCR	68720.9	0.997	1	0	0	18	0.0005	0.306	AQFMDIIGVK	K	K	0.672	2.73	0	1	0	0	3	0	0	2	1121.6	4332.05	7741010	100	109	Q4D634_TRYCC
Y-VF	Paraflagellar rod protein 3 OS=Trypanosoma cruzi Dm28c GN=TCDM_07792 PE=4 SV=1	V5BDW8_TRYCR	68720.9	0.957	1	0	0	18	0.0005	0.306	CEEENQPFK	K	K	0.47	1.56	0	1	0	0	1	0	0	2	1180.49	2498.41	1217660	240	248	Q4D634_TRYCC
Y-VF	Paraflagellar rod protein 3 OS=Trypanosoma cruzi Dm28c GN=TCDM_07792 PE=4 SV=1	V5BDW8_TRYCR	68720.9	0.959	1	0	0	18	0.0005	0.306	IEEVDREEK	R	R	0.337	2.07	0	1	0	0	0	1	0	2	1146.56	1458.04	2007020	347	355	Q4D634_TRYCC
Y-VF	Paraflagellar rod protein 3 OS=Trypanosoma cruzi Dm28c GN=TCDM_07792 PE=4 SV=1	V5BDW8_TRYCR	68720.9	0.997	1	0	0	18	0.0005	0.306	QGVEEELAMLK	R	E	0.636	2.99	0	1	0	0	2	0	0	2	1262.63	4544.83	7515660	486	496	Q4D634_TRYCC
Y-VF	Paraflagellar rod protein 3 OS=Trypanosoma cruzi Dm28c GN=TCDM_07792 PE=4 SV=1	V5BDW8_TRYCR	68720.9	0.997	1	0	0	18	0.0005	0.306	QIEDIMNATQIQNALASTDDQIK	K	T	0.627	3.62	0	1	0	0	0	1	0	2	2560.26	5572.42	1350280	165	187	Q4D634_TRYCC
Y-VF	Paraflagellar rod protein 3 OS=Trypanosoma cruzi Dm28c GN=TCDM_07792 PE=4 SV=1	V5BDW8_TRYCR	68720.9	0.997	1	0	0	18	0.0005	0.306	SQLDATQLAQVPTR	R	T	0.571	3.05	0	1	0	0	0	1	0	2	1527.81	3881.69	8423930	148	161	Q4D634_TRYCC
Y-VF	Paraflagellar rod protein 3 OS=Trypanosoma cruzi Dm28c GN=TCDM_07792 PE=4 SV=1	V5BDW8_TRYCR	68720.9	0.997	1	0	0	18	0.0005	0.306	TACLENEELIQELHVSDWSETQR	K	Q	0.672	4.12	0	1	0	0	0	1	0	2	2787.29	5230.19	1081860	24	46	Q4D634_TRYCC
Y-VF	Paraflagellar rod protein 3 OS=Trypanosoma cruzi Dm28c GN=TCDM_07792 PE=4 SV=1	V5BDW8_TRYCR	68720.9	0.989	1	0	0	18	0.0005	0.306	VCGLEMSQR	R	E	0.4	2.15	0	1	0	0	1	0	0	2	1079.5	3026.71	6524820	83	91	Q4D634_TRYCC
Y-VF	Paraflagellar rod protein 3 OS=Trypanosoma cruzi Dm28c GN=TCDM_07792 PE=4 SV=1	V5BDW8_TRYCR	68720.9	0.996	1	0	0	18	0.0005	0.306	VEYSQFLEVASQHK	R	K	0.524	2.69	0	1	0	0	0	1	0	2	1664.83	4519.81	1788650	358	371	Q4D634_TRYCC
Y-VF	Paraflagellar rod protein 3 OS=Trypanosoma cruzi Dm28c GN=TCDM_07792 PE=4 SV=1	V5BDW8_TRYCR	68720.9	0.997	1	0	0	18	0.0005	0.306	VVSFTQMIDNAIAK	R	M	0.636	2.83	0	1	0	0	2	0	0	2	1552.8	5432.21	3183410	124	137	Q4D634_TRYCC
Y-VF	Heat shock protein 70 OS=Trypanosoma cruzi PE=2 SV=1	Q56UI2_TRYCR	71373.9	0.997	1	2	2	18	0.0005	0.232	EAAEFEDEDR	R	K	0.688	2.21	0	1	0	0	2	0	0	2	1210.49	2666.28	3950650	542	551
Y-VF	Heat shock protein 70 OS=Trypanosoma cruzi PE=2 SV=1	Q56UI2_TRYCR	71373.9	0.997	1	2	2	18	0.0005	0.232	FELSGIPPAPR	K	G	0.55	2.23	0	1	0	0	2	0	0	2	1183.65	4385.09	6674130	480	490
Y-VF	Heat shock protein 70 OS=Trypanosoma cruzi PE=2 SV=1	Q56UI2_TRYCR	71373.9	0.997	1	2	2	18	0.0005	0.232	GINPDEAVAYGAAVQAAVLTGESEVGGR	R	V	0.699	3.17	0	1	0	0	0	0	1	2	2701.34	6210.4	212750	384	411
Y-VF	Heat shock protein 70 OS=Trypanosoma cruzi PE=2 SV=1	Q56UI2_TRYCR	71373.9	0.997	1	2	2	18	0.0005	0.232	KEEITITNDK	K	G	0.534	2.93	0	1	0	0	2	0	0	2	1190.63	2424.43	4933630	519	528
Y-VF	Heat shock protein 70 OS=Trypanosoma cruzi PE=2 SV=1	Q56UI2_TRYCR	71373.9	0.997	1	2	2	18	0.0005	0.232	KEEITITNDKGR	K	L	0.563	3	0	1	0	0	0	1	0	2	1403.75	2120.31	2274070	519	530
Y-VF	Heat shock protein 70 OS=Trypanosoma cruzi PE=2 SV=1	Q56UI2_TRYCR	71373.9	0.997	1	2	2	18	0.0005	0.232	LQSVTNPIIQK	K	V	0.552	2.32	0	1	0	0	1	0	0	2	1240.73	3588.62	6267640	621	631
Y-VF	Heat shock protein 70 OS=Trypanosoma cruzi PE=2 SV=1	Q56UI2_TRYCR	71373.9	0.997	1	2	2	18	0.0005	0.232	LSADDKSAVEAAVK	K	E	0.682	4.56	0	1	0	0	1	1	0	2	1403.74	3031.25	4890700	584	597
Y-VF	Heat shock protein 70 OS=Trypanosoma cruzi PE=2 SV=1	Q56UI2_TRYCR	71373.9	0.99	1	2	2	18	0.0005	0.232	LSEEEIER	R	M	0.473	2.31	0	1	0	0	1	0	0	2	1004.49	2802.42	3094980	531	538
Y-VF	Heat shock protein 70 OS=Trypanosoma cruzi PE=2 SV=1	Q56UI2_TRYCR	71373.9	0.997	1	2	2	18	0.0005	0.232	NSLESVAYSLR	R	N	0.641	3.83	0	1	0	0	1	0	0	2	1238.64	4491.44	7888220	561	571
Y-VF	Heat shock protein 70 OS=Trypanosoma cruzi PE=2 SV=1	Q56UI2_TRYCR	71373.9	0.961	1	2	2	18	0.0005	0.232	SSGKKEEITITNDK	K	G	0.39	2.38	0	1	0	0	0	1	0	2	1549.81	2043.89	1362560	515	528
Y-VF	Heat shock protein 70 OS=Trypanosoma cruzi PE=2 SV=1	Q56UI2_TRYCR	71373.9	0.997	1	2	2	18	0.0005	0.232	VVLVDVIPLSLGIETVGGVMTK	R	L	0.729	4.38	0	1	0	0	0	3	0	2	2239.3	6626.33	1792600	412	433
Y-VF	Heat shock protein 70 OS=Trypanosoma cruzi PE=2 SV=1	Q56UI2_TRYCR	71373.9	0.997	1	2	2	18	0.0005	0.232	VYQSGGGADGDERPEPMDDL	K	-	0.696	2.98	0	1	0	0	1	0	0	2	2107.89	4008.59	526375	632	651
Y-VF	Trans-sialidase, putative OS=Trypanosoma cruzi (strain CL Brener) GN=Tc00.1047053511603.450 PE=4 SV=1	Q4E2A1_TRYCC	83214.7	0.959	1	2	2	18	0.0005	0.236	ADKEVNVK	K	G	0.287	2.21	0	1	0	0	1	0	0	2	902.494	1125.66	8599910	392	399
Y-VF	Trans-sialidase, putative OS=Trypanosoma cruzi (strain CL Brener) GN=Tc00.1047053511603.450 PE=4 SV=1	Q4E2A1_TRYCC	83214.7	0.997	1	2	2	18	0.0005	0.236	DGNAVSLIYSSATESGK	R	L	0.699	3.16	0	1	0	0	1	0	0	2	1698.82	4678.71	7520900	282	298
Y-VF	Trans-sialidase, putative OS=Trypanosoma cruzi (strain CL Brener) GN=Tc00.1047053511603.450 PE=4 SV=1	Q4E2A1_TRYCC	83214.7	0.989	1	2	2	18	0.0005	0.236	DGTLVFPVEGTK	K	R	0.335	2.97	0	1	0	0	3	0	0	2	1262.66	4333.2	9655660	269	280	Q4DU07_TRYCC,Q4DWF0_TRYCC,V5BEC1_TRYCR,V5AJL9_TRYCR,Q4DV25_TRYCC,Q4E2C9_TRYCC,V5B004_TRYCR,V5CZX6_TRYCR,Q4CTQ6_TRYCC,V5B3S7_TRYCR,Q4D781_TRYCC
Y-VF	Trans-sialidase, putative OS=Trypanosoma cruzi (strain CL Brener) GN=Tc00.1047053511603.450 PE=4 SV=1	Q4E2A1_TRYCC	83214.7	0.995	1	2	2	18	0.0005	0.236	DPSADNACSAVK	K	I	0.535	2.23	0	1	0	0	1	0	0	2	1234.54	2170.7	1031310	497	508
Y-VF	Trans-sialidase, putative OS=Trypanosoma cruzi (strain CL Brener) GN=Tc00.1047053511603.450 PE=4 SV=1	Q4E2A1_TRYCC	83214.7	0.997	1	2	2	18	0.0005	0.236	GISHFYIGGDGGSAGSK	K	E	0.578	3.26	0	1	0	0	0	1	0	2	1609.76	3554.71	5175290	680	696	Q4DU07_TRYCC,V5AQR2_TRYCR,Q4DQS2_TRYCC,Q4DUY4_TRYCC
Y-VF	Trans-sialidase, putative OS=Trypanosoma cruzi (strain CL Brener) GN=Tc00.1047053511603.450 PE=4 SV=1	Q4E2A1_TRYCC	83214.7	0.993	1	2	2	18	0.0005	0.236	LIGGGGSGVQMK	R	D	0.558	2.17	0	1	0	0	1	0	0	2	1119.58	2257.08	6514920	257	268	Q4CXW0_TRYCC,Q4DLR5_TRYCC,Q6WAZ7_TRYCR
Y-VF	Trans-sialidase, putative OS=Trypanosoma cruzi (strain CL Brener) GN=Tc00.1047053511603.450 PE=4 SV=1	Q4E2A1_TRYCC	83214.7	0.997	1	2	2	18	0.0005	0.236	NGFTGIASELLEWTDKESNELDTTK	K	L	0.688	1.4	0	1	0	0	0	1	0	2	2798.34	6692.96	49148.9	121	145
Y-VF	Trans-sialidase, putative OS=Trypanosoma cruzi (strain CL Brener) GN=Tc00.1047053511603.450 PE=4 SV=1	Q4E2A1_TRYCC	83214.7	0.997	1	2	2	18	0.0005	0.236	NPVLLGLSYDK	K	E	0.603	2.96	0	1	0	0	1	0	0	2	1218.67	4623.58	6599350	609	619	Q4CXW0_TRYCC,Q4E2C9_TRYCC,V5B7T7_TRYCR
Y-VF	Trans-sialidase, putative OS=Trypanosoma cruzi (strain CL Brener) GN=Tc00.1047053511603.450 PE=4 SV=1	Q4E2A1_TRYCC	83214.7	0.997	1	2	2	18	0.0005	0.236	NPVLLGLSYDKEGK	K	W	0.659	3.57	0	1	0	0	0	1	0	2	1532.83	4213.26	2907380	609	622	Q4CXW0_TRYCC,Q4E2C9_TRYCC,V5B7T7_TRYCR
Y-VF	Trans-sialidase, putative OS=Trypanosoma cruzi (strain CL Brener) GN=Tc00.1047053511603.450 PE=4 SV=1	Q4E2A1_TRYCC	83214.7	0.991	1	2	2	18	0.0005	0.236	QGSAYVDGK	K	R	0.502	1.85	0	1	0	0	1	0	0	2	924.442	1488.87	2324750	656	664	Q4DWF0_TRYCC
Y-VF	Trans-sialidase, putative OS=Trypanosoma cruzi (strain CL Brener) GN=Tc00.1047053511603.450 PE=4 SV=1	Q4E2A1_TRYCC	83214.7	0.997	1	2	2	18	0.0005	0.236	SNWEPETTHQVAIVLR	R	N	0.717	4.76	0	1	0	0	1	1	0	2	1879.97	4338.52	19500000	637	652	Q4CXW0_TRYCC,V5AQR2_TRYCR,Q4DQS2_TRYCC,Q4DUY4_TRYCC
Y-VF	Trans-sialidase, putative OS=Trypanosoma cruzi (strain CL Brener) GN=Tc00.1047053511603.450 PE=4 SV=1	Q4E2A1_TRYCC	83214.7	0.997	1	2	2	18	0.0005	0.236	TQVLEECQFEQGK	K	C	0.717	3.31	0	1	0	0	1	0	0	2	1595.74	3556.25	2071920	148	160
Y-VF	Trans-sialidase, putative OS=Trypanosoma cruzi (strain CL Brener) GN=Tc00.1047053511603.450 PE=4 SV=1	Q4E2A1_TRYCC	83214.7	0.997	1	2	2	18	0.0005	0.236	VGDASCELK	R	S	0.748	2.7	0	1	0	0	2	0	0	2	978.456	2189.89	27200000	666	674	Q4CXW0_TRYCC,Q4DU07_TRYCC,Q4E2C9_TRYCC,Q4DUY4_TRYCC,Q6WAZ7_TRYCR
Y-VF	Trans-sialidase, putative OS=Trypanosoma cruzi (strain CL Brener) GN=Tc00.1047053511603.450 PE=4 SV=1	Q4E2A1_TRYCC	83214.7	0.997	1	2	2	18	0.0005	0.236	VYESGDKGDSWTEALGTLSR	R	V	0.475	4.46	0	1	0	0	0	1	0	2	2171.03	4841.3	4171030	334	353	Q4DPD2_TRYCC,Q4DTW4_TRYCC,V5AUG0_TRYCR,Q4E2C9_TRYCC,V5B913_TRYCR,Q4DTC3_TRYCC,Q4E283_TRYCC,Q4E533_TRYCC,Q4DQA0_TRYCC,Q4E2C0_TRYCC,V5AMH3_TRYCR,Q4DEK8_TRYCC,Q4DUY4_TRYCC,V5B1X1_TRYCR,V5BF68_TRYCR,Q4DTW9_TRYCC,Q4DU07_TRYCC,Q4DQS2_TRYCC,Q4CTZ4_TRYCC,Q4DKJ6_TRYCC,V5AJP1_TRYCR,V5AQR2_TRYCR,Q4DE94_TRYCC,Q4E377_TRYCC,Q6WAZ7_TRYCR,V5B4E0_TRYCR,V5B0V2_TRYCR,Q4D781_TRYCC
Y-VF	Trans-sialidase, putative OS=Trypanosoma cruzi (strain CL Brener) GN=Tc00.1047053506409.170 PE=4 SV=1	Q4DV25_TRYCC	98748.8	0.997	1	8	9	18	0.0005	0.213	AESSDGVTFR	K	G	0.597	2.81	0	1	0	0	1	0	0	2	1068.5	2842.39	5949130	549	558	Q4DWF0_TRYCC
Y-VF	Trans-sialidase, putative OS=Trypanosoma cruzi (strain CL Brener) GN=Tc00.1047053506409.170 PE=4 SV=1	Q4DV25_TRYCC	98748.8	0.997	1	8	9	18	0.0005	0.213	AVGSGFTTATFGTGDDGK	K	N	0.711	3.4	0	1	0	0	1	0	0	2	1688.78	4026.21	1542350	352	369
Y-VF	Trans-sialidase, putative OS=Trypanosoma cruzi (strain CL Brener) GN=Tc00.1047053506409.170 PE=4 SV=1	Q4DV25_TRYCC	98748.8	0.997	1	8	9	18	0.0005	0.213	DGEDTFTGIASQLLTIK	K	D	0.753	2.96	0	1	0	0	1	0	0	2	1808.93	6392.09	272059	115	131
Y-VF	Trans-sialidase, putative OS=Trypanosoma cruzi (strain CL Brener) GN=Tc00.1047053506409.170 PE=4 SV=1	Q4DV25_TRYCC	98748.8	0.997	1	8	9	18	0.0005	0.213	DGEDTFTGIASQLLTIKDDNTPEEALK	K	K	0.686	1.83	0	1	0	0	0	1	0	2	2921.43	6088.36	162996	115	141
Y-VF	Trans-sialidase, putative OS=Trypanosoma cruzi (strain CL Brener) GN=Tc00.1047053506409.170 PE=4 SV=1	Q4DV25_TRYCC	98748.8	0.997	1	8	9	18	0.0005	0.213	DGEDTFTGIASQLLTIKDDNTPEEALKK	K	A	0.738	5.76	0	1	0	0	0	1	1	2	3049.52	5794.76	1166920	115	142
Y-VF	Trans-sialidase, putative OS=Trypanosoma cruzi (strain CL Brener) GN=Tc00.1047053506409.170 PE=4 SV=1	Q4DV25_TRYCC	98748.8	0.989	1	8	9	18	0.0005	0.213	DGTLVFPVEGTK	K	K	0.335	2.97	0	1	0	0	3	0	0	2	1262.66	4333.2	9655660	249	260	Q4DU07_TRYCC,Q4DWF0_TRYCC,V5BEC1_TRYCR,V5AJL9_TRYCR,Q4E2C9_TRYCC,V5B004_TRYCR,V5CZX6_TRYCR,Q4CTQ6_TRYCC,V5B3S7_TRYCR,Q4D781_TRYCC,Q4E2A1_TRYCC
Y-VF	Trans-sialidase, putative OS=Trypanosoma cruzi (strain CL Brener) GN=Tc00.1047053506409.170 PE=4 SV=1	Q4DV25_TRYCC	98748.8	0.946	1	8	9	18	0.0005	0.213	EELIALYEK	K	K	0.231	2.6	0	1	0	0	1	0	0	2	1107.59	4403.79	13000000	436	444	Q4DU07_TRYCC,Q4DEI7_TRYCC,Q4D387_TRYCC,V5B4Z5_TRYCR,Q4E431_TRYCC,V5D1E2_TRYCR,V5APD4_TRYCR,Q4DSG4_TRYCC,Q4DTC3_TRYCC,Q4DWF0_TRYCC,Q4E283_TRYCC,V5B511_TRYCR,V5B6Q6_TRYCR,K2M3W7_TRYCR,Q4DMQ7_TRYCC,Q4DH72_TRYCC,Q4CW95_TRYCC,Q4DEI8_TRYCC,Q4D5F2_TRYCC,V5AJD2_TRYCR,V5B3M9_TRYCR
Y-VF	Trans-sialidase, putative OS=Trypanosoma cruzi (strain CL Brener) GN=Tc00.1047053506409.170 PE=4 SV=1	Q4DV25_TRYCC	98748.8	0.98	1	8	9	18	0.0005	0.213	EGPISLMGVK	K	M	0.312	2.45	0	1	0	0	1	0	0	2	1030.56	4379.71	4444890	597	606
Y-VF	Trans-sialidase, putative OS=Trypanosoma cruzi (strain CL Brener) GN=Tc00.1047053506409.170 PE=4 SV=1	Q4DV25_TRYCC	98748.8	0.997	1	8	9	18	0.0005	0.213	GDVTVESFGIPGLLK	K	V	0.668	2.92	0	1	0	0	1	0	0	2	1531.84	5683.62	1770240	85	99
Y-VF	Trans-sialidase, putative OS=Trypanosoma cruzi (strain CL Brener) GN=Tc00.1047053506409.170 PE=4 SV=1	Q4DV25_TRYCC	98748.8	0.997	1	8	9	18	0.0005	0.213	GISEGKGDVTVESFGIPGLLK	K	V	0.563	2.91	0	1	0	0	0	1	0	2	2103.13	5348.21	1522200	79	99
Y-VF	Trans-sialidase, putative OS=Trypanosoma cruzi (strain CL Brener) GN=Tc00.1047053506409.170 PE=4 SV=1	Q4DV25_TRYCC	98748.8	0.997	1	8	9	18	0.0005	0.213	GMSDGGCSDPSVVER	K	E	0.533	3.16	0	1	0	0	1	0	0	2	1552.64	2805.75	1041490	289	303
Y-VF	Trans-sialidase, putative OS=Trypanosoma cruzi (strain CL Brener) GN=Tc00.1047053506409.170 PE=4 SV=1	Q4DV25_TRYCC	98748.8	0.997	1	8	9	18	0.0005	0.213	HVSQLCPSESAVQATSPDSACK	K	N	0.701	3.62	0	1	0	0	0	1	0	2	2359.07	3163.09	1749210	480	501	Q4DWF0_TRYCC
Y-VF	Trans-sialidase, putative OS=Trypanosoma cruzi (strain CL Brener) GN=Tc00.1047053506409.170 PE=4 SV=1	Q4DV25_TRYCC	98748.8	0.997	1	8	9	18	0.0005	0.213	IQWNVNQLPVGTLSEGEQPSSLTR	K	L	0.661	3.41	0	1	0	0	0	1	0	2	2653.36	5292.33	1137960	213	236
Y-VF	Trans-sialidase, putative OS=Trypanosoma cruzi (strain CL Brener) GN=Tc00.1047053506409.170 PE=4 SV=1	Q4DV25_TRYCC	98748.8	0.997	1	8	9	18	0.0005	0.213	KGGQESGAAQSGLLLAK	R	R	0.708	4.08	0	1	0	0	0	1	0	2	1614.88	3279.37	4693650	183	199
Y-VF	Trans-sialidase, putative OS=Trypanosoma cruzi (strain CL Brener) GN=Tc00.1047053506409.170 PE=4 SV=1	Q4DV25_TRYCC	98748.8	0.99	1	8	9	18	0.0005	0.213	VGEPCKLETTNSK	R	G	0.449	2.2	0	1	0	0	1	0	0	2	1462.72	2257.65	712452	671	683
Y-VF	Tubulin beta chain OS=Trypanosoma cruzi PE=2 SV=1	Q8STF3_TRYCR	49700.2	0.997	1	12	17	18	0.0005	0.294	AVLIDLEPGTMDSVR	R	A	0.555	3.41	0	1	0	0	1	0	0	2	1615.84	5016.3	4579960	63	77
Y-VF	Tubulin beta chain OS=Trypanosoma cruzi PE=2 SV=1	Q8STF3_TRYCR	49700.2	0.997	1	12	17	18	0.0005	0.294	EVDEQMLNVQNK	K	N	0.668	2.46	0	1	0	0	2	0	0	2	1446.69	3167.81	5306900	325	336
Y-VF	Tubulin beta chain OS=Trypanosoma cruzi PE=2 SV=1	Q8STF3_TRYCR	49700.2	0.961	1	12	17	18	0.0005	0.294	FPGQLNSDLR	R	K	0.284	2.33	0	1	0	0	1	0	0	2	1146.59	3818.5	3512700	242	251
Y-VF	Tubulin beta chain OS=Trypanosoma cruzi PE=2 SV=1	Q8STF3_TRYCR	49700.2	0.997	1	12	17	18	0.0005	0.294	GLSVPELTQQMFDAK	R	N	0.666	2.77	0	1	0	0	1	0	0	2	1663.84	5561.48	2361610	283	297
Y-VF	Tubulin beta chain OS=Trypanosoma cruzi PE=2 SV=1	Q8STF3_TRYCR	49700.2	0.997	1	12	17	18	0.0005	0.294	INVYFDEATGGR	R	Y	0.755	3.31	0	1	0	0	1	0	0	2	1341.64	4130.25	9386990	47	58
Y-VF	Tubulin beta chain OS=Trypanosoma cruzi PE=2 SV=1	Q8STF3_TRYCR	49700.2	0.997	1	12	17	18	0.0005	0.294	LAVNLVPFPR	K	L	0.653	2.95	0	1	0	0	1	0	0	2	1125.68	5085.74	1682440	253	262
Y-VF	Tubulin beta chain OS=Trypanosoma cruzi PE=2 SV=1	Q8STF3_TRYCR	49700.2	0.997	1	12	17	18	0.0005	0.294	LHFFMMGFAPLTSR	R	G	0.7	4.26	0	1	0	0	0	3	0	2	1686.81	5430.17	3885920	263	276
Y-VF	Tubulin beta chain OS=Trypanosoma cruzi PE=2 SV=1	Q8STF3_TRYCR	49700.2	0.99	1	12	17	18	0.0005	0.294	LREEYPDR	K	I	0.399	2.19	0	1	0	0	2	1	0	2	1077.53	2120.83	11600000	155	162
Y-VF	Tubulin beta chain OS=Trypanosoma cruzi PE=2 SV=1	Q8STF3_TRYCR	49700.2	0.997	1	12	17	18	0.0005	0.294	NSSYFIEWIPNNIK	K	S	0.637	1.88	0	1	0	0	1	0	0	2	1724.86	5728.45	878522	337	350
Y-VF	Tubulin beta chain OS=Trypanosoma cruzi PE=2 SV=1	Q8STF3_TRYCR	49700.2	0.997	1	12	17	18	0.0005	0.294	RVGEQFTAMFR	R	R	0.445	2.76	0	1	0	0	0	1	0	2	1341.67	4372.51	1424660	380	390
Y-VF	Tubulin beta chain OS=Trypanosoma cruzi PE=2 SV=1	Q8STF3_TRYCR	49700.2	0.997	1	12	17	18	0.0005	0.294	VGEQFTAMFR	R	R	0.437	3.42	0	1	0	0	2	0	0	2	1185.57	4441.07	6420670	381	390
Y-VF	Tubulin beta chain OS=Trypanosoma cruzi PE=2 SV=1	Q8STF3_TRYCR	49700.2	0.975	1	12	17	18	0.0005	0.294	YLTASALFR	R	G	0.537	1.66	0	1	0	0	1	0	0	2	1041.57	4742.07	2696670	310	318
Y-VF	Trans-sialidase, putative OS=Trypanosoma cruzi (strain CL Brener) GN=Tc00.1047053507479.20 PE=4 SV=1	Q4DCG7_TRYCC	89038.9	0.99	1	5	7	18	0.0005	0.128	ASVYIDGK	K	S	0.499	2.1	0	1	0	0	3	0	0	2	852.446	2629.27	50900000	635	642	Q4CN26_TRYCC,Q4CQP5_TRYCC,V5BA90_TRYCR,A0A0B4L7N1_TRYCR,Q4CKC3_TRYCC,Q4DBD3_TRYCC,V5BM06_TRYCR,Q4CSG5_TRYCC,Q4E0D0_TRYCC,Q4CZ95_TRYCC,Q4DCE1_TRYCC,V5A2J1_TRYCR,V5CYK7_TRYCR,V5AYK0_TRYCR
Y-VF	Trans-sialidase, putative OS=Trypanosoma cruzi (strain CL Brener) GN=Tc00.1047053507479.20 PE=4 SV=1	Q4DCG7_TRYCC	89038.9	0.997	1	5	7	18	0.0005	0.128	DGVQLTEPDSR	K	V	0.559	2.66	0	1	0	0	1	0	0	2	1216.58	3064	6754880	528	538
Y-VF	Trans-sialidase, putative OS=Trypanosoma cruzi (strain CL Brener) GN=Tc00.1047053507479.20 PE=4 SV=1	Q4DCG7_TRYCC	89038.9	0.997	1	5	7	18	0.0005	0.128	EHQVALMLQGNK	K	A	0.538	2.9	0	1	0	0	0	1	0	2	1367.71	3385.15	4265350	623	634	Q4DKB6_TRYCC,Q4DCE1_TRYCC,Q4DKM4_TRYCC,V5AUB6_TRYCR,V5CYK7_TRYCR,A0A0B4L7N1_TRYCR,A0PGC0_TRYCR,V5CJT8_TRYCR,Q4D825_TRYCC,Q2VYD0_TRYCR,Q4DQA1_TRYCC
Y-VF	Trans-sialidase, putative OS=Trypanosoma cruzi (strain CL Brener) GN=Tc00.1047053507479.20 PE=4 SV=1	Q4DCG7_TRYCC	89038.9	0.962	1	5	7	18	0.0005	0.128	FTSAGNEGTAR	R	E	0.391	1.69	0	1	0	0	1	0	0	2	1110.52	1426.03	541826	768	778
Y-VF	Trans-sialidase, putative OS=Trypanosoma cruzi (strain CL Brener) GN=Tc00.1047053507479.20 PE=4 SV=1	Q4DCG7_TRYCC	89038.9	0.997	1	5	7	18	0.0005	0.128	GSGEHSAISLSR	R	M	0.69	2.79	0	1	0	0	1	1	0	2	1200.6	2546.57	6618600	453	464	Q4CTA6_TRYCC,Q4CZA1_TRYCC
Y-VF	Trans-sialidase, putative OS=Trypanosoma cruzi (strain CL Brener) GN=Tc00.1047053507479.20 PE=4 SV=1	Q4DCG7_TRYCC	89038.9	0.997	1	5	7	18	0.0005	0.128	KEHQVALMLQGNK	K	A	0.53	3.28	0	1	0	0	1	1	0	2	1495.81	2992.84	10400000	622	634	Q4DKB6_TRYCC,Q4DCE1_TRYCC,V5AUB6_TRYCR,A0PGC0_TRYCR,V5CJT8_TRYCR,Q2VYD0_TRYCR,Q4DQA1_TRYCC
Y-VF	Trans-sialidase, putative OS=Trypanosoma cruzi (strain CL Brener) GN=Tc00.1047053507479.20 PE=4 SV=1	Q4DCG7_TRYCC	89038.9	0.98	1	5	7	18	0.0005	0.128	KVMLYTQR	R	G	0.463	1.54	0	1	0	0	2	0	0	2	1054.57	2511.76	5580490	389	396	Q4CSS2_TRYCC,Q4CXS5_TRYCC,Q8M369_TRYCR,Q4DKB6_TRYCC,Q4CN26_TRYCC,Q4CRQ9_TRYCC,Q4D2I1_TRYCC,V5BA90_TRYCR,A0A0B4L7N1_TRYCR,Q4CPL3_TRYCC,V5BM06_TRYCR,K2N4J2_TRYCR,Q2VYD0_TRYCR,Q4E0D0_TRYCC,Q86DL7_TRYCR,V5A4D8_TRYCR,Q4D980_TRYCC,Q4DKM4_TRYCC,A0PGB9_TRYCR,V5AYK0_TRYCR,V5CJT8_TRYCR,Q4CQC9_TRYCC,Q4D825_TRYCC,V5B534_TRYCR,V5D5H5_TRYCR,Q4CQT4_TRYCC,Q4CT07_TRYCC,Q4DQW0_TRYCC,Q4CQV3_TRYCC,V5AYL7_TRYCR,Q4CQP…
Y-VF	Trans-sialidase, putative OS=Trypanosoma cruzi (strain CL Brener) GN=Tc00.1047053507479.20 PE=4 SV=1	Q4DCG7_TRYCC	89038.9	0.975	1	5	7	18	0.0005	0.128	NDLINIQNLQR	K	V	0.407	1.93	0	1	0	0	1	0	0	2	1340.73	4448.46	2583550	72	82
Y-VF	Trans-sialidase, putative OS=Trypanosoma cruzi (strain CL Brener) GN=Tc00.1047053507479.20 PE=4 SV=1	Q4DCG7_TRYCC	89038.9	0.997	1	5	7	18	0.0005	0.128	SLGEEEALSTDERPPDVLR	K	F	0.548	2.95	0	1	0	0	1	1	0	2	2113.04	4200.79	12000000	643	661
Y-VF	Trans-sialidase, putative OS=Trypanosoma cruzi (strain CL Brener) GN=Tc00.1047053507479.20 PE=4 SV=1	Q4DCG7_TRYCC	89038.9	0.979	1	5	7	18	0.0005	0.128	SVFWDPILR	R	V	0.459	1.69	0	1	0	0	1	0	0	2	1132.62	5564.52	913528	368	376
Y-VF	Trans-sialidase, putative OS=Trypanosoma cruzi (strain CL Brener) GN=Tc00.1047053507479.20 PE=4 SV=1	Q4DCG7_TRYCC	89038.9	0.997	1	5	7	18	0.0005	0.128	VKDGVQLTEPDSR	K	V	0.525	3.26	0	1	0	0	1	1	0	2	1443.74	2822.92	5787880	526	538
Y-VF	Surface protease GP63, putative OS=Trypanosoma cruzi (strain CL Brener) GN=Tc00.1047053506289.210 PE=4 SV=1	Q4DVY4_TRYCC	79270.9	0.951	1	1	1	18	0.0005	0.162	GLNEPCNHFNPPSEHIR	R	D	0.381	2.74	0	1	0	0	0	0	1	2	2017.93	3341.7	2444560	169	185	Q4DVY6_TRYCC
Y-VF	Surface protease GP63, putative OS=Trypanosoma cruzi (strain CL Brener) GN=Tc00.1047053506289.210 PE=4 SV=1	Q4DVY4_TRYCC	79270.9	0.994	1	1	1	18	0.0005	0.162	GMLNSEYIVR	K	G	0.539	2.08	0	1	0	0	2	0	0	2	1197.59	3853.14	22000000	263	272	Q4DVY6_TRYCC
Y-VF	Surface protease GP63, putative OS=Trypanosoma cruzi (strain CL Brener) GN=Tc00.1047053506289.210 PE=4 SV=1	Q4DVY4_TRYCC	79270.9	0.997	1	1	1	18	0.0005	0.162	GVCAQVSCEGGTVK	R	V	0.697	3.74	0	1	0	0	1	0	0	2	1451.66	2742.52	6025200	483	496	Q4DVY9_TRYCC
Y-VF	Surface protease GP63, putative OS=Trypanosoma cruzi (strain CL Brener) GN=Tc00.1047053506289.210 PE=4 SV=1	Q4DVY4_TRYCC	79270.9	0.99	1	1	1	18	0.0005	0.162	LLVKPTADK	R	I	0.384	2.24	0	1	0	0	1	0	0	2	984.609	2318.77	3520690	155	163	Q4DVY9_TRYCC,Q4DGK5_TRYCC,Q4DVY6_TRYCC
Y-VF	Surface protease GP63, putative OS=Trypanosoma cruzi (strain CL Brener) GN=Tc00.1047053506289.210 PE=4 SV=1	Q4DVY4_TRYCC	79270.9	0.994	1	1	1	18	0.0005	0.162	LLVKPTADKITVPR	R	G	0.442	2.53	0	1	0	0	0	0	1	2	1550.96	3531.79	3988530	155	168	Q4DVY9_TRYCC,Q4DGK5_TRYCC,Q4DVY6_TRYCC
Y-VF	Surface protease GP63, putative OS=Trypanosoma cruzi (strain CL Brener) GN=Tc00.1047053506289.210 PE=4 SV=1	Q4DVY4_TRYCC	79270.9	0.997	1	1	1	18	0.0005	0.162	NSEAPVVQAASK	K	Q	0.707	3.35	0	1	0	0	2	0	0	2	1200.62	2450.76	5498890	648	659	Q4DVY6_TRYCC
Y-VF	Surface protease GP63, putative OS=Trypanosoma cruzi (strain CL Brener) GN=Tc00.1047053506289.210 PE=4 SV=1	Q4DVY4_TRYCC	79270.9	0.99	1	1	1	18	0.0005	0.162	SGCDFLEK	R	K	0.561	2.01	0	1	0	0	1	0	0	2	955.419	3276.69	5295930	365	372	Q4DVY9_TRYCC,Q4DGK5_TRYCC,V5BAN1_TRYCR,Q4DVY6_TRYCC
Y-VF	Surface protease GP63, putative OS=Trypanosoma cruzi (strain CL Brener) GN=Tc00.1047053506289.210 PE=4 SV=1	Q4DVY4_TRYCC	79270.9	0.997	1	1	1	18	0.0005	0.162	TLEGMELEDEDGASAR	K	K	0.813	3.67	0	1	0	0	4	0	0	2	1738.74	3834.98	10400000	296	311	Q4DVY9_TRYCC,Q4DVY6_TRYCC
Y-VF	Surface protease GP63, putative OS=Trypanosoma cruzi (strain CL Brener) GN=Tc00.1047053506289.210 PE=4 SV=1	Q4DVY4_TRYCC	79270.9	0.997	1	1	1	18	0.0005	0.162	VAAHELAHALGFSQR	R	N	0.66	3.32	0	1	0	0	1	1	2	2	1606.84	3897.11	23600000	243	257	Q4DVY9_TRYCC,Q4DGK5_TRYCC,Q4DVY6_TRYCC
Y-VF	Surface protease GP63, putative OS=Trypanosoma cruzi (strain CL Brener) GN=Tc00.1047053506289.210 PE=4 SV=1	Q4DVY4_TRYCC	79270.9	0.997	1	1	1	18	0.0005	0.162	YVGTCTANIVENK	R	G	0.709	3.38	0	1	0	0	1	0	0	2	1468.71	3262.76	3692950	405	417
Y-VF	Trans-sialidase, putative OS=Trypanosoma cruzi (strain CL Brener) GN=Tc00.1047053509629.10 PE=4 SV=1	Q4CSG0_TRYCC	101365	0.99	1	2	2	17	0.0005	0.125	GSSSIPLMGVR	K	M	0.536	1.63	0	1	0	0	1	0	0	2	1103.59	4149.47	14400000	549	559	Q4CR17_TRYCC,Q4CUZ0_TRYCC,Q4CXY5_TRYCC
Y-VF	Trans-sialidase, putative OS=Trypanosoma cruzi (strain CL Brener) GN=Tc00.1047053509629.10 PE=4 SV=1	Q4CSG0_TRYCC	101365	0.997	1	2	2	17	0.0005	0.125	LHLWLTDMQR	R	I	0.593	2.21	0	1	0	0	0	1	0	2	1312.68	4825.74	1768720	355	364	Q4DWW2_TRYCC,Q4CR17_TRYCC,Q4CUZ0_TRYCC,V5AI71_TRYCR,Q4DFP2_TRYCC,Q4DQV8_TRYCC,Q4E4H9_TRYCC,Q4DIN5_TRYCC,Q4CXY5_TRYCC,V5DU56_TRYCR,Q4CUE8_TRYCC
Y-VF	Trans-sialidase, putative OS=Trypanosoma cruzi (strain CL Brener) GN=Tc00.1047053509629.10 PE=4 SV=1	Q4CSG0_TRYCC	101365	0.987	1	2	2	17	0.0005	0.125	MGQNVPYYFANYK	K	F	0.471	1.93	0	1	0	0	1	0	0	2	1610.73	4382.78	2248320	522	534	Q4CR17_TRYCC,Q4CXY5_TRYCC,V5DU56_TRYCR
Y-VF	Trans-sialidase, putative OS=Trypanosoma cruzi (strain CL Brener) GN=Tc00.1047053509629.10 PE=4 SV=1	Q4CSG0_TRYCC	101365	0.965	1	2	2	17	0.0005	0.125	QFLGGGGAGIR	K	M	0.196	2.98	0	1	0	0	1	0	0	2	1032.56	3566.77	11700000	210	220	Q4CUZ0_TRYCC,Q4D8H5_TRYCC,Q4DFP2_TRYCC,Q4CPQ3_TRYCC,Q4CXY5_TRYCC,Q4CUE8_TRYCC
Y-VF	Trans-sialidase, putative OS=Trypanosoma cruzi (strain CL Brener) GN=Tc00.1047053509629.10 PE=4 SV=1	Q4CSG0_TRYCC	101365	0.988	1	2	2	17	0.0005	0.125	SCVSIAAK	K	S	0.399	2.07	0	1	0	0	2	0	0	2	835.434	2208.41	9691580	90	97	Q4DWW2_TRYCC,Q4CUZ0_TRYCC,Q4D8H5_TRYCC,Q4CL03_TRYCC,Q4DFP2_TRYCC,Q4DQV8_TRYCC,Q4E4H9_TRYCC,Q4CXY5_TRYCC
Y-VF	Trans-sialidase, putative OS=Trypanosoma cruzi (strain CL Brener) GN=Tc00.1047053509629.10 PE=4 SV=1	Q4CSG0_TRYCC	101365	0.997	1	2	2	17	0.0005	0.125	TGHGVQGGFVSAMIDGQK	R	Y	0.693	4.34	0	1	0	0	2	2	0	2	1788.87	3873.71	40500000	318	335	Q4CR17_TRYCC,Q4CXY5_TRYCC,V5DU56_TRYCR
Y-VF	Trans-sialidase, putative OS=Trypanosoma cruzi (strain CL Brener) GN=Tc00.1047053509629.10 PE=4 SV=1	Q4CSG0_TRYCC	101365	0.997	1	2	2	17	0.0005	0.125	VPAQEVAAQTTNVSEPSR	K	H	0.679	4.2	0	1	0	0	1	2	0	2	1883.95	3153.22	12000000	703	720	Q4CR17_TRYCC,Q4CUZ0_TRYCC,Q4CUE8_TRYCC
Y-VF	Trans-sialidase, putative OS=Trypanosoma cruzi (strain CL Brener) GN=Tc00.1047053509629.10 PE=4 SV=1	Q4CSG0_TRYCC	101365	0.997	1	2	2	17	0.0005	0.125	YLLPIQALTHDGK	R	N	0.652	2.92	0	1	0	0	0	1	0	2	1468.82	5047.92	2070300	227	239	Q4CXY5_TRYCC
Y-VF	Trans-sialidase, putative OS=Trypanosoma cruzi (strain CL Brener) GN=Tc00.1047053509629.10 PE=4 SV=1	Q4CSG0_TRYCC	101365	0.997	1	2	2	17	0.0005	0.125	YRDDEEEER	R	F	0.705	2.84	0	1	0	0	2	0	0	2	1240.51	1143.02	5173510	173	181
Y-VF	Trans-sialidase, putative OS=Trypanosoma cruzi (strain CL Brener) GN=Tc00.1047053509629.10 PE=4 SV=1	Q4CSG0_TRYCC	101365	0.997	1	2	2	17	0.0005	0.125	YRDDEEEERFEWK	R	Q	0.514	3.44	0	1	0	0	0	1	0	2	1830.79	3573.64	3887440	173	185
Y-VF	Trans-sialidase, putative OS=Trypanosoma cruzi (strain CL Brener) GN=Tc00.1047053511779.60 PE=4 SV=1	Q4CXY5_TRYCC	101133	0.99	1	3	3	17	0.0005	0.174	DCGEALTK	R	G	0.598	1.77	0	1	0	0	1	0	0	2	893.404	1683.93	2507030	462	469
Y-VF	Trans-sialidase, putative OS=Trypanosoma cruzi (strain CL Brener) GN=Tc00.1047053511779.60 PE=4 SV=1	Q4CXY5_TRYCC	101133	0.986	1	3	3	17	0.0005	0.174	EKDAYIAR	K	E	0.414	1.92	0	1	0	0	1	0	0	2	965.505	1720.96	1025530	440	447	Q4CR17_TRYCC,Q4CUZ0_TRYCC,V5DU56_TRYCR,Q4CUE8_TRYCC
Y-VF	Trans-sialidase, putative OS=Trypanosoma cruzi (strain CL Brener) GN=Tc00.1047053511779.60 PE=4 SV=1	Q4CXY5_TRYCC	101133	0.99	1	3	3	17	0.0005	0.174	GSSSIPLMGVR	K	M	0.536	1.63	0	1	0	0	1	0	0	2	1103.59	4149.47	14400000	549	559	Q4CR17_TRYCC,Q4CUZ0_TRYCC,Q4CSG0_TRYCC
Y-VF	Trans-sialidase, putative OS=Trypanosoma cruzi (strain CL Brener) GN=Tc00.1047053511779.60 PE=4 SV=1	Q4CXY5_TRYCC	101133	0.997	1	3	3	17	0.0005	0.174	IYDVGPISAENENVAASTLLYATVEAQSLK	R	K	0.823	2.98	0	1	0	0	0	1	0	2	3166.62	6504.91	91193.4	365	394
Y-VF	Trans-sialidase, putative OS=Trypanosoma cruzi (strain CL Brener) GN=Tc00.1047053511779.60 PE=4 SV=1	Q4CXY5_TRYCC	101133	0.997	1	3	3	17	0.0005	0.174	LHLWLTDMQR	R	I	0.593	2.21	0	1	0	0	0	1	0	2	1312.68	4825.74	1768720	355	364	Q4DWW2_TRYCC,Q4CR17_TRYCC,Q4CUZ0_TRYCC,V5AI71_TRYCR,Q4DFP2_TRYCC,Q4DQV8_TRYCC,Q4E4H9_TRYCC,Q4CSG0_TRYCC,Q4DIN5_TRYCC,V5DU56_TRYCR,Q4CUE8_TRYCC
Y-VF	Trans-sialidase, putative OS=Trypanosoma cruzi (strain CL Brener) GN=Tc00.1047053511779.60 PE=4 SV=1	Q4CXY5_TRYCC	101133	0.987	1	3	3	17	0.0005	0.174	MGQNVPYYFANYK	K	F	0.471	1.93	0	1	0	0	1	0	0	2	1610.73	4382.78	2248320	522	534	Q4CR17_TRYCC,Q4CSG0_TRYCC,V5DU56_TRYCR
Y-VF	Trans-sialidase, putative OS=Trypanosoma cruzi (strain CL Brener) GN=Tc00.1047053511779.60 PE=4 SV=1	Q4CXY5_TRYCC	101133	0.965	1	3	3	17	0.0005	0.174	QFLGGGGAGIR	K	M	0.196	2.98	0	1	0	0	1	0	0	2	1032.56	3566.77	11700000	210	220	Q4CUZ0_TRYCC,Q4D8H5_TRYCC,Q4DFP2_TRYCC,Q4CPQ3_TRYCC,Q4CSG0_TRYCC,Q4CUE8_TRYCC
Y-VF	Trans-sialidase, putative OS=Trypanosoma cruzi (strain CL Brener) GN=Tc00.1047053511779.60 PE=4 SV=1	Q4CXY5_TRYCC	101133	0.988	1	3	3	17	0.0005	0.174	SCVSIAAK	K	S	0.399	2.07	0	1	0	0	2	0	0	2	835.434	2208.41	9691580	90	97	Q4DWW2_TRYCC,Q4CUZ0_TRYCC,Q4D8H5_TRYCC,Q4CL03_TRYCC,Q4DFP2_TRYCC,Q4DQV8_TRYCC,Q4E4H9_TRYCC,Q4CSG0_TRYCC
Y-VF	Trans-sialidase, putative OS=Trypanosoma cruzi (strain CL Brener) GN=Tc00.1047053511779.60 PE=4 SV=1	Q4CXY5_TRYCC	101133	0.997	1	3	3	17	0.0005	0.174	TGHGVQGGFVSAMIDGQK	R	Y	0.693	4.34	0	1	0	0	2	2	0	2	1788.87	3873.71	40500000	318	335	Q4CR17_TRYCC,Q4CSG0_TRYCC,V5DU56_TRYCR
Y-VF	Trans-sialidase, putative OS=Trypanosoma cruzi (strain CL Brener) GN=Tc00.1047053511779.60 PE=4 SV=1	Q4CXY5_TRYCC	101133	0.994	1	3	3	17	0.0005	0.174	VPDQEVAAQTTNVSEPSR	K	H	0.547	3.87	0	1	0	0	0	1	0	2	1927.94	3093.71	1537460	704	721
Y-VF	Trans-sialidase, putative OS=Trypanosoma cruzi (strain CL Brener) GN=Tc00.1047053511779.60 PE=4 SV=1	Q4CXY5_TRYCC	101133	0.99	1	3	3	17	0.0005	0.174	YILVSRPVYAEK	K	N	0.492	3.31	0	1	0	0	1	1	0	2	1437.81	3709.87	10000000	336	347	Q4CR17_TRYCC
Y-VF	Trans-sialidase, putative OS=Trypanosoma cruzi (strain CL Brener) GN=Tc00.1047053511779.60 PE=4 SV=1	Q4CXY5_TRYCC	101133	0.997	1	3	3	17	0.0005	0.174	YLLPIQALTHDGK	R	N	0.652	2.92	0	1	0	0	0	1	0	2	1468.82	5047.92	2070300	227	239	Q4CSG0_TRYCC
Y-VF	Tryparedoxin peroxidase OS=Trypanosoma cruzi GN=Tryp PE=1 SV=1	O96763_TRYCR	22404.4	0.98	1	0	0	17	0.0005	0.412	EEDGVAYR	K	G	0.39	1.87	0	1	0	0	1	0	0	2	938.421	2196.18	4113800	121	128	Q8WSH1_TRYCR
Y-VF	Tryparedoxin peroxidase OS=Trypanosoma cruzi GN=Tryp PE=1 SV=1	O96763_TRYCR	22404.4	0.997	1	0	0	17	0.0005	0.412	GGLGQMNIPILADK	R	T	0.743	4.15	0	1	0	0	3	1	0	2	1426.77	5193.43	17000000	95	108	Q8WSH1_TRYCR
Y-VF	Tryparedoxin peroxidase OS=Trypanosoma cruzi GN=Tryp PE=1 SV=1	O96763_TRYCR	22404.4	0.99	1	0	0	17	0.0005	0.412	GLFIIDPK	R	Q	0.625	2.3	0	1	0	0	1	0	0	2	902.535	4753.66	22100000	129	136	Q8WSH1_TRYCR
Y-VF	Tryparedoxin peroxidase OS=Trypanosoma cruzi GN=Tryp PE=1 SV=1	O96763_TRYCR	22404.4	0.997	1	0	0	17	0.0005	0.412	HGEVCPANWKPGDK	K	T	0.628	3.61	0	1	0	0	1	1	0	2	1594.74	2821.19	4524760	169	182	Q8WSH1_TRYCR
Y-VF	Tryparedoxin peroxidase OS=Trypanosoma cruzi GN=Tryp PE=1 SV=1	O96763_TRYCR	22404.4	0.997	1	0	0	17	0.0005	0.412	LNHPAPDFNETALMPNGTFK	K	K	0.741	5.63	0	1	0	0	1	2	0	2	2214.07	4592.77	14700000	8	27	Q8WSH1_TRYCR
Y-VF	Tryparedoxin peroxidase OS=Trypanosoma cruzi GN=Tryp PE=1 SV=1	O96763_TRYCR	22404.4	0.956	1	0	0	17	0.0005	0.412	LNHPAPDFNETALMPNGTFKK	K	V	0.335	2.02	0	1	0	0	0	1	0	2	2358.16	3854.25	856947	8	28	Q8WSH1_TRYCR
Y-VF	Tryparedoxin peroxidase OS=Trypanosoma cruzi GN=Tryp PE=1 SV=1	O96763_TRYCR	22404.4	0.997	1	0	0	17	0.0005	0.412	QITVNDLPVGR	R	D	0.663	2.68	0	1	0	0	2	1	0	2	1211.67	4017.66	22100000	141	151	Q8WSH1_TRYCR
Y-VF	Tryparedoxin peroxidase OS=Trypanosoma cruzi GN=Tryp PE=1 SV=1	O96763_TRYCR	22404.4	0.997	1	0	0	17	0.0005	0.412	SYGVLKEEDGVAYR	K	G	0.776	4.11	0	1	0	0	1	1	0	2	1585.79	3510.72	8779030	115	128	Q8WSH1_TRYCR
Y-VF	Trans-sialidase, putative OS=Trypanosoma cruzi (strain CL Brener) GN=Tc00.1047053503907.10 PE=4 SV=1	Q4CRT3_TRYCC	99695	0.997	1	4	6	17	0.0005	0.157	ADVERPIHEEEATSPEGATER	K	Q	0.756	6.54	0	1	0	0	1	1	1	2	2323.08	2817.87	4917000	808	828
Y-VF	Trans-sialidase, putative OS=Trypanosoma cruzi (strain CL Brener) GN=Tc00.1047053503907.10 PE=4 SV=1	Q4CRT3_TRYCC	99695	0.995	1	4	6	17	0.0005	0.157	DVMLVTLPVYSK	K	D	0.534	2.95	0	1	0	0	1	0	0	2	1364.75	5258.89	1906390	327	338	Q4E520_TRYCC,Q4DYM3_TRYCC,Q4CZA0_TRYCC,Q4DTD3_TRYCC,Q4E283_TRYCC,V5AJP1_TRYCR,Q4E533_TRYCC,V5D006_TRYCR,V5A4B2_TRYCR,V5BF68_TRYCR,Q4CW95_TRYCC,V5ARN0_TRYCR,V5B4E0_TRYCR,V5B172_TRYCR
Y-VF	Trans-sialidase, putative OS=Trypanosoma cruzi (strain CL Brener) GN=Tc00.1047053503907.10 PE=4 SV=1	Q4CRT3_TRYCC	99695	0.997	1	4	6	17	0.0005	0.157	EDDDAAASSLLMK	R	S	0.694	3.23	0	1	0	0	2	0	0	2	1365.62	3833.41	7916870	369	381	Q4CW78_TRYCC,V5BFB7_TRYCR,V5CIG1_TRYCR,Q4D0T2_TRYCC,Q4CUD0_TRYCC,V5B050_TRYCR,Q4DYM3_TRYCC,Q4E3C3_TRYCC
Y-VF	Trans-sialidase, putative OS=Trypanosoma cruzi (strain CL Brener) GN=Tc00.1047053503907.10 PE=4 SV=1	Q4CRT3_TRYCC	99695	0.997	1	4	6	17	0.0005	0.157	EFSIEEAETTTNSAAQAPSPEVK	K	K	0.562	2.15	0	1	0	0	0	1	0	2	2436.14	4285.26	734968	683	705
Y-VF	Trans-sialidase, putative OS=Trypanosoma cruzi (strain CL Brener) GN=Tc00.1047053503907.10 PE=4 SV=1	Q4CRT3_TRYCC	99695	0.99	1	4	6	17	0.0005	0.157	GDDGSYSLVAVSLGK	K	Q	0.495	1.9	0	1	0	0	1	0	0	2	1467.73	4644.87	1533310	396	410	Q4CPQ2_TRYCC,Q4D0T2_TRYCC,V5BQA7_TRYCR
Y-VF	Trans-sialidase, putative OS=Trypanosoma cruzi (strain CL Brener) GN=Tc00.1047053503907.10 PE=4 SV=1	Q4CRT3_TRYCC	99695	0.997	1	4	6	17	0.0005	0.157	HLDLSDDKPTEILTR	R	N	0.771	4.87	0	1	0	0	1	1	1	2	1752.91	3981.75	12200000	95	109
Y-VF	Trans-sialidase, putative OS=Trypanosoma cruzi (strain CL Brener) GN=Tc00.1047053503907.10 PE=4 SV=1	Q4CRT3_TRYCC	99695	0.997	1	4	6	17	0.0005	0.157	TISKDEIALLSASK	R	V	0.471	2.5	0	1	0	0	0	1	0	2	1475.83	4069.25	3137250	661	674
Y-VF	Trans-sialidase, putative OS=Trypanosoma cruzi (strain CL Brener) GN=Tc00.1047053503907.10 PE=4 SV=1	Q4CRT3_TRYCC	99695	0.99	1	4	6	17	0.0005	0.157	VPIPNPGK	K	E	0.563	1.78	0	1	0	0	1	0	0	2	821.488	2835.64	4082630	675	682
Y-VF	Trans-sialidase, putative OS=Trypanosoma cruzi (strain CL Brener) GN=Tc00.1047053503907.10 PE=4 SV=1	Q4CRT3_TRYCC	99695	0.96	1	4	6	17	0.0005	0.157	VPNGLTFK	R	G	0.357	1.76	0	1	0	0	1	0	0	2	875.499	3593.84	4894040	488	495	Q4DEB7_TRYCC,Q4CPA0_TRYCC,V5ALZ9_TRYCR,Q4DYM3_TRYCC,Q4CYW2_TRYCC,V5BQA7_TRYCR,V5AWW5_TRYCR,V5B7Y8_TRYCR
Y-VF	Trans-sialidase, putative OS=Trypanosoma cruzi (strain CL Brener) GN=Tc00.1047053503907.10 PE=4 SV=1	Q4CRT3_TRYCC	99695	0.997	1	4	6	17	0.0005	0.157	VTIEDKDVMLVTLPVYSK	K	D	0.75	4.35	0	1	0	0	0	2	0	2	2050.11	5027.85	5367090	321	338	Q4DTD3_TRYCC
Y-VF	Trans-sialidase, putative OS=Trypanosoma cruzi (strain CL Brener) GN=Tc00.1047053503907.10 PE=4 SV=1	Q4CRT3_TRYCC	99695	0.997	1	4	6	17	0.0005	0.157	VYDVGPISR	R	E	0.703	2.45	0	1	0	0	1	0	0	2	1005.54	3419.09	11300000	360	368	Q4DDZ1_TRYCC,V5BFB7_TRYCR,Q4CPQ2_TRYCC,Q4CPA0_TRYCC,Q4D0T2_TRYCC,Q4CUD0_TRYCC,Q4DWV4_TRYCC,Q4E3C3_TRYCC,V5BQA7_TRYCR,Q4DA40_TRYCC,Q4DTD3_TRYCC
Y-VF	Protein disulfide isomerase, putative OS=Trypanosoma cruzi (strain CL Brener) GN=Tc00.1047053508209.140 PE=3 SV=1	Q4DFA6_TRYCC	41802.1	0.997	1	6	7	16	0.0005	0.415	AAADLTGVEAVHYPR	K	I	0.494	3.31	0	1	0	0	0	1	0	2	1569.8	3792.71	3617560	313	327
Y-VF	Protein disulfide isomerase, putative OS=Trypanosoma cruzi (strain CL Brener) GN=Tc00.1047053508209.140 PE=3 SV=1	Q4DFA6_TRYCC	41802.1	0.997	1	6	7	16	0.0005	0.415	EAAAFLSFLNR	R	Q	0.699	2.94	0	1	0	0	1	0	0	2	1238.65	5666.93	2159710	131	141
Y-VF	Protein disulfide isomerase, putative OS=Trypanosoma cruzi (strain CL Brener) GN=Tc00.1047053508209.140 PE=3 SV=1	Q4DFA6_TRYCC	41802.1	0.981	1	6	7	16	0.0005	0.415	EEADIVIGK	K	L	0.407	1.9	0	1	0	0	1	0	0	2	973.52	3246.84	3885980	204	212	V5DR98_TRYCR
Y-VF	Protein disulfide isomerase, putative OS=Trypanosoma cruzi (strain CL Brener) GN=Tc00.1047053508209.140 PE=3 SV=1	Q4DFA6_TRYCC	41802.1	0.997	1	6	7	16	0.0005	0.415	FGVNGYPTILFFPADSQTK	R	Q	0.669	3.29	0	1	0	0	1	1	0	2	2102.06	6087.58	1318610	105	123	V5DR98_TRYCR
Y-VF	Protein disulfide isomerase, putative OS=Trypanosoma cruzi (strain CL Brener) GN=Tc00.1047053508209.140 PE=3 SV=1	Q4DFA6_TRYCC	41802.1	0.989	1	6	7	16	0.0005	0.415	ILQLGAEYVEMELGR	K	I	0.457	2.33	0	1	0	0	1	0	0	2	1736.89	5439.8	1809760	332	346	V5DR98_TRYCR
Y-VF	Protein disulfide isomerase, putative OS=Trypanosoma cruzi (strain CL Brener) GN=Tc00.1047053508209.140 PE=3 SV=1	Q4DFA6_TRYCC	41802.1	0.997	1	6	7	16	0.0005	0.415	LNADDASNGAVR	K	N	0.628	3.14	0	1	0	0	2	0	0	2	1202.58	2361.68	3538550	213	224
Y-VF	Protein disulfide isomerase, putative OS=Trypanosoma cruzi (strain CL Brener) GN=Tc00.1047053508209.140 PE=3 SV=1	Q4DFA6_TRYCC	41802.1	0.997	1	6	7	16	0.0005	0.415	NFDAVVMDEAK	R	D	0.682	2.6	0	1	0	0	2	0	0	2	1238.57	3864.95	9918950	164	174	V5DR98_TRYCR
Y-VF	Protein disulfide isomerase, putative OS=Trypanosoma cruzi (strain CL Brener) GN=Tc00.1047053508209.140 PE=3 SV=1	Q4DFA6_TRYCC	41802.1	0.989	1	6	7	16	0.0005	0.415	NNILASLKDE	R	-	0.498	1.95	0	1	0	0	1	0	0	2	1116.59	4285.97	4034450	367	376
Y-VF	Protein disulfide isomerase, putative OS=Trypanosoma cruzi (strain CL Brener) GN=Tc00.1047053508209.140 PE=3 SV=1	Q4DFA6_TRYCC	41802.1	0.997	1	6	7	16	0.0005	0.415	NRLPSGDLSEK	K	V	0.541	3.15	0	1	0	0	1	0	0	2	1215.63	2552.8	2135090	269	279	V5DR98_TRYCR
Y-VF	Protein disulfide isomerase, putative OS=Trypanosoma cruzi (strain CL Brener) GN=Tc00.1047053508209.140 PE=3 SV=1	Q4DFA6_TRYCC	41802.1	0.979	1	6	7	16	0.0005	0.415	QVPGLNIGVPHEHTYAVELTK	R	R	0.503	3.23	0	1	0	0	0	0	1	2	2302.22	4412.59	4056410	142	162	V5DR98_TRYCR
Y-VF	Protein disulfide isomerase, putative OS=Trypanosoma cruzi (strain CL Brener) GN=Tc00.1047053508209.140 PE=3 SV=1	Q4DFA6_TRYCC	41802.1	0.997	1	6	7	16	0.0005	0.415	SEPQYYSGGR	K	S	0.647	1.87	0	1	0	0	1	0	0	2	1143.51	2471.73	1703690	244	253
Y-VF	Protein disulfide isomerase, putative OS=Trypanosoma cruzi (strain CL Brener) GN=Tc00.1047053508209.140 PE=3 SV=1	Q4DFA6_TRYCC	41802.1	0.997	1	6	7	16	0.0005	0.415	SLEELVEYVNER	R	T	0.62	2.93	0	1	0	0	1	1	0	2	1479.73	5386.78	2969590	254	265
Y-VF	Trans-sialidase, putative OS=Trypanosoma cruzi (strain CL Brener) GN=Tc00.1047053509157.170 PE=4 SV=1	Q4DTD3_TRYCC	107400	0.997	1	5	5	16	0.0005	0.164	ADVERPIYEEEATSPEGATER	K	Q	0.712	5.14	0	1	0	0	0	1	0	2	2349.08	3503	4069890	875	895
Y-VF	Trans-sialidase, putative OS=Trypanosoma cruzi (strain CL Brener) GN=Tc00.1047053509157.170 PE=4 SV=1	Q4DTD3_TRYCC	107400	0.995	1	5	5	16	0.0005	0.164	DVMLVTLPVYSK	K	E	0.534	2.95	0	1	0	0	1	0	0	2	1364.75	5258.89	1906390	327	338	Q4E520_TRYCC,Q4DYM3_TRYCC,Q4CZA0_TRYCC,Q4E283_TRYCC,V5AJP1_TRYCR,Q4E533_TRYCC,V5D006_TRYCR,V5A4B2_TRYCR,V5BF68_TRYCR,Q4CRT3_TRYCC,Q4CW95_TRYCC,V5ARN0_TRYCR,V5B4E0_TRYCR,V5B172_TRYCR
Y-VF	Trans-sialidase, putative OS=Trypanosoma cruzi (strain CL Brener) GN=Tc00.1047053509157.170 PE=4 SV=1	Q4DTD3_TRYCC	107400	0.997	1	5	5	16	0.0005	0.164	GDDGSYSLVAVSLR	K	E	0.665	3.03	0	1	0	0	1	0	0	2	1438.72	4648.53	1684560	396	409
Y-VF	Trans-sialidase, putative OS=Trypanosoma cruzi (strain CL Brener) GN=Tc00.1047053509157.170 PE=4 SV=1	Q4DTD3_TRYCC	107400	0.989	1	5	5	16	0.0005	0.164	HLDLTDDKPTEILTEDTSLVVQFPEGVATGIAK	R	A	0.795	3.54	0	1	0	0	0	0	1	2	3552.83	6069.61	250399	95	127
Y-VF	Trans-sialidase, putative OS=Trypanosoma cruzi (strain CL Brener) GN=Tc00.1047053509157.170 PE=4 SV=1	Q4DTD3_TRYCC	107400	0.997	1	5	5	16	0.0005	0.164	KGDDGSYSLVAVSLR	K	E	0.566	3.12	0	1	0	0	0	1	0	2	1566.81	4273.16	2767290	395	409
Y-VF	Trans-sialidase, putative OS=Trypanosoma cruzi (strain CL Brener) GN=Tc00.1047053509157.170 PE=4 SV=1	Q4DTD3_TRYCC	107400	0.995	1	5	5	16	0.0005	0.164	LHLWVTDNTR	R	V	0.461	2.11	0	1	0	0	0	1	0	2	1254.66	4079.01	2008370	350	359
Y-VF	Trans-sialidase, putative OS=Trypanosoma cruzi (strain CL Brener) GN=Tc00.1047053509157.170 PE=4 SV=1	Q4DTD3_TRYCC	107400	0.997	1	5	5	16	0.0005	0.164	QNTSPNNVLAPEAPSASILSASTVR	R	I	0.69	3.72	0	1	0	0	0	1	0	2	2524.3	4779.49	986780	733	757	Q4DYM3_TRYCC
Y-VF	Trans-sialidase, putative OS=Trypanosoma cruzi (strain CL Brener) GN=Tc00.1047053509157.170 PE=4 SV=1	Q4DTD3_TRYCC	107400	0.997	1	5	5	16	0.0005	0.164	VPIPNPGEESR	K	S	0.698	2.79	0	1	0	0	4	0	0	2	1194.61	3155.94	26600000	684	694	Q4DYM3_TRYCC,V5BQA7_TRYCR
Y-VF	Trans-sialidase, putative OS=Trypanosoma cruzi (strain CL Brener) GN=Tc00.1047053509157.170 PE=4 SV=1	Q4DTD3_TRYCC	107400	0.997	1	5	5	16	0.0005	0.164	VPSLVEVNNNVFFVAEALCK	R	E	0.745	3.97	0	1	0	0	1	1	0	2	2249.16	6379.98	391823	61	80	V5BFB7_TRYCR,Q4E3C3_TRYCC
Y-VF	Trans-sialidase, putative OS=Trypanosoma cruzi (strain CL Brener) GN=Tc00.1047053509157.170 PE=4 SV=1	Q4DTD3_TRYCC	107400	0.997	1	5	5	16	0.0005	0.164	VTIEDKDVMLVTLPVYSK	K	E	0.75	4.35	0	1	0	0	0	2	0	2	2050.11	5027.85	5367090	321	338	Q4CRT3_TRYCC
Y-VF	Trans-sialidase, putative OS=Trypanosoma cruzi (strain CL Brener) GN=Tc00.1047053509157.170 PE=4 SV=1	Q4DTD3_TRYCC	107400	0.997	1	5	5	16	0.0005	0.164	VYDVGPISR	R	E	0.703	2.45	0	1	0	0	1	0	0	2	1005.54	3419.09	11300000	360	368	Q4DDZ1_TRYCC,V5BFB7_TRYCR,Q4CPQ2_TRYCC,Q4CPA0_TRYCC,Q4D0T2_TRYCC,Q4CUD0_TRYCC,Q4DWV4_TRYCC,Q4E3C3_TRYCC,Q4CRT3_TRYCC,V5BQA7_TRYCR,Q4DA40_TRYCC
Y-VF	Trans-sialidase, putative OS=Trypanosoma cruzi (strain CL Brener) GN=Tc00.1047053506609.30 PE=4 SV=1	Q4CZA0_TRYCC	86617.9	0.995	1	1	2	16	0.0005	0.159	DVMLVTLPVYSK	R	K	0.534	2.95	0	1	0	0	1	0	0	2	1364.75	5258.89	1906390	385	396	Q4E520_TRYCC,Q4DYM3_TRYCC,Q4DTD3_TRYCC,Q4E283_TRYCC,V5AJP1_TRYCR,Q4E533_TRYCC,V5D006_TRYCR,V5A4B2_TRYCR,V5BF68_TRYCR,Q4CRT3_TRYCC,Q4CW95_TRYCC,V5ARN0_TRYCR,V5B4E0_TRYCR,V5B172_TRYCR
Y-VF	Trans-sialidase, putative OS=Trypanosoma cruzi (strain CL Brener) GN=Tc00.1047053506609.30 PE=4 SV=1	Q4CZA0_TRYCC	86617.9	0.984	1	1	2	16	0.0005	0.159	GVTSGFITATIDGVDNNR	K	D	0.361	2.51	0	1	0	0	0	1	0	2	1836.91	5086.26	912949	367	384
Y-VF	Trans-sialidase, putative OS=Trypanosoma cruzi (strain CL Brener) GN=Tc00.1047053506609.30 PE=4 SV=1	Q4CZA0_TRYCC	86617.9	0.997	1	1	2	16	0.0005	0.159	LCPTSSATEDTSSGTACGAVK	K	I	0.72	3.12	0	1	0	0	1	0	0	2	2099.92	2854.77	876118	498	518
Y-VF	Trans-sialidase, putative OS=Trypanosoma cruzi (strain CL Brener) GN=Tc00.1047053506609.30 PE=4 SV=1	Q4CZA0_TRYCC	86617.9	0.997	1	1	2	16	0.0005	0.159	LMMMTACDDGR	K	R	0.826	2.33	0	1	0	0	6	0	0	2	1332.51	2560.34	13300000	323	333	Q4D2L1_TRYCC,Q4DQA2_TRYCC,Q4DCY7_TRYCC,V5A2Q8_TRYCR,V5B250_TRYCR,V5APD4_TRYCR,V5BAW5_TRYCR,V5B913_TRYCR,Q4DTC3_TRYCC,V5AIX4_TRYCR,V5B386_TRYCR,V5D006_TRYCR,Q4DQA0_TRYCC,Q4E2C0_TRYCC,K2M3W7_TRYCR,V5AMH3_TRYCR,V5CZX6_TRYCR,Q4DEK8_TRYCC,V5B6W7_TRYCR,V5AUX7_TRYCR,K2MVK9_TRYCR,Q4D2F9_TRYCC,V5ATV7_TRYCR,V5D2N9_TRYCR,V5B7T7_TRYCR,K2M315_TRYCR,V5CJ76_TRYCR,V5CZ33_TRYCR,Q4CTZ4_TRYCC,V5BEC1_TRYCR,V5AJL9_TR…
Y-VF	Trans-sialidase, putative OS=Trypanosoma cruzi (strain CL Brener) GN=Tc00.1047053506609.30 PE=4 SV=1	Q4CZA0_TRYCC	86617.9	0.996	1	1	2	16	0.0005	0.159	LMMMTACDDGRR	K	R	0.495	2.79	0	1	0	0	0	1	0	2	1456.62	3285.95	3693070	323	334	Q4D2L1_TRYCC,Q4DQA2_TRYCC,Q4DCY7_TRYCC,V5A2Q8_TRYCR,V5B250_TRYCR,V5APD4_TRYCR,V5BAW5_TRYCR,V5B913_TRYCR,Q4DTC3_TRYCC,V5AIX4_TRYCR,V5B386_TRYCR,V5D006_TRYCR,Q4DQA0_TRYCC,Q4E2C0_TRYCC,K2M3W7_TRYCR,V5AMH3_TRYCR,V5CZX6_TRYCR,Q4DEK8_TRYCC,V5B6W7_TRYCR,V5AUX7_TRYCR,K2MVK9_TRYCR,Q4D2F9_TRYCC,V5ATV7_TRYCR,V5D2N9_TRYCR,V5B7T7_TRYCR,K2M315_TRYCR,V5CJ76_TRYCR,V5CZ33_TRYCR,Q4CTZ4_TRYCC,V5BEC1_TRYCR,V5AJL9_TR…
Y-VF	Trans-sialidase, putative OS=Trypanosoma cruzi (strain CL Brener) GN=Tc00.1047053506609.30 PE=4 SV=1	Q4CZA0_TRYCC	86617.9	0.997	1	1	2	16	0.0005	0.159	SGAAAATGPVDGVTFTGR	R	G	0.693	4.71	0	1	0	0	2	0	0	2	1634.81	3843.13	8835170	549	566
Y-VF	Trans-sialidase, putative OS=Trypanosoma cruzi (strain CL Brener) GN=Tc00.1047053506609.30 PE=4 SV=1	Q4CZA0_TRYCC	86617.9	0.997	1	1	2	16	0.0005	0.159	SGFTGIASELLELSDESSK	K	L	0.788	4.68	0	1	0	0	1	1	0	2	1969.96	6311.19	1952240	120	138
Y-VF	Trans-sialidase, putative OS=Trypanosoma cruzi (strain CL Brener) GN=Tc00.1047053506609.30 PE=4 SV=1	Q4CZA0_TRYCC	86617.9	0.997	1	1	2	16	0.0005	0.159	VHVSRPTTVVNR	K	R	0.547	2.79	0	1	0	0	0	1	0	2	1364.78	2341.83	2292420	176	187	K2MVK9_TRYCR
Y-VF	Trans-sialidase, putative OS=Trypanosoma cruzi (strain CL Brener) GN=Tc00.1047053506609.30 PE=4 SV=1	Q4CZA0_TRYCC	86617.9	0.997	1	1	2	16	0.0005	0.159	VNDGDKNTVLLGLSYNR	K	E	0.637	3.71	0	1	0	0	0	1	0	2	1877.97	4264.79	1924160	616	632	Q4CW95_TRYCC
Y-VF	Malic enzyme OS=Trypanosoma cruzi (strain CL Brener) GN=Tc00.1047053508647.280 PE=3 SV=1	Q4DV36_TRYCC	62746.5	0.953	0.999	1	1	16	0.0005	0.276	AEVTPENAYK	K	W	0.395	1.59	0	1	0	0	1	0	0	2	1121.55	2636.59	3923220	418	427	V5DSI1_TRYCR
Y-VF	Malic enzyme OS=Trypanosoma cruzi (strain CL Brener) GN=Tc00.1047053508647.280 PE=3 SV=1	Q4DV36_TRYCC	62746.5	0.986	0.999	1	1	16	0.0005	0.276	CFNDDIQGTGAVIAAGFLNAIK	R	L	0.638	1.59	0	1	0	0	0	1	0	2	2295.14	6728.39	42963.6	262	283	V5DSI1_TRYCR
Y-VF	Malic enzyme OS=Trypanosoma cruzi (strain CL Brener) GN=Tc00.1047053508647.280 PE=3 SV=1	Q4DV36_TRYCC	62746.5	0.997	0.999	1	1	16	0.0005	0.276	IVVFGAGSAAVGVANNIAALAAR	R	M	0.636	2.43	0	1	0	0	0	1	0	2	2112.19	6241.45	182272	294	316	V5DSI1_TRYCR
Y-VF	Malic enzyme OS=Trypanosoma cruzi (strain CL Brener) GN=Tc00.1047053508647.280 PE=3 SV=1	Q4DV36_TRYCC	62746.5	0.997	0.999	1	1	16	0.0005	0.276	LIVPVILDVGTNTER	R	Y	0.76	3.19	0	1	0	0	1	1	0	2	1638.94	5591.17	4416070	185	199	V5DSI1_TRYCR
Y-VF	Malic enzyme OS=Trypanosoma cruzi (strain CL Brener) GN=Tc00.1047053508647.280 PE=3 SV=1	Q4DV36_TRYCC	62746.5	0.997	0.999	1	1	16	0.0005	0.276	LPPVVETLEEQVAR	R	V	0.733	2.7	0	1	0	0	2	0	0	2	1579.87	5587.32	3007540	42	55	V5DSI1_TRYCR
Y-VF	Malic enzyme OS=Trypanosoma cruzi (strain CL Brener) GN=Tc00.1047053508647.280 PE=3 SV=1	Q4DV36_TRYCC	62746.5	0.988	0.999	1	1	16	0.0005	0.276	LSGVSPLQQR	K	I	0.525	2.3	0	1	0	0	1	0	0	2	1084.61	3203.37	3027080	284	293	V5DSI1_TRYCR
Y-VF	Malic enzyme OS=Trypanosoma cruzi (strain CL Brener) GN=Tc00.1047053508647.280 PE=3 SV=1	Q4DV36_TRYCC	62746.5	0.997	0.999	1	1	16	0.0005	0.276	LYPPLEDIHNISANVATDVILEAQR	R	M	0.672	4.05	0	1	0	0	0	1	1	2	2791.46	6476.4	803009	503	527	V5DSI1_TRYCR
Y-VF	Malic enzyme OS=Trypanosoma cruzi (strain CL Brener) GN=Tc00.1047053508647.280 PE=3 SV=1	Q4DV36_TRYCC	62746.5	0.997	0.999	1	1	16	0.0005	0.276	TDVSAEDSAR	R	L	0.578	2.17	0	1	0	0	2	0	0	2	1050.47	1358.46	2509530	356	365
Y-VF	Malic enzyme OS=Trypanosoma cruzi (strain CL Brener) GN=Tc00.1047053508647.280 PE=3 SV=1	Q4DV36_TRYCC	62746.5	0.99	0.999	1	1	16	0.0005	0.276	TFYLVDTK	K	G	0.583	2.04	0	1	0	0	1	0	0	2	986.519	4085.82	3238580	328	335	V5DSI1_TRYCR
Y-VF	Malic enzyme OS=Trypanosoma cruzi (strain CL Brener) GN=Tc00.1047053508647.280 PE=3 SV=1	Q4DV36_TRYCC	62746.5	0.997	0.999	1	1	16	0.0005	0.276	TRDELLAFVK	R	K	0.575	2.34	0	1	0	0	1	1	0	2	1191.67	4448.41	6192690	539	548	V5DSI1_TRYCR
Y-VF	Malic enzyme OS=Trypanosoma cruzi (strain CL Brener) GN=Tc00.1047053508647.280 PE=3 SV=1	Q4DV36_TRYCC	62746.5	0.95	0.999	1	1	16	0.0005	0.276	VVVITDGSR	K	I	0.399	1.95	0	1	0	0	1	0	0	2	945.536	2760.56	4647020	145	153
Y-VF	Trans-sialidase, putative OS=Trypanosoma cruzi (strain CL Brener) GN=Tc00.1047053509739.10 PE=4 SV=1	Q4CR95_TRYCC	88851.2	0.997	0.999	1	1	16	0.0005	0.128	AGGVIAAFAEGR	R	I	0.609	2.82	0	1	0	0	1	0	0	2	1118.6	4362.72	2950840	132	143
Y-VF	Trans-sialidase, putative OS=Trypanosoma cruzi (strain CL Brener) GN=Tc00.1047053509739.10 PE=4 SV=1	Q4CR95_TRYCC	88851.2	0.997	0.999	1	1	16	0.0005	0.128	EHQVALMLQGK	K	K	0.564	2.95	0	1	0	0	0	1	0	2	1253.67	3471.51	4578210	642	652	V5A4D8_TRYCR,Q4D980_TRYCC,V5A2J1_TRYCR,Q4CTD0_TRYCC,A0PGD2_TRYCR,V5B534_TRYCR
Y-VF	Trans-sialidase, putative OS=Trypanosoma cruzi (strain CL Brener) GN=Tc00.1047053509739.10 PE=4 SV=1	Q4CR95_TRYCC	88851.2	0.99	0.999	1	1	16	0.0005	0.128	EVPAAPGR	R	T	0.533	1.61	0	1	0	0	3	0	0	2	796.431	1898.83	14100000	759	766	V5AMT0_TRYCR,Q4CPD1_TRYCC,Q4DCE1_TRYCC,Q4CN26_TRYCC,Q4D2I1_TRYCC,Q4CT07_TRYCC,Q4DQA1_TRYCC
Y-VF	Trans-sialidase, putative OS=Trypanosoma cruzi (strain CL Brener) GN=Tc00.1047053509739.10 PE=4 SV=1	Q4CR95_TRYCC	88851.2	0.997	0.999	1	1	16	0.0005	0.128	KEHQVALMLQGK	K	K	0.483	3.62	0	1	0	0	1	2	0	2	1381.76	3053.54	12700000	641	652	V5A4D8_TRYCR,Q4D980_TRYCC,V5A2J1_TRYCR,Q4CTD0_TRYCC,A0PGD2_TRYCR,V5B534_TRYCR
Y-VF	Trans-sialidase, putative OS=Trypanosoma cruzi (strain CL Brener) GN=Tc00.1047053509739.10 PE=4 SV=1	Q4CR95_TRYCC	88851.2	0.98	0.999	1	1	16	0.0005	0.128	KVMLYTQR	R	G	0.463	1.54	0	1	0	0	2	0	0	2	1054.57	2511.76	5580490	406	413	Q4CSS2_TRYCC,Q4CXS5_TRYCC,Q8M369_TRYCR,Q4DKB6_TRYCC,Q4CN26_TRYCC,Q4CRQ9_TRYCC,Q4D2I1_TRYCC,V5BA90_TRYCR,A0A0B4L7N1_TRYCR,Q4CPL3_TRYCC,V5BM06_TRYCR,K2N4J2_TRYCR,Q2VYD0_TRYCR,Q4E0D0_TRYCC,Q86DL7_TRYCR,V5A4D8_TRYCR,Q4D980_TRYCC,Q4DKM4_TRYCC,A0PGB9_TRYCR,V5AYK0_TRYCR,V5CJT8_TRYCR,Q4CQC9_TRYCC,Q4D825_TRYCC,V5B534_TRYCR,V5D5H5_TRYCR,Q4CQT4_TRYCC,Q4CT07_TRYCC,Q4DQW0_TRYCC,Q4CQV3_TRYCC,V5AYL7_TRYCR,Q4CQP…
Y-VF	Trans-sialidase, putative OS=Trypanosoma cruzi (strain CL Brener) GN=Tc00.1047053509739.10 PE=4 SV=1	Q4CR95_TRYCC	88851.2	0.997	0.999	1	1	16	0.0005	0.128	LTEELKEIESVLSTWSQK	R	D	0.552	2.28	0	1	0	0	0	1	0	2	2120.11	6423.52	166673	483	500	V5AUB6_TRYCR,V5AJR1_TRYCR,V5AU60_TRYCR
Y-VF	Trans-sialidase, putative OS=Trypanosoma cruzi (strain CL Brener) GN=Tc00.1047053509739.10 PE=4 SV=1	Q4CR95_TRYCC	88851.2	0.948	0.999	1	1	16	0.0005	0.128	LTSAGNEGTAR	R	E	0.352	1.74	0	1	0	0	1	0	0	2	1076.53	1179.56	2021730	783	793	Q4CPD1_TRYCC,Q4DKB6_TRYCC,Q4CTA6_TRYCC,Q4DCE1_TRYCC,Q4CN26_TRYCC,Q4DKM4_TRYCC,Q4CZA1_TRYCC,V5CJT8_TRYCR,Q4CT07_TRYCC,Q4DQA1_TRYCC
Y-VF	Trans-sialidase, putative OS=Trypanosoma cruzi (strain CL Brener) GN=Tc00.1047053509739.10 PE=4 SV=1	Q4CR95_TRYCC	88851.2	0.997	0.999	1	1	16	0.0005	0.128	TANTQNAPAGR	R	L	0.559	2.19	0	1	0	0	1	0	0	2	1100.54	1115.88	3674800	772	782	V5BA90_TRYCR,V5CYK7_TRYCR,V5AYK0_TRYCR,Q4CT07_TRYCC
Y-VF	Trans-sialidase, putative OS=Trypanosoma cruzi (strain CL Brener) GN=Tc00.1047053509739.10 PE=4 SV=1	Q4CR95_TRYCC	88851.2	0.997	0.999	1	1	16	0.0005	0.128	VDLFVPQTTQVLPK	R	T	0.548	2.67	0	1	0	0	1	1	0	2	1584.9	4982.44	3747610	100	113	Q4DCE1_TRYCC,V5AYL7_TRYCR,Q4CLV7_TRYCC,V5AYK0_TRYCR,V5D5H5_TRYCR
Y-VF	Trans-sialidase, putative OS=Trypanosoma cruzi (strain CL Brener) GN=Tc00.1047053509739.10 PE=4 SV=1	Q4CR95_TRYCC	88851.2	0.995	0.999	1	1	16	0.0005	0.128	VSGEGSAISLSR	R	L	0.45	2.74	0	1	0	0	1	0	0	2	1162.61	3130.38	5943390	471	482
Y-VF	Heat shock protein OS=Trypanosoma cruzi Dm28c GN=TCDM_05266 PE=3 SV=1	V5DFF3_TRYCR	93490.4	0.983	0.996	0	0	16	0.0005	0.167	EIGDAANAR	R	R	0.463	1.63	0	1	0	0	1	0	0	2	916.448	1578.34	4720410	678	686	Q4DI67_TRYCC
Y-VF	Heat shock protein OS=Trypanosoma cruzi Dm28c GN=TCDM_05266 PE=3 SV=1	V5DFF3_TRYCR	93490.4	0.993	0.996	0	0	16	0.0005	0.167	ELALQTIGK	R	M	0.39	2.43	0	1	0	0	1	0	0	2	972.573	3825.37	6774370	709	717	Q4DI67_TRYCC
Y-VF	Heat shock protein OS=Trypanosoma cruzi Dm28c GN=TCDM_05266 PE=3 SV=1	V5DFF3_TRYCR	93490.4	0.997	0.996	0	0	16	0.0005	0.167	ETTTIVSFLDNER	R	F	0.636	3.1	0	1	0	0	1	1	0	2	1524.75	5191.64	2705020	34	46	Q4DI67_TRYCC
Y-VF	Heat shock protein OS=Trypanosoma cruzi Dm28c GN=TCDM_05266 PE=3 SV=1	V5DFF3_TRYCR	93490.4	0.986	0.996	0	0	16	0.0005	0.167	GAAITAAIFSPK	R	F	0.439	2.06	0	1	0	0	1	0	0	2	1146.65	4566.89	3360110	381	392	Q4DI67_TRYCC
Y-VF	Heat shock protein OS=Trypanosoma cruzi Dm28c GN=TCDM_05266 PE=3 SV=1	V5DFF3_TRYCR	93490.4	0.997	0.996	0	0	16	0.0005	0.167	IADGGILAEYVTK	R	E	0.576	3.5	0	1	0	0	1	0	0	2	1349.73	4761.56	2864860	628	640	Q4DI67_TRYCC
Y-VF	Heat shock protein OS=Trypanosoma cruzi Dm28c GN=TCDM_05266 PE=3 SV=1	V5DFF3_TRYCR	93490.4	0.997	0.996	0	0	16	0.0005	0.167	LDVIGLPGDMVLLFQK	R	Q	0.773	2.79	0	1	0	0	2	1	0	2	1757.99	6795.12	1654080	580	595	Q4DI67_TRYCC
Y-VF	Heat shock protein OS=Trypanosoma cruzi Dm28c GN=TCDM_05266 PE=3 SV=1	V5DFF3_TRYCR	93490.4	0.997	0.996	0	0	16	0.0005	0.167	LYVNAAAASDSK	R	H	0.596	2.87	0	1	0	0	1	0	0	2	1209.61	2933.47	1716990	127	138	Q4DI67_TRYCC
Y-VF	Heat shock protein OS=Trypanosoma cruzi Dm28c GN=TCDM_05266 PE=3 SV=1	V5DFF3_TRYCR	93490.4	0.99	0.996	0	0	16	0.0005	0.167	MEHITEEELR	K	A	0.652	2.33	0	1	0	0	1	0	0	2	1302.6	2806.64	1458010	718	727	Q4DI67_TRYCC
Y-VF	Heat shock protein OS=Trypanosoma cruzi Dm28c GN=TCDM_05266 PE=3 SV=1	V5DFF3_TRYCR	93490.4	0.996	0.996	0	0	16	0.0005	0.167	NELESYILDNRPR	K	I	0.468	2.55	0	1	0	0	0	1	0	2	1618.82	4572.14	2294170	615	627	Q4DI67_TRYCC
Y-VF	Heat shock protein OS=Trypanosoma cruzi Dm28c GN=TCDM_05266 PE=3 SV=1	V5DFF3_TRYCR	93490.4	0.978	0.996	0	0	16	0.0005	0.167	QEVEMNER	K	D	0.479	1.45	0	1	0	0	1	0	0	2	1034.46	2094.52	2559840	596	603	Q4DI67_TRYCC
Y-VF	Heat shock protein OS=Trypanosoma cruzi Dm28c GN=TCDM_05266 PE=3 SV=1	V5DFF3_TRYCR	93490.4	0.981	0.996	0	0	16	0.0005	0.167	RETTTIVSFLDNER	R	F	0.59	2.86	0	1	0	0	0	1	0	2	1680.86	4739.55	2974380	33	46	Q4DI67_TRYCC
Y-VF	Heat shock protein OS=Trypanosoma cruzi Dm28c GN=TCDM_05266 PE=3 SV=1	V5DFF3_TRYCR	93490.4	0.997	0.996	0	0	16	0.0005	0.167	RLNFEDITFALEAFK	R	T	0.613	2.16	0	1	0	0	0	1	0	2	1813.95	6353.21	122271	687	701	Q4DI67_TRYCC
Y-VF	Heat shock protein OS=Trypanosoma cruzi Dm28c GN=TCDM_05266 PE=3 SV=1	V5DFF3_TRYCR	93490.4	0.97	0.996	0	0	16	0.0005	0.167	TAAPTITR	K	K	0.324	2.04	0	1	0	0	1	0	0	2	830.473	2259.13	3259970	753	760	Q4DI67_TRYCC
Y-VF	I/6 autoantigen, putative OS=Trypanosoma cruzi (strain CL Brener) GN=Tc00.1047053508323.100 PE=4 SV=1	Q4DFL2_TRYCC	23225.8	0.997	1	2	2	15	0.0004	0.581	DDGEKVIPPSLALVAALESGYR	R	F	0.686	3.56	0	1	0	0	0	1	0	2	2300.21	6226.63	284249	17	38
Y-VF	I/6 autoantigen, putative OS=Trypanosoma cruzi (strain CL Brener) GN=Tc00.1047053508323.100 PE=4 SV=1	Q4DFL2_TRYCC	23225.8	0.997	1	2	2	15	0.0004	0.581	EAAAAAAAAAPK	R	E	0.556	3.08	0	1	0	0	1	0	0	2	1012.54	2143.59	3611750	171	182
Y-VF	I/6 autoantigen, putative OS=Trypanosoma cruzi (strain CL Brener) GN=Tc00.1047053508323.100 PE=4 SV=1	Q4DFL2_TRYCC	23225.8	0.997	1	2	2	15	0.0004	0.581	ENTGSIPAER	R	L	0.625	2.53	0	1	0	0	1	0	0	2	1073.52	2255.01	4157220	126	135
Y-VF	I/6 autoantigen, putative OS=Trypanosoma cruzi (strain CL Brener) GN=Tc00.1047053508323.100 PE=4 SV=1	Q4DFL2_TRYCC	23225.8	0.994	1	2	2	15	0.0004	0.581	ESVPAAAAPK	K	K	0.511	1.9	0	1	0	0	2	0	0	2	940.51	2305.25	5323400	183	192
Y-VF	I/6 autoantigen, putative OS=Trypanosoma cruzi (strain CL Brener) GN=Tc00.1047053508323.100 PE=4 SV=1	Q4DFL2_TRYCC	23225.8	0.997	1	2	2	15	0.0004	0.581	HVSVLAPNGLFTR	K	V	0.54	3.13	0	1	0	0	1	1	0	2	1410.79	4377.55	5420410	82	94
Y-VF	I/6 autoantigen, putative OS=Trypanosoma cruzi (strain CL Brener) GN=Tc00.1047053508323.100 PE=4 SV=1	Q4DFL2_TRYCC	23225.8	0.991	1	2	2	15	0.0004	0.581	KEEPTSPPPPPPPQQK	K	K	0.47	2.46	0	1	0	0	0	1	0	2	1753.91	2242.19	917342	193	208
Y-VF	I/6 autoantigen, putative OS=Trypanosoma cruzi (strain CL Brener) GN=Tc00.1047053508323.100 PE=4 SV=1	Q4DFL2_TRYCC	23225.8	0.974	1	2	2	15	0.0004	0.581	LMEAMYGDEGR	R	V	0.447	1.76	0	1	0	0	1	0	0	2	1287.53	2973.3	2205670	136	146
Y-VF	I/6 autoantigen, putative OS=Trypanosoma cruzi (strain CL Brener) GN=Tc00.1047053508323.100 PE=4 SV=1	Q4DFL2_TRYCC	23225.8	0.997	1	2	2	15	0.0004	0.581	TGSSQDALSADEIDALFDVLDR	K	E	0.672	1.98	0	1	0	0	1	1	0	2	2338.1	6700.44	199213	104	125
Y-VF	I/6 autoantigen, putative OS=Trypanosoma cruzi (strain CL Brener) GN=Tc00.1047053508323.100 PE=4 SV=1	Q4DFL2_TRYCC	23225.8	0.997	1	2	2	15	0.0004	0.581	VIPPSLALVAALESGYR	K	F	0.828	3.74	0	1	0	0	1	2	0	2	1756	6396.6	886241	22	38
Y-VF	I/6 autoantigen, putative OS=Trypanosoma cruzi (strain CL Brener) GN=Tc00.1047053508323.100 PE=4 SV=1	Q4DFL2_TRYCC	23225.8	0.996	1	2	2	15	0.0004	0.581	VSLQEIAAK	R	T	0.435	2.49	0	1	0	0	1	0	0	2	958.557	3625.9	12100000	95	103
Y-VF	Heat shock protein (HSP70) OS=Trypanosoma cruzi PE=3 SV=1	Q26936_TRYCR	71255.4	0.997	1	0	0	15	0.0004	0.216	DAGTIAGMEVLR	K	I	0.536	3.03	0	1	0	0	1	0	0	2	1232.63	4520.78	4243310	161	172	Q4DAZ6_TRYCC,V5JFT8_TRYCR,K2PB50_TRYCR
Y-VF	Heat shock protein (HSP70) OS=Trypanosoma cruzi PE=3 SV=1	Q26936_TRYCR	71255.4	0.99	1	0	0	15	0.0004	0.216	GTLQPVER	R	V	0.428	2.01	0	1	0	0	1	0	0	2	899.495	2379.45	3247800	315	322	V5JFT8_TRYCR,K2PB50_TRYCR
Y-VF	Heat shock protein (HSP70) OS=Trypanosoma cruzi PE=3 SV=1	Q26936_TRYCR	71255.4	0.996	1	0	0	15	0.0004	0.216	NQIVITNDK	R	G	0.422	2.6	0	1	0	0	2	0	0	2	1044.57	2627.23	8034350	502	510	V5JFT8_TRYCR,K2PB50_TRYCR
Y-VF	Heat shock protein (HSP70) OS=Trypanosoma cruzi PE=3 SV=1	Q26936_TRYCR	71255.4	0.997	1	0	0	15	0.0004	0.216	NQIVITNDKGR	R	L	0.621	3.08	0	1	0	0	1	1	0	2	1257.69	2314.94	7457360	502	512	V5JFT8_TRYCR,K2PB50_TRYCR
Y-VF	Heat shock protein (HSP70) OS=Trypanosoma cruzi PE=3 SV=1	Q26936_TRYCR	71255.4	0.997	1	0	0	15	0.0004	0.216	NQVAMNPTNTVFDAK	K	R	0.715	3.49	0	1	0	0	1	0	0	2	1649.8	4040.03	1344970	57	71	Q4DAZ6_TRYCC,K2PB50_TRYCR
Y-VF	Heat shock protein (HSP70) OS=Trypanosoma cruzi PE=3 SV=1	Q26936_TRYCR	71255.4	0.997	1	0	0	15	0.0004	0.216	NTVNEPNVAGK	K	I	0.703	3.02	0	1	0	0	1	0	0	2	1142.58	2295.15	6499550	554	564	V5JFT8_TRYCR,K2PB50_TRYCR
Y-VF	Heat shock protein (HSP70) OS=Trypanosoma cruzi PE=3 SV=1	Q26936_TRYCR	71255.4	0.997	1	0	0	15	0.0004	0.216	SINPDEAVAYGAAVQAFILTGGK	K	S	0.829	3.25	0	1	0	0	1	2	0	2	2292.19	6670.4	332716	365	387	V5JFT8_TRYCR,K2PB50_TRYCR
Y-VF	Heat shock protein (HSP70) OS=Trypanosoma cruzi PE=3 SV=1	Q26936_TRYCR	71255.4	0.996	1	0	0	15	0.0004	0.216	SQIFSTYADNQPGVHIQVFEGER	K	A	0.772	5.29	0	1	0	0	0	1	0	2	2622.26	4858.88	3651770	428	450	V5JFT8_TRYCR,K2PB50_TRYCR
Y-VF	Heat shock protein (HSP70) OS=Trypanosoma cruzi PE=3 SV=1	Q26936_TRYCR	71255.4	0.977	1	0	0	15	0.0004	0.216	TFNPEEVSSMVLSK	K	M	0.417	1.85	0	1	0	0	1	0	0	2	1567.77	5196.56	1239630	114	127	K2PB50_TRYCR
Y-VF	Heat shock protein (HSP70) OS=Trypanosoma cruzi PE=3 SV=1	Q26936_TRYCR	71255.4	0.997	1	0	0	15	0.0004	0.216	TTPSYVAFTDTER	R	L	0.728	2.88	0	1	0	0	1	0	0	2	1487.7	3991.6	2707080	37	49	K2PB50_TRYCR
Y-VF	Heat shock protein (HSP70) OS=Trypanosoma cruzi PE=3 SV=1	Q26936_TRYCR	71255.4	0.988	1	0	0	15	0.0004	0.216	VEIIANDQGNR	R	T	0.373	2.4	0	1	0	0	1	0	0	2	1228.63	2810.08	2014320	26	36	K2PB50_TRYCR
Y-VF	Mucin-associated surface protein (MASP), putative OS=Trypanosoma cruzi (strain CL Brener) GN=Tc00.1047053506763.130 PE=4 SV=1	Q4DZC3_TRYCC	54710.3	0.997	1	2	2	15	0.0004	0.107	ATTNENFDGR	K	Q	0.567	2.32	0	1	0	0	2	0	0	2	1124.5	2144.92	4707540	421	430	Q4CYQ5_TRYCC,Q4CVN8_TRYCC
Y-VF	Mucin-associated surface protein (MASP), putative OS=Trypanosoma cruzi (strain CL Brener) GN=Tc00.1047053506763.130 PE=4 SV=1	Q4DZC3_TRYCC	54710.3	0.994	1	2	2	15	0.0004	0.107	SNLETPAAER	K	E	0.45	2.22	0	1	0	0	2	0	0	2	1087.54	2413.97	4999290	394	403
Y-VF	Mucin-associated surface protein (MASP), putative OS=Trypanosoma cruzi (strain CL Brener) GN=Tc00.1047053506763.130 PE=4 SV=1	Q4DZC3_TRYCC	54710.3	0.997	1	2	2	15	0.0004	0.107	TQPEDAGKEQTTVGAK	K	S	0.622	2.69	0	1	0	0	5	5	0	2	1659.82	1751.86	3955930	378	393	Q4CYQ5_TRYCC,Q4CX27_TRYCC,Q4CVN8_TRYCC
Y-VF	Mucin-associated surface protein (MASP), putative OS=Trypanosoma cruzi (strain CL Brener) GN=Tc00.1047053506763.130 PE=4 SV=1	Q4DZC3_TRYCC	54710.3	0.995	1	2	2	15	0.0004	0.107	TSQKNENEVDKAEETTAEVK	K	E	0.433	3.17	0	1	0	0	0	0	1	2	2250.07	2899.56	1207960	445	464
Y-VF	Elongation factor 2 (Fragment) OS=Trypanosoma cruzi GN=EF2 PE=4 SV=1	B5U6T2_TRYCR	86061	0.997	1	10	12	15	0.0004	0.211	AILELQLDPEEAYQGFVK	R	T	0.695	2.77	0	1	0	0	1	0	0	2	2063.07	5893.84	482097	132	149	Q4D5X0_TRYCC,Q4D3T1_TRYCC
Y-VF	Elongation factor 2 (Fragment) OS=Trypanosoma cruzi GN=EF2 PE=4 SV=1	B5U6T2_TRYCR	86061	0.995	1	10	12	15	0.0004	0.211	DLQEDFMNGAPLK	K	V	0.476	2.52	0	1	0	0	2	0	0	2	1493.69	4586.13	4713260	517	529	Q4D5X0_TRYCC,Q4D3T1_TRYCC
Y-VF	Elongation factor 2 (Fragment) OS=Trypanosoma cruzi GN=EF2 PE=4 SV=1	B5U6T2_TRYCR	86061	0.992	1	10	12	15	0.0004	0.211	EGVLCDENMR	R	G	0.502	1.83	0	1	0	0	2	0	0	2	1222.52	2914.33	5902740	648	657	Q4D5X0_TRYCC,K2MZJ2_TRYCR,Q4D3T1_TRYCC
Y-VF	Elongation factor 2 (Fragment) OS=Trypanosoma cruzi GN=EF2 PE=4 SV=1	B5U6T2_TRYCR	86061	0.997	1	10	12	15	0.0004	0.211	ETVTDVSSIQCLSK	R	S	0.628	3.41	0	1	0	0	1	0	0	2	1566.77	3921.4	3517840	539	552	Q4D5X0_TRYCC,Q4D3T1_TRYCC
Y-VF	Elongation factor 2 (Fragment) OS=Trypanosoma cruzi GN=EF2 PE=4 SV=1	B5U6T2_TRYCR	86061	0.994	1	10	12	15	0.0004	0.211	FLPAAETLLQMIVAHLPSPK	K	K	0.607	3.09	0	1	0	0	0	1	0	2	2192.22	6841.54	1268020	296	315	Q4D5X0_TRYCC,Q4D3T1_TRYCC
Y-VF	Elongation factor 2 (Fragment) OS=Trypanosoma cruzi GN=EF2 PE=4 SV=1	B5U6T2_TRYCR	86061	0.997	1	10	12	15	0.0004	0.211	GPNVVVDVTK	R	G	0.493	2.68	0	1	0	0	1	0	0	2	1027.58	3302.94	7775610	617	626	Q4D5X0_TRYCC,Q4D3T1_TRYCC
Y-VF	Elongation factor 2 (Fragment) OS=Trypanosoma cruzi GN=EF2 PE=4 SV=1	B5U6T2_TRYCR	86061	0.994	1	10	12	15	0.0004	0.211	GVIIGEENRPGTPIYNVR	R	A	0.482	3.15	0	1	0	0	0	1	0	2	1984.06	4002.8	1857810	727	744	Q4D5X0_TRYCC,K2MZJ2_TRYCR,Q4D3T1_TRYCC
Y-VF	Elongation factor 2 (Fragment) OS=Trypanosoma cruzi GN=EF2 PE=4 SV=1	B5U6T2_TRYCR	86061	0.987	1	10	12	15	0.0004	0.211	KQDLYEDKPVQR	K	T	0.379	2.59	0	1	0	0	0	0	1	2	1518.79	2268.09	1760570	394	405	Q4D5X0_TRYCC,Q4D3T1_TRYCC
Y-VF	Elongation factor 2 (Fragment) OS=Trypanosoma cruzi GN=EF2 PE=4 SV=1	B5U6T2_TRYCR	86061	0.997	1	10	12	15	0.0004	0.211	LWGDSFFDAK	R	N	0.576	2.01	0	1	0	0	1	0	0	2	1185.56	5297.42	1230610	213	222
Y-VF	Elongation factor 2 (Fragment) OS=Trypanosoma cruzi GN=EF2 PE=4 SV=1	B5U6T2_TRYCR	86061	0.997	1	10	12	15	0.0004	0.211	SATITDDGESPHPLR	K	D	0.578	3.54	0	1	0	0	0	1	0	2	1595.77	2907.63	2555450	438	452	Q4D5X0_TRYCC,Q4D3T1_TRYCC
Y-VF	Elongation factor 2 (Fragment) OS=Trypanosoma cruzi GN=EF2 PE=4 SV=1	B5U6T2_TRYCR	86061	0.997	1	10	12	15	0.0004	0.211	STLSDSLVGAAGIIK	K	M	0.741	3.7	0	1	0	0	1	1	0	2	1431.81	5116.46	3506560	4	18	Q4D5X0_TRYCC,Q4D3T1_TRYCC
Y-VF	Elongation factor 2 (Fragment) OS=Trypanosoma cruzi GN=EF2 PE=4 SV=1	B5U6T2_TRYCR	86061	0.993	1	10	12	15	0.0004	0.211	VSEPVVSFR	K	E	0.396	2.47	0	1	0	0	1	0	0	2	1019.55	3768.59	8037970	530	538	Q4D5X0_TRYCC,Q4D3T1_TRYCC
Y-VF	Trans-sialidase, putative OS=Trypanosoma cruzi (strain CL Brener) GN=Tc00.1047053510125.20 PE=4 SV=1	Q4D0T2_TRYCC	113621	0.995	1	2	2	15	0.0004	0.128	DGTIVFPMQAK	R	N	0.484	2.57	0	1	0	0	1	0	0	2	1206.62	4429.19	4378770	262	272	K2N4M8_TRYCR,Q4CPA0_TRYCC,V5CZL2_TRYCR,Q4DMZ9_TRYCC,Q4DVI7_TRYCC,Q4DWV4_TRYCC,Q4CRD4_TRYCC,Q4CTU4_TRYCC,Q4DGV8_TRYCC
Y-VF	Trans-sialidase, putative OS=Trypanosoma cruzi (strain CL Brener) GN=Tc00.1047053510125.20 PE=4 SV=1	Q4D0T2_TRYCC	113621	0.997	1	2	2	15	0.0004	0.128	EDDDAAASSLLMK	R	S	0.694	3.23	0	1	0	0	2	0	0	2	1365.62	3833.41	7916870	417	429	Q4CW78_TRYCC,V5BFB7_TRYCR,V5CIG1_TRYCR,Q4CUD0_TRYCC,V5B050_TRYCR,Q4DYM3_TRYCC,Q4E3C3_TRYCC,Q4CRT3_TRYCC
Y-VF	Trans-sialidase, putative OS=Trypanosoma cruzi (strain CL Brener) GN=Tc00.1047053510125.20 PE=4 SV=1	Q4D0T2_TRYCC	113621	0.996	1	2	2	15	0.0004	0.128	ESVSLTELIGGGGSGAVMR	R	D	0.471	3.23	0	1	0	0	0	1	0	2	1819.92	5333.97	891125	243	261
Y-VF	Trans-sialidase, putative OS=Trypanosoma cruzi (strain CL Brener) GN=Tc00.1047053510125.20 PE=4 SV=1	Q4D0T2_TRYCC	113621	0.997	1	2	2	15	0.0004	0.128	EVMLITAPVYAK	K	D	0.698	3.6	0	1	0	0	2	0	0	2	1334.74	4507.15	5969100	378	389	V5A580_TRYCR,Q4CPA0_TRYCC,Q4DAA5_TRYCC,Q4CYW2_TRYCC,Q4CTU4_TRYCC,V5AIJ7_TRYCR
Y-VF	Trans-sialidase, putative OS=Trypanosoma cruzi (strain CL Brener) GN=Tc00.1047053510125.20 PE=4 SV=1	Q4D0T2_TRYCC	113621	0.99	1	2	2	15	0.0004	0.128	GDDGSYSLVAVSLGK	K	Q	0.495	1.9	0	1	0	0	1	0	0	2	1467.73	4644.87	1533310	444	458	Q4CPQ2_TRYCC,Q4CRT3_TRYCC,V5BQA7_TRYCR
Y-VF	Trans-sialidase, putative OS=Trypanosoma cruzi (strain CL Brener) GN=Tc00.1047053510125.20 PE=4 SV=1	Q4D0T2_TRYCC	113621	0.987	1	2	2	15	0.0004	0.128	GTVDLPTK	R	G	0.406	1.98	0	1	0	0	1	0	0	2	830.462	2763.2	6618840	486	493
Y-VF	Trans-sialidase, putative OS=Trypanosoma cruzi (strain CL Brener) GN=Tc00.1047053510125.20 PE=4 SV=1	Q4D0T2_TRYCC	113621	0.997	1	2	2	15	0.0004	0.128	ISHFYIGGDSK	R	H	0.549	2.24	0	1	0	0	2	1	0	2	1223.61	3287.69	12200000	675	685	Q4CP99_TRYCC,V5BSU0_TRYCR,Q4CPA0_TRYCC,V5B050_TRYCR,V5CZL2_TRYCR,V5B0D1_TRYCR,V5B7R8_TRYCR,Q4D1A3_TRYCC,Q4CW78_TRYCC,V5A580_TRYCR,Q4DSI1_TRYCC,Q4DAA5_TRYCC,Q4CRD4_TRYCC,V5BB57_TRYCR,V5AIJ7_TRYCR,V5AWW5_TRYCR,Q4DVI7_TRYCC,Q4CTU4_TRYCC,V5D172_TRYCR,Q4DGV8_TRYCC,V5B7Y8_TRYCR,Q4DEB7_TRYCC,K2N4M8_TRYCR,Q4DMZ9_TRYCC,V5ALZ9_TRYCR,Q4CYW2_TRYCC
Y-VF	Trans-sialidase, putative OS=Trypanosoma cruzi (strain CL Brener) GN=Tc00.1047053510125.20 PE=4 SV=1	Q4D0T2_TRYCC	113621	0.992	1	2	2	15	0.0004	0.128	NEPGLLLVK	K	G	0.504	1.84	0	1	0	0	1	0	0	2	982.593	4226.03	4423360	208	216	Q4CP99_TRYCC
Y-VF	Trans-sialidase, putative OS=Trypanosoma cruzi (strain CL Brener) GN=Tc00.1047053510125.20 PE=4 SV=1	Q4D0T2_TRYCC	113621	0.997	1	2	2	15	0.0004	0.128	QSTGQVAGTDASVASESR	K	S	0.723	3.12	0	1	0	0	1	0	0	2	1750.82	2634.14	683901	729	746
Y-VF	Trans-sialidase, putative OS=Trypanosoma cruzi (strain CL Brener) GN=Tc00.1047053510125.20 PE=4 SV=1	Q4D0T2_TRYCC	113621	0.975	1	2	2	15	0.0004	0.128	VTIPSLGVEK	K	Q	0.327	2.23	0	1	0	0	1	0	0	2	1042.61	4173.77	5412430	719	728	V5BSU0_TRYCR,Q4DVI7_TRYCC,V5D172_TRYCR,V5AWW5_TRYCR
Y-VF	Trans-sialidase, putative OS=Trypanosoma cruzi (strain CL Brener) GN=Tc00.1047053510125.20 PE=4 SV=1	Q4D0T2_TRYCC	113621	0.997	1	2	2	15	0.0004	0.128	VYDVGPISR	R	E	0.703	2.45	0	1	0	0	1	0	0	2	1005.54	3419.09	11300000	408	416	Q4DDZ1_TRYCC,V5BFB7_TRYCR,Q4CPQ2_TRYCC,Q4CPA0_TRYCC,Q4CUD0_TRYCC,Q4DWV4_TRYCC,Q4E3C3_TRYCC,Q4CRT3_TRYCC,V5BQA7_TRYCR,Q4DA40_TRYCC,Q4DTD3_TRYCC
Y-VF	Cytoskeleton-associated protein CAP5.5, putative (Fragment) OS=Trypanosoma cruzi (strain CL Brener) GN=Tc00.1047053511333.4 PE=3 SV=1	Q4CP00_TRYCC	80780.3	0.978	1	0	0	15	0.0004	0.187	AAEPVEVMLTLTQLDK	R	R	0.439	1.48	0	1	0	0	0	1	0	2	1757.94	6241.32	103085	554	569	Q4D609_TRYCC,V5DES7_TRYCR
Y-VF	Cytoskeleton-associated protein CAP5.5, putative (Fragment) OS=Trypanosoma cruzi (strain CL Brener) GN=Tc00.1047053511333.4 PE=3 SV=1	Q4CP00_TRYCC	80780.3	0.997	1	0	0	15	0.0004	0.187	AAEPVEVMLTLTQLDKR	R	G	0.691	4.48	0	1	0	0	0	1	0	2	1914.04	5845.55	3418520	554	570	Q4D609_TRYCC,V5DES7_TRYCR
Y-VF	Cytoskeleton-associated protein CAP5.5, putative (Fragment) OS=Trypanosoma cruzi (strain CL Brener) GN=Tc00.1047053511333.4 PE=3 SV=1	Q4CP00_TRYCC	80780.3	0.991	1	0	0	15	0.0004	0.187	ATVPEEVLER	R	L	0.521	2.3	0	1	0	0	1	0	0	2	1142.61	3786.99	3934270	54	63	Q4D609_TRYCC
Y-VF	Cytoskeleton-associated protein CAP5.5, putative (Fragment) OS=Trypanosoma cruzi (strain CL Brener) GN=Tc00.1047053511333.4 PE=3 SV=1	Q4CP00_TRYCC	80780.3	0.984	1	0	0	15	0.0004	0.187	DFTGAPSYR	R	F	0.522	1.74	0	1	0	0	1	0	0	2	1013.47	3184.4	6312620	384	392	Q4D609_TRYCC,V5DES7_TRYCR
Y-VF	Cytoskeleton-associated protein CAP5.5, putative (Fragment) OS=Trypanosoma cruzi (strain CL Brener) GN=Tc00.1047053511333.4 PE=3 SV=1	Q4CP00_TRYCC	80780.3	0.997	1	0	0	15	0.0004	0.187	LSATNPALHNR	K	V	0.528	3.68	0	1	0	0	1	1	0	2	1193.64	2360.83	5279410	674	684	Q4D609_TRYCC,V5DES7_TRYCR
Y-VF	Cytoskeleton-associated protein CAP5.5, putative (Fragment) OS=Trypanosoma cruzi (strain CL Brener) GN=Tc00.1047053511333.4 PE=3 SV=1	Q4CP00_TRYCC	80780.3	0.997	1	0	0	15	0.0004	0.187	NVLLDDFLPTVNEVPCFAR	K	V	0.675	2.66	0	1	0	0	1	1	0	2	2219.12	6438.94	428289	328	346	Q4D609_TRYCC
Y-VF	Cytoskeleton-associated protein CAP5.5, putative (Fragment) OS=Trypanosoma cruzi (strain CL Brener) GN=Tc00.1047053511333.4 PE=3 SV=1	Q4CP00_TRYCC	80780.3	0.997	1	0	0	15	0.0004	0.187	QGLQVLTQAATEELQR	R	V	0.66	4.49	0	1	0	0	1	1	0	2	1784.95	5103.19	4639720	182	197	Q4D609_TRYCC,V5DES7_TRYCR
Y-VF	Cytoskeleton-associated protein CAP5.5, putative (Fragment) OS=Trypanosoma cruzi (strain CL Brener) GN=Tc00.1047053511333.4 PE=3 SV=1	Q4CP00_TRYCC	80780.3	0.948	1	0	0	15	0.0004	0.187	QKEFVIGIR	R	S	0.305	2.11	0	1	0	0	0	1	0	2	1089.64	3788.76	2062100	650	658	Q4D609_TRYCC
Y-VF	Cytoskeleton-associated protein CAP5.5, putative (Fragment) OS=Trypanosoma cruzi (strain CL Brener) GN=Tc00.1047053511333.4 PE=3 SV=1	Q4CP00_TRYCC	80780.3	0.997	1	0	0	15	0.0004	0.187	SDVFAQALSEEYR	R	Q	0.641	4.09	0	1	0	0	1	0	0	2	1514.71	4828.24	2486960	169	181	Q4D609_TRYCC
Y-VF	Cytoskeleton-associated protein CAP5.5, putative (Fragment) OS=Trypanosoma cruzi (strain CL Brener) GN=Tc00.1047053511333.4 PE=3 SV=1	Q4CP00_TRYCC	80780.3	0.995	1	0	0	15	0.0004	0.187	VLDDPSELWVSLLQK	R	A	0.641	1.78	0	1	0	0	1	0	0	2	1741.94	6385.58	215180	347	361	Q4D609_TRYCC,V5DES7_TRYCR
Y-VF	Cytoskeleton-associated protein CAP5.5, putative (Fragment) OS=Trypanosoma cruzi (strain CL Brener) GN=Tc00.1047053511333.4 PE=3 SV=1	Q4CP00_TRYCC	80780.3	0.997	1	0	0	15	0.0004	0.187	VLFVVEDAGEVIRPLQK	R	K	0.698	4.49	0	1	0	0	1	1	0	2	1912.09	5370.37	3924420	685	701	Q4D609_TRYCC
Y-VF	Trans-sialidase, putative OS=Trypanosoma cruzi (strain CL Brener) GN=Tc00.1047053504427.230 PE=4 SV=1	Q4DYM3_TRYCC	108685	0.995	1	3	4	15	0.0004	0.129	DVMLVTLPVYSK	K	D	0.534	2.95	0	1	0	0	1	0	0	2	1364.75	5258.89	1906390	327	338	Q4E520_TRYCC,Q4CZA0_TRYCC,Q4DTD3_TRYCC,Q4E283_TRYCC,V5AJP1_TRYCR,Q4E533_TRYCC,V5D006_TRYCR,V5A4B2_TRYCR,V5BF68_TRYCR,Q4CRT3_TRYCC,Q4CW95_TRYCC,V5ARN0_TRYCR,V5B4E0_TRYCR,V5B172_TRYCR
Y-VF	Trans-sialidase, putative OS=Trypanosoma cruzi (strain CL Brener) GN=Tc00.1047053504427.230 PE=4 SV=1	Q4DYM3_TRYCC	108685	0.997	1	3	4	15	0.0004	0.129	EDDDAAASSLLMK	R	S	0.694	3.23	0	1	0	0	2	0	0	2	1365.62	3833.41	7916870	369	381	Q4CW78_TRYCC,V5BFB7_TRYCR,V5CIG1_TRYCR,Q4D0T2_TRYCC,Q4CUD0_TRYCC,V5B050_TRYCR,Q4E3C3_TRYCC,Q4CRT3_TRYCC
Y-VF	Trans-sialidase, putative OS=Trypanosoma cruzi (strain CL Brener) GN=Tc00.1047053504427.230 PE=4 SV=1	Q4DYM3_TRYCC	108685	0.995	1	3	4	15	0.0004	0.129	HLDLTDDKPK	R	E	0.538	1.99	0	1	0	0	1	0	0	2	1181.62	2436.34	1332160	95	104	Q4E3C3_TRYCC
Y-VF	Trans-sialidase, putative OS=Trypanosoma cruzi (strain CL Brener) GN=Tc00.1047053504427.230 PE=4 SV=1	Q4DYM3_TRYCC	108685	0.992	1	3	4	15	0.0004	0.129	IPSPGEEFSIEK	R	E	0.458	2.32	0	1	0	0	1	0	0	2	1332.67	4187.91	5189860	769	780
Y-VF	Trans-sialidase, putative OS=Trypanosoma cruzi (strain CL Brener) GN=Tc00.1047053504427.230 PE=4 SV=1	Q4DYM3_TRYCC	108685	0.997	1	3	4	15	0.0004	0.129	NEEHLGSHAALGNGDTER	R	Q	0.568	2.94	0	1	0	0	0	1	0	2	1906.86	2399.78	507939	726	743
Y-VF	Trans-sialidase, putative OS=Trypanosoma cruzi (strain CL Brener) GN=Tc00.1047053504427.230 PE=4 SV=1	Q4DYM3_TRYCC	108685	0.997	1	3	4	15	0.0004	0.129	QNTSPNNVLAPEAPSASILSASTVR	R	I	0.69	3.72	0	1	0	0	0	1	0	2	2524.3	4779.49	986780	744	768	Q4DTD3_TRYCC
Y-VF	Trans-sialidase, putative OS=Trypanosoma cruzi (strain CL Brener) GN=Tc00.1047053504427.230 PE=4 SV=1	Q4DYM3_TRYCC	108685	0.997	1	3	4	15	0.0004	0.129	VPIPNPGEESR	K	S	0.698	2.79	0	1	0	0	4	0	0	2	1194.61	3155.94	26600000	695	705	V5BQA7_TRYCR,Q4DTD3_TRYCC
Y-VF	Trans-sialidase, putative OS=Trypanosoma cruzi (strain CL Brener) GN=Tc00.1047053504427.230 PE=4 SV=1	Q4DYM3_TRYCC	108685	0.96	1	3	4	15	0.0004	0.129	VPNGLTFK	R	G	0.357	1.76	0	1	0	0	1	0	0	2	875.499	3593.84	4894040	488	495	Q4DEB7_TRYCC,Q4CPA0_TRYCC,V5ALZ9_TRYCR,Q4CRT3_TRYCC,Q4CYW2_TRYCC,V5BQA7_TRYCR,V5AWW5_TRYCR,V5B7Y8_TRYCR
Y-VF	Trans-sialidase, putative OS=Trypanosoma cruzi (strain CL Brener) GN=Tc00.1047053504427.230 PE=4 SV=1	Q4DYM3_TRYCC	108685	0.997	1	3	4	15	0.0004	0.129	VPSLVEVNNDVFFVAEALCK	R	G	0.75	3.23	0	1	0	0	1	2	0	2	2250.15	6775.46	411699	61	80
Y-VF	Glucose-regulated protein 78, putative OS=Trypanosoma cruzi marinkellei GN=MOQ_001461 PE=3 SV=1	K2PB50_TRYCR	71983.4	0.997	1	0	0	15	0.0004	0.213	DAGTIAGMEVLR	K	I	0.536	3.03	0	1	0	0	1	0	0	2	1232.63	4520.78	4243310	161	172	Q4DAZ6_TRYCC,V5JFT8_TRYCR,Q26936_TRYCR
Y-VF	Glucose-regulated protein 78, putative OS=Trypanosoma cruzi marinkellei GN=MOQ_001461 PE=3 SV=1	K2PB50_TRYCR	71983.4	0.99	1	0	0	15	0.0004	0.213	GTLQPVER	R	V	0.428	2.01	0	1	0	0	1	0	0	2	899.495	2379.45	3247800	315	322	V5JFT8_TRYCR,Q26936_TRYCR
Y-VF	Glucose-regulated protein 78, putative OS=Trypanosoma cruzi marinkellei GN=MOQ_001461 PE=3 SV=1	K2PB50_TRYCR	71983.4	0.996	1	0	0	15	0.0004	0.213	NQIVITNDK	R	G	0.422	2.6	0	1	0	0	2	0	0	2	1044.57	2627.23	8034350	502	510	V5JFT8_TRYCR,Q26936_TRYCR
Y-VF	Glucose-regulated protein 78, putative OS=Trypanosoma cruzi marinkellei GN=MOQ_001461 PE=3 SV=1	K2PB50_TRYCR	71983.4	0.997	1	0	0	15	0.0004	0.213	NQIVITNDKGR	R	L	0.621	3.08	0	1	0	0	1	1	0	2	1257.69	2314.94	7457360	502	512	V5JFT8_TRYCR,Q26936_TRYCR
Y-VF	Glucose-regulated protein 78, putative OS=Trypanosoma cruzi marinkellei GN=MOQ_001461 PE=3 SV=1	K2PB50_TRYCR	71983.4	0.997	1	0	0	15	0.0004	0.213	NQVAMNPTNTVFDAK	K	R	0.715	3.49	0	1	0	0	1	0	0	2	1649.8	4040.03	1344970	57	71	Q4DAZ6_TRYCC,Q26936_TRYCR
Y-VF	Glucose-regulated protein 78, putative OS=Trypanosoma cruzi marinkellei GN=MOQ_001461 PE=3 SV=1	K2PB50_TRYCR	71983.4	0.997	1	0	0	15	0.0004	0.213	NTVNEPNVAGK	K	I	0.703	3.02	0	1	0	0	1	0	0	2	1142.58	2295.15	6499550	554	564	V5JFT8_TRYCR,Q26936_TRYCR
Y-VF	Glucose-regulated protein 78, putative OS=Trypanosoma cruzi marinkellei GN=MOQ_001461 PE=3 SV=1	K2PB50_TRYCR	71983.4	0.997	1	0	0	15	0.0004	0.213	SINPDEAVAYGAAVQAFILTGGK	K	S	0.829	3.25	0	1	0	0	1	2	0	2	2292.19	6670.4	332716	365	387	V5JFT8_TRYCR,Q26936_TRYCR
Y-VF	Glucose-regulated protein 78, putative OS=Trypanosoma cruzi marinkellei GN=MOQ_001461 PE=3 SV=1	K2PB50_TRYCR	71983.4	0.996	1	0	0	15	0.0004	0.213	SQIFSTYADNQPGVHIQVFEGER	K	A	0.772	5.29	0	1	0	0	0	1	0	2	2622.26	4858.88	3651770	428	450	V5JFT8_TRYCR,Q26936_TRYCR
Y-VF	Glucose-regulated protein 78, putative OS=Trypanosoma cruzi marinkellei GN=MOQ_001461 PE=3 SV=1	K2PB50_TRYCR	71983.4	0.977	1	0	0	15	0.0004	0.213	TFNPEEVSSMVLSK	K	M	0.417	1.85	0	1	0	0	1	0	0	2	1567.77	5196.56	1239630	114	127	Q26936_TRYCR
Y-VF	Glucose-regulated protein 78, putative OS=Trypanosoma cruzi marinkellei GN=MOQ_001461 PE=3 SV=1	K2PB50_TRYCR	71983.4	0.997	1	0	0	15	0.0004	0.213	TTPSYVAFTDTER	R	L	0.728	2.88	0	1	0	0	1	0	0	2	1487.7	3991.6	2707080	37	49	Q26936_TRYCR
Y-VF	Glucose-regulated protein 78, putative OS=Trypanosoma cruzi marinkellei GN=MOQ_001461 PE=3 SV=1	K2PB50_TRYCR	71983.4	0.988	1	0	0	15	0.0004	0.213	VEIIANDQGNR	R	T	0.373	2.4	0	1	0	0	1	0	0	2	1228.63	2810.08	2014320	26	36	Q26936_TRYCR
Y-VF	Trans-sialidase, putative OS=Trypanosoma cruzi (strain CL Brener) GN=Tc00.1047053505231.20 PE=4 SV=1	Q4CRR3_TRYCC	84211.1	0.997	1	2	2	15	0.0004	0.186	AHTVLGTADTEVR	K	V	0.68	3.43	0	1	0	0	1	1	0	2	1369.71	2981.78	13200000	187	199	Q4CMJ6_TRYCC
Y-VF	Trans-sialidase, putative OS=Trypanosoma cruzi (strain CL Brener) GN=Tc00.1047053505231.20 PE=4 SV=1	Q4CRR3_TRYCC	84211.1	0.995	1	2	2	15	0.0004	0.186	GGTSPETTR	K	D	0.503	2.08	0	1	0	0	1	0	0	2	905.432	1119.55	11200000	115	123	Q4CMJ6_TRYCC,Q4CSU3_TRYCC
Y-VF	Trans-sialidase, putative OS=Trypanosoma cruzi (strain CL Brener) GN=Tc00.1047053505231.20 PE=4 SV=1	Q4CRR3_TRYCC	84211.1	0.99	1	2	2	15	0.0004	0.186	GVSPAGCR	K	Y	0.605	1.76	0	1	0	0	1	0	0	2	803.383	1198.07	4986800	328	335	Q4CMJ6_TRYCC
Y-VF	Trans-sialidase, putative OS=Trypanosoma cruzi (strain CL Brener) GN=Tc00.1047053505231.20 PE=4 SV=1	Q4CRR3_TRYCC	84211.1	0.997	1	2	2	15	0.0004	0.186	KEYQVALMLQGQK	K	V	0.548	3.69	0	1	0	0	0	1	0	2	1535.83	4089.11	3525420	638	650
Y-VF	Trans-sialidase, putative OS=Trypanosoma cruzi (strain CL Brener) GN=Tc00.1047053505231.20 PE=4 SV=1	Q4CRR3_TRYCC	84211.1	0.997	1	2	2	15	0.0004	0.186	LVVGDVTKPTVSEPSQR	K	I	0.65	3.65	0	1	0	0	1	1	0	2	1811.99	3419.84	16200000	240	256	Q4CMJ6_TRYCC
Y-VF	Trans-sialidase, putative OS=Trypanosoma cruzi (strain CL Brener) GN=Tc00.1047053505231.20 PE=4 SV=1	Q4CRR3_TRYCC	84211.1	0.997	1	2	2	15	0.0004	0.186	NWDLASNLLYSDGNLHLLQR	K	S	0.758	4.08	0	1	0	0	0	1	0	2	2342.19	5878.1	915096	450	469
Y-VF	Trans-sialidase, putative OS=Trypanosoma cruzi (strain CL Brener) GN=Tc00.1047053505231.20 PE=4 SV=1	Q4CRR3_TRYCC	84211.1	0.968	1	2	2	15	0.0004	0.186	SGGSWDESLR	R	V	0.582	2.84	0	1	0	0	1	0	0	2	1093.49	3472.99	3422770	384	393
Y-VF	Trans-sialidase, putative OS=Trypanosoma cruzi (strain CL Brener) GN=Tc00.1047053505231.20 PE=4 SV=1	Q4CRR3_TRYCC	84211.1	0.99	1	2	2	15	0.0004	0.186	SVLSTWAK	K	K	0.536	1.65	0	1	0	0	1	0	0	2	891.493	3962.55	5210970	492	499	Q4CKL4_TRYCC,Q4DBD2_TRYCC,A5JUX4_TRYCR,Q4CUU4_TRYCC,Q4CRZ2_TRYCC,A0PGC0_TRYCR,Q4DPT3_TRYCC,Q2VYD0_TRYCR,Q4CSG5_TRYCC
Y-VF	Trans-sialidase, putative OS=Trypanosoma cruzi (strain CL Brener) GN=Tc00.1047053505231.20 PE=4 SV=1	Q4CRR3_TRYCC	84211.1	0.997	1	2	2	15	0.0004	0.186	VGALITATIEER	R	R	0.482	3.94	0	1	0	0	2	0	0	2	1272.72	4306.53	11600000	394	405	V5B7F4_TRYCR
Y-VF	Trans-sialidase, putative OS=Trypanosoma cruzi (strain CL Brener) GN=Tc00.1047053505231.20 PE=4 SV=1	Q4CRR3_TRYCC	84211.1	0.997	1	2	2	15	0.0004	0.186	VGGLFNPTTTTK	R	G	0.682	3.22	0	1	0	0	2	0	0	2	1235.66	3825.41	17900000	200	211	Q4CMJ6_TRYCC
Y-VF	Trans-sialidase, putative OS=Trypanosoma cruzi (strain CL Brener) GN=Tc00.1047053505231.20 PE=4 SV=1	Q4CRR3_TRYCC	84211.1	0.997	1	2	2	15	0.0004	0.186	VKDGVQLTEPNSGVIWSLNTR	K	D	0.635	4.52	0	1	0	0	0	1	0	2	2313.22	4828.37	3092990	544	564
Y-VF	Mucin-associated surface protein (MASP), putative (Fragment) OS=Trypanosoma cruzi (strain CL Brener) GN=Tc00.1047053510017.59 PE=4 SV=1	Q4CYQ5_TRYCC	50071.1	0.997	1	1	1	15	0.0004	0.146	ATTNENFDGR	K	Q	0.567	2.32	0	1	0	0	2	0	0	2	1124.5	2144.92	4707540	377	386	Q4CVN8_TRYCC,Q4DZC3_TRYCC
Y-VF	Mucin-associated surface protein (MASP), putative (Fragment) OS=Trypanosoma cruzi (strain CL Brener) GN=Tc00.1047053510017.59 PE=4 SV=1	Q4CYQ5_TRYCC	50071.1	0.997	1	1	1	15	0.0004	0.146	EAQNKEEVLREEEGSGK	R	A	0.548	2.69	0	1	0	0	0	1	0	2	1931.93	2369.12	557461	360	376
Y-VF	Mucin-associated surface protein (MASP), putative (Fragment) OS=Trypanosoma cruzi (strain CL Brener) GN=Tc00.1047053510017.59 PE=4 SV=1	Q4CYQ5_TRYCC	50071.1	0.997	1	1	1	15	0.0004	0.146	EITVEQTAPTAATPPAK	K	G	0.645	3.27	0	1	0	0	1	0	0	2	1724.91	3237.12	1942170	33	49	Q4CVN8_TRYCC
Y-VF	Mucin-associated surface protein (MASP), putative (Fragment) OS=Trypanosoma cruzi (strain CL Brener) GN=Tc00.1047053510017.59 PE=4 SV=1	Q4CYQ5_TRYCC	50071.1	0.99	1	1	1	15	0.0004	0.146	SSTVIQQPTK	K	S	0.453	2.07	0	1	0	0	1	0	0	2	1088.59	2241.24	1760540	78	87	Q4CVN8_TRYCC
Y-VF	Mucin-associated surface protein (MASP), putative (Fragment) OS=Trypanosoma cruzi (strain CL Brener) GN=Tc00.1047053510017.59 PE=4 SV=1	Q4CYQ5_TRYCC	50071.1	0.997	1	1	1	15	0.0004	0.146	TQPEDAGKEQTTVGAK	K	S	0.622	2.69	0	1	0	0	5	5	0	2	1659.82	1751.86	3955930	334	349	Q4CX27_TRYCC,Q4CVN8_TRYCC,Q4DZC3_TRYCC
Y-VF	Trans-sialidase, putative OS=Trypanosoma cruzi (strain CL Brener) GN=Tc00.1047053509785.50 PE=4 SV=1	Q4DEK8_TRYCC	87597.7	0.993	1	3	3	15	0.0004	0.179	EWQALCSDGTTK	K	K	0.526	2.39	0	1	0	0	1	0	0	2	1395.62	3481	1790320	640	651
Y-VF	Trans-sialidase, putative OS=Trypanosoma cruzi (strain CL Brener) GN=Tc00.1047053509785.50 PE=4 SV=1	Q4DEK8_TRYCC	87597.7	0.975	1	3	3	15	0.0004	0.179	GMSAYGCSDPSVVER	K	E	0.283	2.76	0	1	0	0	1	0	0	2	1614.69	3354.77	1886390	313	327	Q4CTZ4_TRYCC
Y-VF	Trans-sialidase, putative OS=Trypanosoma cruzi (strain CL Brener) GN=Tc00.1047053509785.50 PE=4 SV=1	Q4DEK8_TRYCC	87597.7	0.997	1	3	3	15	0.0004	0.179	LMMMTACDDGR	K	R	0.826	2.33	0	1	0	0	6	0	0	2	1332.51	2560.34	13300000	332	342	Q4D2L1_TRYCC,Q4DQA2_TRYCC,Q4DCY7_TRYCC,V5A2Q8_TRYCR,V5B250_TRYCR,V5APD4_TRYCR,V5BAW5_TRYCR,V5B913_TRYCR,Q4DTC3_TRYCC,V5AIX4_TRYCR,V5B386_TRYCR,V5D006_TRYCR,Q4DQA0_TRYCC,Q4E2C0_TRYCC,K2M3W7_TRYCR,V5AMH3_TRYCR,V5CZX6_TRYCR,V5B6W7_TRYCR,V5AUX7_TRYCR,K2MVK9_TRYCR,Q4D2F9_TRYCC,V5ATV7_TRYCR,V5D2N9_TRYCR,V5B7T7_TRYCR,K2M315_TRYCR,V5CJ76_TRYCR,V5CZ33_TRYCR,Q4CTZ4_TRYCC,Q4CZA0_TRYCC,V5BEC1_TRYCR,V5AJL9_TR…
Y-VF	Trans-sialidase, putative OS=Trypanosoma cruzi (strain CL Brener) GN=Tc00.1047053509785.50 PE=4 SV=1	Q4DEK8_TRYCC	87597.7	0.996	1	3	3	15	0.0004	0.179	LMMMTACDDGRR	K	R	0.495	2.79	0	1	0	0	0	1	0	2	1456.62	3285.95	3693070	332	343	Q4D2L1_TRYCC,Q4DQA2_TRYCC,Q4DCY7_TRYCC,V5A2Q8_TRYCR,V5B250_TRYCR,V5APD4_TRYCR,V5BAW5_TRYCR,V5B913_TRYCR,Q4DTC3_TRYCC,V5AIX4_TRYCR,V5B386_TRYCR,V5D006_TRYCR,Q4DQA0_TRYCC,Q4E2C0_TRYCC,K2M3W7_TRYCR,V5AMH3_TRYCR,V5CZX6_TRYCR,V5B6W7_TRYCR,V5AUX7_TRYCR,K2MVK9_TRYCR,Q4D2F9_TRYCC,V5ATV7_TRYCR,V5D2N9_TRYCR,V5B7T7_TRYCR,K2M315_TRYCR,V5CJ76_TRYCR,V5CZ33_TRYCR,Q4CTZ4_TRYCC,Q4CZA0_TRYCC,V5BEC1_TRYCR,V5AJL9_TR…
Y-VF	Trans-sialidase, putative OS=Trypanosoma cruzi (strain CL Brener) GN=Tc00.1047053509785.50 PE=4 SV=1	Q4DEK8_TRYCC	87597.7	0.997	1	3	3	15	0.0004	0.179	MDDDTLVFPLEAVK	K	K	0.632	2.6	0	1	0	0	2	0	0	2	1608.78	5445.52	5015550	269	282	Q4D2F9_TRYCC,Q4DQA2_TRYCC,Q4DQA0_TRYCC,Q4CLR6_TRYCC,Q4CTZ4_TRYCC
Y-VF	Trans-sialidase, putative OS=Trypanosoma cruzi (strain CL Brener) GN=Tc00.1047053509785.50 PE=4 SV=1	Q4DEK8_TRYCC	87597.7	0.997	1	3	3	15	0.0004	0.179	NVLLYNRPLTFTGGSADLEEDIASASEASVEQAASQQSR	R	N	0.767	3.59	0	1	0	0	0	0	1	2	4125	5949.16	368779	727	765
Y-VF	Trans-sialidase, putative OS=Trypanosoma cruzi (strain CL Brener) GN=Tc00.1047053509785.50 PE=4 SV=1	Q4DEK8_TRYCC	87597.7	0.997	1	3	3	15	0.0004	0.179	STGNACGADTITDGLVGFLSGSFSDK	R	T	0.682	1.7	0	1	0	0	0	1	0	2	2577.18	6584.48	52387.7	518	543
Y-VF	Trans-sialidase, putative OS=Trypanosoma cruzi (strain CL Brener) GN=Tc00.1047053509785.50 PE=4 SV=1	Q4DEK8_TRYCC	87597.7	0.99	1	3	3	15	0.0004	0.179	VCESVQSK	R	L	0.64	2.58	0	1	0	0	1	0	0	2	936.446	1156.32	9058710	684	691	Q4DTC3_TRYCC,Q4DQA2_TRYCC,Q4DQA0_TRYCC,V5BAB6_TRYCR
Y-VF	Trans-sialidase, putative OS=Trypanosoma cruzi (strain CL Brener) GN=Tc00.1047053509785.50 PE=4 SV=1	Q4DEK8_TRYCC	87597.7	0.997	1	3	3	15	0.0004	0.179	VYESGDKGDSWTEALGTLSR	R	V	0.475	4.46	0	1	0	0	0	1	0	2	2171.03	4841.3	4171030	345	364	Q4DPD2_TRYCC,Q4DTW4_TRYCC,V5AUG0_TRYCR,Q4E2C9_TRYCC,V5B913_TRYCR,Q4DTC3_TRYCC,Q4E283_TRYCC,Q4E533_TRYCC,Q4DQA0_TRYCC,Q4E2C0_TRYCC,V5AMH3_TRYCR,Q4DUY4_TRYCC,V5B1X1_TRYCR,V5BF68_TRYCR,Q4DTW9_TRYCC,Q4DU07_TRYCC,Q4DQS2_TRYCC,Q4CTZ4_TRYCC,Q4E2A1_TRYCC,Q4DKJ6_TRYCC,V5AJP1_TRYCR,V5AQR2_TRYCR,Q4DE94_TRYCC,Q4E377_TRYCC,Q6WAZ7_TRYCR,V5B4E0_TRYCR,V5B0V2_TRYCR,Q4D781_TRYCC
Y-VF	Trans-sialidase, putative OS=Trypanosoma cruzi (strain CL Brener) GN=Tc00.1047053508627.40 PE=4 SV=1	Q4D1A3_TRYCC	113841	0.997	1	5	5	15	0.0004	0.137	DGALVFPMQAK	R	E	0.587	2.35	0	1	0	0	2	0	0	2	1176.61	4207.4	12700000	260	270	Q4CP99_TRYCC,V5D2X2_TRYCR,V5BBS0_TRYCR,V5D172_TRYCR
Y-VF	Trans-sialidase, putative OS=Trypanosoma cruzi (strain CL Brener) GN=Tc00.1047053508627.40 PE=4 SV=1	Q4D1A3_TRYCC	113841	0.997	1	5	5	15	0.0004	0.137	DGTSVLLSMR	K	L	0.543	2.18	0	1	0	0	2	0	0	2	1078.56	3991.77	5989640	273	282
Y-VF	Trans-sialidase, putative OS=Trypanosoma cruzi (strain CL Brener) GN=Tc00.1047053508627.40 PE=4 SV=1	Q4D1A3_TRYCC	113841	0.997	1	5	5	15	0.0004	0.137	EEDDAAASSLLMK	R	N	0.648	2.71	0	1	0	0	1	0	0	2	1379.64	4020.27	2158300	416	428
Y-VF	Trans-sialidase, putative OS=Trypanosoma cruzi (strain CL Brener) GN=Tc00.1047053508627.40 PE=4 SV=1	Q4D1A3_TRYCC	113841	0.997	1	5	5	15	0.0004	0.137	GYGVQSGSTTAIIEEK	K	K	0.68	3.02	0	1	0	0	1	0	0	2	1639.82	3711.67	1499690	360	375	Q4DVI7_TRYCC,Q4CTU4_TRYCC
Y-VF	Trans-sialidase, putative OS=Trypanosoma cruzi (strain CL Brener) GN=Tc00.1047053508627.40 PE=4 SV=1	Q4D1A3_TRYCC	113841	0.997	1	5	5	15	0.0004	0.137	ISHFYIGGDSK	R	D	0.549	2.24	0	1	0	0	2	1	0	2	1223.61	3287.69	12200000	680	690	Q4CP99_TRYCC,V5BSU0_TRYCR,Q4CPA0_TRYCC,V5B050_TRYCR,V5CZL2_TRYCR,V5B0D1_TRYCR,V5B7R8_TRYCR,Q4CW78_TRYCC,V5A580_TRYCR,Q4DSI1_TRYCC,Q4DAA5_TRYCC,Q4CRD4_TRYCC,V5BB57_TRYCR,V5AIJ7_TRYCR,V5AWW5_TRYCR,Q4DVI7_TRYCC,Q4CTU4_TRYCC,V5D172_TRYCR,Q4DGV8_TRYCC,V5B7Y8_TRYCR,Q4DEB7_TRYCC,K2N4M8_TRYCR,Q4D0T2_TRYCC,Q4DMZ9_TRYCC,V5ALZ9_TRYCR,Q4CYW2_TRYCC
Y-VF	Trans-sialidase, putative OS=Trypanosoma cruzi (strain CL Brener) GN=Tc00.1047053508627.40 PE=4 SV=1	Q4D1A3_TRYCC	113841	0.995	1	5	5	15	0.0004	0.137	KGYGVQSGSTTAIIEEK	R	K	0.462	3.08	0	1	0	0	0	1	0	2	1767.91	3367.12	5647750	359	375	Q4DVI7_TRYCC,Q4CTU4_TRYCC
Y-VF	Trans-sialidase, putative OS=Trypanosoma cruzi (strain CL Brener) GN=Tc00.1047053508627.40 PE=4 SV=1	Q4D1A3_TRYCC	113841	0.997	1	5	5	15	0.0004	0.137	QSTELATENDDVR	R	S	0.515	3.58	0	1	0	0	1	0	0	2	1477.68	2717.11	1658120	903	915
Y-VF	Trans-sialidase, putative OS=Trypanosoma cruzi (strain CL Brener) GN=Tc00.1047053508627.40 PE=4 SV=1	Q4D1A3_TRYCC	113841	0.997	1	5	5	15	0.0004	0.137	SGETTSPVGASLSMETAAGPVDGEHQVR	R	Q	0.596	3.08	0	1	0	0	0	1	0	2	2770.3	4130.17	966574	875	902
Y-VF	Trans-sialidase, putative OS=Trypanosoma cruzi (strain CL Brener) GN=Tc00.1047053508627.40 PE=4 SV=1	Q4D1A3_TRYCC	113841	0.997	1	5	5	15	0.0004	0.137	STGQVASTDVSVASESR	K	S	0.713	4.26	0	1	0	0	1	0	0	2	1680.8	2981.14	1611730	735	751
Y-VF	Trans-sialidase, putative OS=Trypanosoma cruzi (strain CL Brener) GN=Tc00.1047053508627.40 PE=4 SV=1	Q4D1A3_TRYCC	113841	0.997	1	5	5	15	0.0004	0.137	TCSSGSSGTVDALR	R	K	0.641	2.87	0	1	0	0	1	0	0	2	1397.63	2679.96	985560	480	493
Y-VF	Trans-sialidase, putative OS=Trypanosoma cruzi (strain CL Brener) GN=Tc00.1047053508627.40 PE=4 SV=1	Q4D1A3_TRYCC	113841	0.982	1	5	5	15	0.0004	0.137	VTIPSLGVEEK	K	S	0.451	2.32	0	1	0	0	1	0	0	2	1171.66	4219.61	4611650	724	734
Y-VF	Trans-sialidase, putative OS=Trypanosoma cruzi (strain CL Brener) GN=Tc00.1047053509527.120 PE=4 SV=1	Q4DH72_TRYCC	97719.2	0.997	1	3	3	15	0.0004	0.114	AVGSGFTTATFGTGAEQK	K	N	0.567	3.56	0	1	0	0	1	0	0	2	1729.84	4005.9	1233890	354	371	Q4DWF0_TRYCC
Y-VF	Trans-sialidase, putative OS=Trypanosoma cruzi (strain CL Brener) GN=Tc00.1047053509527.120 PE=4 SV=1	Q4DH72_TRYCC	97719.2	0.997	1	3	3	15	0.0004	0.114	DGNNVFTGIASELLTTK	K	D	0.805	2.64	0	1	0	0	1	0	0	2	1779.91	6324.62	366238	116	132
Y-VF	Trans-sialidase, putative OS=Trypanosoma cruzi (strain CL Brener) GN=Tc00.1047053509527.120 PE=4 SV=1	Q4DH72_TRYCC	97719.2	0.997	1	3	3	15	0.0004	0.114	DTNAVPTTPFGEQLSSLTQLIGGGGSGVK	K	M	0.847	3.37	0	1	0	0	0	1	0	2	2831.44	6690.49	291390	219	247
Y-VF	Trans-sialidase, putative OS=Trypanosoma cruzi (strain CL Brener) GN=Tc00.1047053509527.120 PE=4 SV=1	Q4DH72_TRYCC	97719.2	0.946	1	3	3	15	0.0004	0.114	EELIALYEK	K	K	0.231	2.6	0	1	0	0	1	0	0	2	1107.59	4403.79	13000000	438	446	Q4DU07_TRYCC,Q4DEI7_TRYCC,Q4D387_TRYCC,Q4DV25_TRYCC,V5B4Z5_TRYCR,Q4E431_TRYCC,V5D1E2_TRYCR,V5APD4_TRYCR,Q4DSG4_TRYCC,Q4DTC3_TRYCC,Q4DWF0_TRYCC,Q4E283_TRYCC,V5B511_TRYCR,V5B6Q6_TRYCR,K2M3W7_TRYCR,Q4DMQ7_TRYCC,Q4CW95_TRYCC,Q4DEI8_TRYCC,Q4D5F2_TRYCC,V5AJD2_TRYCR,V5B3M9_TRYCR
Y-VF	Trans-sialidase, putative OS=Trypanosoma cruzi (strain CL Brener) GN=Tc00.1047053509527.120 PE=4 SV=1	Q4DH72_TRYCC	97719.2	0.997	1	3	3	15	0.0004	0.114	KEELIALYEK	K	K	0.635	3.25	0	1	0	0	1	1	0	2	1235.69	3921.69	8451950	437	446	Q4DTC3_TRYCC,Q4DWF0_TRYCC,Q4DEI7_TRYCC,V5B511_TRYCR,V5B4Z5_TRYCR,Q4DMQ7_TRYCC,Q4CW95_TRYCC,Q4DEI8_TRYCC,V5APD4_TRYCR,Q4D5F2_TRYCC,V5B3M9_TRYCR
Y-VF	Trans-sialidase, putative OS=Trypanosoma cruzi (strain CL Brener) GN=Tc00.1047053509527.120 PE=4 SV=1	Q4DH72_TRYCC	97719.2	0.997	1	3	3	15	0.0004	0.114	LMMMTACDDGR	K	R	0.826	2.33	0	1	0	0	6	0	0	2	1332.51	2560.34	13300000	309	319	Q4D2L1_TRYCC,Q4DQA2_TRYCC,Q4DCY7_TRYCC,V5A2Q8_TRYCR,V5B250_TRYCR,V5APD4_TRYCR,V5BAW5_TRYCR,V5B913_TRYCR,Q4DTC3_TRYCC,V5AIX4_TRYCR,V5B386_TRYCR,V5D006_TRYCR,Q4DQA0_TRYCC,Q4E2C0_TRYCC,K2M3W7_TRYCR,V5AMH3_TRYCR,V5CZX6_TRYCR,Q4DEK8_TRYCC,V5B6W7_TRYCR,V5AUX7_TRYCR,K2MVK9_TRYCR,Q4D2F9_TRYCC,V5ATV7_TRYCR,V5D2N9_TRYCR,V5B7T7_TRYCR,K2M315_TRYCR,V5CJ76_TRYCR,V5CZ33_TRYCR,Q4CTZ4_TRYCC,Q4CZA0_TRYCC,V5BEC1_TR…
Y-VF	Trans-sialidase, putative OS=Trypanosoma cruzi (strain CL Brener) GN=Tc00.1047053509527.120 PE=4 SV=1	Q4DH72_TRYCC	97719.2	0.996	1	3	3	15	0.0004	0.114	LMMMTACDDGRR	K	R	0.495	2.79	0	1	0	0	0	1	0	2	1456.62	3285.95	3693070	309	320	Q4D2L1_TRYCC,Q4DQA2_TRYCC,Q4DCY7_TRYCC,V5A2Q8_TRYCR,V5B250_TRYCR,V5APD4_TRYCR,V5BAW5_TRYCR,V5B913_TRYCR,Q4DTC3_TRYCC,V5AIX4_TRYCR,V5B386_TRYCR,V5D006_TRYCR,Q4DQA0_TRYCC,Q4E2C0_TRYCC,K2M3W7_TRYCR,V5AMH3_TRYCR,V5CZX6_TRYCR,Q4DEK8_TRYCC,V5B6W7_TRYCR,V5AUX7_TRYCR,K2MVK9_TRYCR,Q4D2F9_TRYCC,V5ATV7_TRYCR,V5D2N9_TRYCR,V5B7T7_TRYCR,K2M315_TRYCR,V5CJ76_TRYCR,V5CZ33_TRYCR,Q4CTZ4_TRYCC,Q4CZA0_TRYCC,V5BEC1_TR…
Y-VF	Trans-sialidase, putative OS=Trypanosoma cruzi (strain CL Brener) GN=Tc00.1047053509527.120 PE=4 SV=1	Q4DH72_TRYCC	97719.2	0.973	1	3	3	15	0.0004	0.114	SFGIPGLLK	K	V	0.422	1.63	0	1	0	0	1	0	0	2	931.561	5132.1	1104580	92	100
Y-VF	Trans-sialidase, putative OS=Trypanosoma cruzi (strain CL Brener) GN=Tc00.1047053509527.120 PE=4 SV=1	Q4DH72_TRYCC	97719.2	0.989	1	3	3	15	0.0004	0.114	SSESTTDEEKKEELIALYEK	K	K	0.414	2.23	0	1	0	0	0	1	0	2	2329.13	3912.74	1293190	427	446	Q4DWF0_TRYCC
Y-VF	Trans-sialidase, putative OS=Trypanosoma cruzi (strain CL Brener) GN=Tc00.1047053509549.10 PE=4 SV=1	Q4DLR5_TRYCC	85495.1	0.997	1	2	2	14	0.0004	0.163	AVSLIIYSSEIGSGK	K	L	0.717	3.78	0	1	0	0	1	0	0	2	1523.83	4872.67	1970620	285	299
Y-VF	Trans-sialidase, putative OS=Trypanosoma cruzi (strain CL Brener) GN=Tc00.1047053509549.10 PE=4 SV=1	Q4DLR5_TRYCC	85495.1	0.997	1	2	2	14	0.0004	0.163	DGALVLPVEGTK	K	D	0.702	3.29	0	1	0	0	1	0	0	2	1198.67	4188.94	14200000	270	281	Q4DUY4_TRYCC,Q4DCY7_TRYCC
Y-VF	Trans-sialidase, putative OS=Trypanosoma cruzi (strain CL Brener) GN=Tc00.1047053509549.10 PE=4 SV=1	Q4DLR5_TRYCC	85495.1	0.997	1	2	2	14	0.0004	0.163	GMSADGCSDPSVVER	K	E	0.813	2.92	0	1	0	0	2	0	0	2	1566.65	2697.35	2210110	303	317	Q4DU07_TRYCC,Q4DCY7_TRYCC,Q4CX14_TRYCC
Y-VF	Trans-sialidase, putative OS=Trypanosoma cruzi (strain CL Brener) GN=Tc00.1047053509549.10 PE=4 SV=1	Q4DLR5_TRYCC	85495.1	0.993	1	2	2	14	0.0004	0.163	LIGGGGSGVQMK	R	D	0.558	2.17	0	1	0	0	1	0	0	2	1119.58	2257.08	6514920	258	269	Q4CXW0_TRYCC,Q6WAZ7_TRYCR,Q4E2A1_TRYCC
Y-VF	Trans-sialidase, putative OS=Trypanosoma cruzi (strain CL Brener) GN=Tc00.1047053509549.10 PE=4 SV=1	Q4DLR5_TRYCC	85495.1	0.997	1	2	2	14	0.0004	0.163	LMELSYGSGK	K	K	0.613	2.34	0	1	0	0	2	0	0	2	1084.53	3380.44	9263870	617	626	Q4D2F9_TRYCC,V5AS24_TRYCR,Q4DQA2_TRYCC,V5AN70_TRYCR,Q4DCY7_TRYCC,V5BAB6_TRYCR,V5B3S7_TRYCR,Q4DD57_TRYCC,Q4DQA0_TRYCC,V5AMH3_TRYCR,V5AJ23_TRYCR,V5AUX7_TRYCR,V5B172_TRYCR
Y-VF	Trans-sialidase, putative OS=Trypanosoma cruzi (strain CL Brener) GN=Tc00.1047053509549.10 PE=4 SV=1	Q4DLR5_TRYCC	85495.1	0.997	1	2	2	14	0.0004	0.163	QGSVYVDGQR	K	V	0.682	3.07	0	1	0	0	2	0	0	2	1108.54	2321.02	16400000	661	670	Q4DQA2_TRYCC,V5BBI1_TRYCR,Q4CQY9_TRYCC,Q4DCY7_TRYCC,V5BF68_TRYCR,V5B172_TRYCR,Q4CSS7_TRYCC
Y-VF	Trans-sialidase, putative OS=Trypanosoma cruzi (strain CL Brener) GN=Tc00.1047053509549.10 PE=4 SV=1	Q4DLR5_TRYCC	85495.1	0.997	1	2	2	14	0.0004	0.163	SGFTGIASELLTLTDQESK	K	E	0.679	3.52	0	1	0	0	1	1	0	2	1997.01	6386.33	828256	122	140	V5D006_TRYCR
Y-VF	Trans-sialidase, putative OS=Trypanosoma cruzi (strain CL Brener) GN=Tc00.1047053509549.10 PE=4 SV=1	Q4DLR5_TRYCC	85495.1	0.997	1	2	2	14	0.0004	0.163	SGSVPLMGVR	K	A	0.666	2.7	0	1	0	0	1	0	0	2	1002.54	3754.36	14200000	599	608	Q4DTC3_TRYCC,V5AN70_TRYCR,Q4DD58_TRYCC,V5A4B2_TRYCR,Q4DCY7_TRYCC,Q4DDR3_TRYCC,V5AJ23_TRYCR,V5AUX7_TRYCR,V5B172_TRYCR,V5B3S7_TRYCR
Y-VF	Trans-sialidase, putative OS=Trypanosoma cruzi (strain CL Brener) GN=Tc00.1047053509549.10 PE=4 SV=1	Q4DLR5_TRYCC	85495.1	0.985	1	2	2	14	0.0004	0.163	TQVLEECPAENK	K	D	0.475	1.84	0	1	0	0	1	0	0	2	1417.66	2783.14	1263910	149	160	V5AQR2_TRYCR,V5BF68_TRYCR
Y-VF	Trans-sialidase, putative OS=Trypanosoma cruzi (strain CL Brener) GN=Tc00.1047053509549.10 PE=4 SV=1	Q4DLR5_TRYCC	85495.1	0.98	1	2	2	14	0.0004	0.163	TQVLEECPAENKDSASQAGAQDASQSR	K	K	0.35	4.81	0	1	0	0	0	1	0	2	2877.29	2874.65	775694	149	175
Y-VF	Aconitate hydratase OS=Trypanosoma cruzi (strain CL Brener) GN=Tc00.1047053511277.290 PE=3 SV=1	Q4E5G5_TRYCC	98707.6	0.995	1	0	0	14	0.0004	0.207	ATLANMAPEYGATTGFFPIDR	R	E	0.556	2.64	0	1	0	0	0	1	0	2	2243.08	5571.13	785887	306	326	V5B6G9_TRYCR
Y-VF	Aconitate hydratase OS=Trypanosoma cruzi (strain CL Brener) GN=Tc00.1047053511277.290 PE=3 SV=1	Q4E5G5_TRYCC	98707.6	0.952	1	0	0	14	0.0004	0.207	ENQDMEMQR	K	N	0.357	1.69	0	1	0	0	1	0	0	2	1180.47	2222.32	1308120	153	161	V5B6G9_TRYCR
Y-VF	Aconitate hydratase OS=Trypanosoma cruzi (strain CL Brener) GN=Tc00.1047053511277.290 PE=3 SV=1	Q4E5G5_TRYCC	98707.6	0.965	1	0	0	14	0.0004	0.207	FLQDHGVER	K	K	0.372	1.64	0	1	0	0	0	1	0	2	1100.55	2503.83	4533910	699	707	V5B6G9_TRYCR
Y-VF	Aconitate hydratase OS=Trypanosoma cruzi (strain CL Brener) GN=Tc00.1047053511277.290 PE=3 SV=1	Q4E5G5_TRYCC	98707.6	0.997	1	0	0	14	0.0004	0.207	FVEFYGPGVDNLSLPDR	K	A	0.744	3.91	0	1	0	0	1	0	0	2	1924.94	5318.03	1552910	289	305	V5B6G9_TRYCR
Y-VF	Aconitate hydratase OS=Trypanosoma cruzi (strain CL Brener) GN=Tc00.1047053511277.290 PE=3 SV=1	Q4E5G5_TRYCC	98707.6	0.997	1	0	0	14	0.0004	0.207	INPQIPVELVVDHSVQVDK	K	A	0.713	5.28	0	1	0	0	0	1	0	2	2129.16	5123.05	4573150	126	144	V5B6G9_TRYCR
Y-VF	Aconitate hydratase OS=Trypanosoma cruzi (strain CL Brener) GN=Tc00.1047053511277.290 PE=3 SV=1	Q4E5G5_TRYCC	98707.6	0.997	1	0	0	14	0.0004	0.207	NEEVQEIVSR	R	Y	0.465	2.83	0	1	0	0	1	0	0	2	1202.6	3350.34	3204650	597	606	V5B6G9_TRYCR
Y-VF	Aconitate hydratase OS=Trypanosoma cruzi (strain CL Brener) GN=Tc00.1047053511277.290 PE=3 SV=1	Q4E5G5_TRYCC	98707.6	0.995	1	0	0	14	0.0004	0.207	NIEIPFKPAR	K	V	0.472	2.46	0	1	0	0	0	1	0	2	1184.68	4005	2066270	85	94	V5B6G9_TRYCR
Y-VF	Aconitate hydratase OS=Trypanosoma cruzi (strain CL Brener) GN=Tc00.1047053511277.290 PE=3 SV=1	Q4E5G5_TRYCC	98707.6	0.997	1	0	0	14	0.0004	0.207	TGNPQLNPFIK	R	Y	0.637	2.9	0	1	0	0	1	0	0	2	1228.67	4234.52	2653600	10	20	V5B6G9_TRYCR
Y-VF	Aconitate hydratase OS=Trypanosoma cruzi (strain CL Brener) GN=Tc00.1047053511277.290 PE=3 SV=1	Q4E5G5_TRYCC	98707.6	0.997	1	0	0	14	0.0004	0.207	VDIDFNEEPIAK	R	G	0.545	2.48	0	1	0	0	1	0	0	2	1389.69	4287.78	2790510	575	586	V5B6G9_TRYCR
Y-VF	Aconitate hydratase OS=Trypanosoma cruzi (strain CL Brener) GN=Tc00.1047053511277.290 PE=3 SV=1	Q4E5G5_TRYCC	98707.6	0.99	1	0	0	14	0.0004	0.207	VVIAESFER	K	I	0.408	2.48	0	1	0	0	1	0	0	2	1049.56	3770.64	5693800	800	808	V5B6G9_TRYCR
Y-VF	Aconitate hydratase OS=Trypanosoma cruzi (strain CL Brener) GN=Tc00.1047053511277.290 PE=3 SV=1	Q4E5G5_TRYCC	98707.6	0.997	1	0	0	14	0.0004	0.207	VVLQDFTGVPCVVDLAAMR	R	E	0.573	2.81	0	1	0	0	0	1	0	2	2090.08	6067.27	503126	95	113	V5B6G9_TRYCR
Y-VF	Aconitate hydratase OS=Trypanosoma cruzi (strain CL Brener) GN=Tc00.1047053511277.290 PE=3 SV=1	Q4E5G5_TRYCC	98707.6	0.997	1	0	0	14	0.0004	0.207	YQQENIPLVIIAGK	K	E	0.63	2.73	0	1	0	0	1	0	0	2	1585.9	5101.13	2183080	765	778	V5B6G9_TRYCR
Y-VF	Aconitate hydratase OS=Trypanosoma cruzi (strain CL Brener) GN=Tc00.1047053511277.290 PE=3 SV=1	Q4E5G5_TRYCC	98707.6	0.96	1	0	0	14	0.0004	0.207	YVATMAADGGEAK	K	Y	0.479	1.42	0	1	0	0	1	0	0	2	1299.59	2118.83	579466	21	33	V5B6G9_TRYCR
Y-VF	Aconitate hydratase OS=Trypanosoma cruzi (strain CL Brener) GN=Tc00.1047053511277.290 PE=3 SV=1	Q4E5G5_TRYCC	98707.6	0.997	1	0	0	14	0.0004	0.207	YVENGGILQYVLR	K	E	0.694	2.88	0	1	0	0	1	0	0	2	1523.82	5711.41	1838990	879	891	V5B6G9_TRYCR
Y-VF	Trans-sialidase, putative OS=Trypanosoma cruzi (strain CL Brener) GN=Tc00.1047053506397.10 PE=4 SV=1	Q4CQP5_TRYCC	81066.1	0.99	1	4	5	14	0.0004	0.146	ASVYIDGK	K	L	0.499	2.1	0	1	0	0	3	0	0	2	852.446	2629.27	50900000	631	638	Q4CN26_TRYCC,V5BA90_TRYCR,A0A0B4L7N1_TRYCR,Q4CKC3_TRYCC,Q4DBD3_TRYCC,V5BM06_TRYCR,Q4CSG5_TRYCC,Q4DCG7_TRYCC,Q4E0D0_TRYCC,Q4CZ95_TRYCC,Q4DCE1_TRYCC,V5A2J1_TRYCR,V5CYK7_TRYCR,V5AYK0_TRYCR
Y-VF	Trans-sialidase, putative OS=Trypanosoma cruzi (strain CL Brener) GN=Tc00.1047053506397.10 PE=4 SV=1	Q4CQP5_TRYCC	81066.1	0.997	1	4	5	14	0.0004	0.146	FCFGACGEDAGQHSPVTVK	R	N	0.639	3.24	0	1	0	0	0	1	0	2	2066.91	3873.21	2117320	658	676
Y-VF	Trans-sialidase, putative OS=Trypanosoma cruzi (strain CL Brener) GN=Tc00.1047053506397.10 PE=4 SV=1	Q4CQP5_TRYCC	81066.1	0.985	1	4	5	14	0.0004	0.146	GYQVALMLQGK	K	K	0.439	2.34	0	1	0	0	1	0	0	2	1207.65	4560.48	3154090	619	629	Q4E0D0_TRYCC,Q4CZ95_TRYCC,Q4CN26_TRYCC,Q4CUS9_TRYCC,Q4CUU4_TRYCC,Q4DPT3_TRYCC,Q4CSG5_TRYCC
Y-VF	Trans-sialidase, putative OS=Trypanosoma cruzi (strain CL Brener) GN=Tc00.1047053506397.10 PE=4 SV=1	Q4CQP5_TRYCC	81066.1	0.997	1	4	5	14	0.0004	0.146	KGYQVALMLQGK	K	K	0.559	3.8	0	1	0	0	0	1	0	2	1351.74	3594.45	2315560	618	629	Q4E0D0_TRYCC,Q4CZ95_TRYCC,Q4CN26_TRYCC,Q4CUS9_TRYCC,Q4CUU4_TRYCC,Q4DPT3_TRYCC,Q4CSG5_TRYCC
Y-VF	Trans-sialidase, putative OS=Trypanosoma cruzi (strain CL Brener) GN=Tc00.1047053506397.10 PE=4 SV=1	Q4CQP5_TRYCC	81066.1	0.98	1	4	5	14	0.0004	0.146	KVMLYTQR	R	G	0.463	1.54	0	1	0	0	2	0	0	2	1054.57	2511.76	5580490	387	394	Q4CSS2_TRYCC,Q4CXS5_TRYCC,Q8M369_TRYCR,Q4DKB6_TRYCC,Q4CN26_TRYCC,Q4CRQ9_TRYCC,Q4D2I1_TRYCC,V5BA90_TRYCR,A0A0B4L7N1_TRYCR,Q4CPL3_TRYCC,V5BM06_TRYCR,K2N4J2_TRYCR,Q2VYD0_TRYCR,Q4E0D0_TRYCC,Q86DL7_TRYCR,V5A4D8_TRYCR,Q4D980_TRYCC,Q4DKM4_TRYCC,A0PGB9_TRYCR,V5AYK0_TRYCR,V5CJT8_TRYCR,Q4CQC9_TRYCC,Q4D825_TRYCC,V5B534_TRYCR,V5D5H5_TRYCR,Q4CQT4_TRYCC,Q4CT07_TRYCC,Q4DQW0_TRYCC,Q4CQV3_TRYCC,V5AYL7_TRYCR,Q4CWN…
Y-VF	Trans-sialidase, putative OS=Trypanosoma cruzi (strain CL Brener) GN=Tc00.1047053506397.10 PE=4 SV=1	Q4CQP5_TRYCC	81066.1	0.997	1	4	5	14	0.0004	0.146	LLGEEEVPLTGEAPLELVR	K	F	0.714	4.19	0	1	0	0	1	1	0	2	2064.12	5623.85	3048990	639	657
Y-VF	Trans-sialidase, putative OS=Trypanosoma cruzi (strain CL Brener) GN=Tc00.1047053506397.10 PE=4 SV=1	Q4CQP5_TRYCC	81066.1	0.997	1	4	5	14	0.0004	0.146	LTEELSTIK	R	S	0.562	2.88	0	1	0	0	2	0	0	2	1033.58	3435.21	83700000	462	470	Q4CXS5_TRYCC,Q4DQW0_TRYCC,Q4DBD3_TRYCC,K2N4J2_TRYCR,Q8ITG1_TRYCR,Q2VYD0_TRYCR,Q4CSG5_TRYCC,Q4DBD2_TRYCC,A0PGC0_TRYCR,Q4CQC9_TRYCC,V5B534_TRYCR,V5B4X8_TRYCR
Y-VF	Trans-sialidase, putative OS=Trypanosoma cruzi (strain CL Brener) GN=Tc00.1047053506397.10 PE=4 SV=1	Q4CQP5_TRYCC	81066.1	0.995	1	4	5	14	0.0004	0.146	SFHVGPVSTDNAMGK	R	T	0.475	2.53	0	1	0	0	1	0	0	2	1562.73	3348.46	1699330	416	430
Y-VF	Trans-sialidase, putative OS=Trypanosoma cruzi (strain CL Brener) GN=Tc00.1047053506397.10 PE=4 SV=1	Q4CQP5_TRYCC	81066.1	0.997	1	4	5	14	0.0004	0.146	TLDNALLYSDGSLHLLQQR	K	S	0.589	4.93	0	1	0	0	0	1	0	2	2157.13	5160.59	1808240	431	449
Y-VF	Uncharacterized protein OS=Trypanosoma cruzi (strain CL Brener) GN=Tc00.1047053504277.20 PE=4 SV=1	Q4CNL1_TRYCC	30886.7	0.997	1	2	3	14	0.0004	0.306	AAEEAAQAAGIMTLDAVGEVLK	K	H	0.793	5.17	0	1	0	0	2	4	0	2	2174.1	6156.4	7225910	129	150	Q4CPM8_TRYCC,Q4CNL2_TRYCC
Y-VF	Uncharacterized protein OS=Trypanosoma cruzi (strain CL Brener) GN=Tc00.1047053504277.20 PE=4 SV=1	Q4CNL1_TRYCC	30886.7	0.993	1	2	3	14	0.0004	0.306	ALQQAEEAVK	R	L	0.454	2.46	0	1	0	0	2	0	0	2	1086.58	2695.97	6408700	109	118	Q4CNL2_TRYCC
Y-VF	Uncharacterized protein OS=Trypanosoma cruzi (strain CL Brener) GN=Tc00.1047053504277.20 PE=4 SV=1	Q4CNL1_TRYCC	30886.7	0.997	1	2	3	14	0.0004	0.306	AQEYADEANR	K	H	0.716	2.98	0	1	0	0	1	0	0	2	1166.51	1802.92	1196890	64	73	Q4CPM8_TRYCC
Y-VF	Uncharacterized protein OS=Trypanosoma cruzi (strain CL Brener) GN=Tc00.1047053504277.20 PE=4 SV=1	Q4CNL1_TRYCC	30886.7	0.996	1	2	3	14	0.0004	0.306	HCVQAGMSAK	R	N	0.567	1.91	0	1	0	0	1	0	0	2	1088.5	1174.93	1977820	74	83
Y-VF	Uncharacterized protein OS=Trypanosoma cruzi (strain CL Brener) GN=Tc00.1047053504277.20 PE=4 SV=1	Q4CNL1_TRYCC	30886.7	0.997	1	2	3	14	0.0004	0.306	LADAAVAECK	K	A	0.623	2.97	0	1	0	0	1	0	0	2	1047.51	2451.42	3081590	119	128	Q4CPM8_TRYCC,Q4CNL2_TRYCC
Y-VF	Uncharacterized protein OS=Trypanosoma cruzi (strain CL Brener) GN=Tc00.1047053504277.20 PE=4 SV=1	Q4CNL1_TRYCC	30886.7	0.997	1	2	3	14	0.0004	0.306	TLAQDVAATAIALLR	R	Q	0.703	3.74	0	1	0	0	1	1	0	2	1526.89	6857.44	8659210	209	223
Y-VF	Uncharacterized protein OS=Trypanosoma cruzi (strain CL Brener) GN=Tc00.1047053504277.20 PE=4 SV=1	Q4CNL1_TRYCC	30886.7	0.997	1	2	3	14	0.0004	0.306	VGSGPELLKR	K	A	0.508	2.94	0	1	0	0	0	1	0	2	1055.62	2857.82	4910340	159	168	Q4CPM8_TRYCC,Q4CNL2_TRYCC
Y-VF	Trans-sialidase, putative OS=Trypanosoma cruzi (strain CL Brener) GN=Tc00.1047053511603.90 PE=4 SV=1	Q4E2C0_TRYCC	97300.8	0.99	1	3	3	14	0.0004	0.132	GISHFYIGGDGGSAENTESR	K	E	0.541	3.8	0	1	0	0	0	1	0	2	2053.92	3666.73	1884550	691	710	Q4D2L1_TRYCC
Y-VF	Trans-sialidase, putative OS=Trypanosoma cruzi (strain CL Brener) GN=Tc00.1047053511603.90 PE=4 SV=1	Q4E2C0_TRYCC	97300.8	0.997	1	3	3	14	0.0004	0.132	GTELTEATGAAK	K	A	0.563	3.29	0	1	0	0	1	0	0	2	1148.58	2651.66	3759660	547	558	Q4DKJ6_TRYCC
Y-VF	Trans-sialidase, putative OS=Trypanosoma cruzi (strain CL Brener) GN=Tc00.1047053511603.90 PE=4 SV=1	Q4E2C0_TRYCC	97300.8	0.997	1	3	3	14	0.0004	0.132	IADQAVSQGVK	R	R	0.538	3.33	0	1	0	0	1	0	0	2	1115.61	2437.65	3915240	167	177
Y-VF	Trans-sialidase, putative OS=Trypanosoma cruzi (strain CL Brener) GN=Tc00.1047053511603.90 PE=4 SV=1	Q4E2C0_TRYCC	97300.8	0.997	1	3	3	14	0.0004	0.132	LMMMTACDDGR	K	R	0.826	2.33	0	1	0	0	6	0	0	2	1332.51	2560.34	13300000	330	340	Q4D2L1_TRYCC,Q4DQA2_TRYCC,Q4DCY7_TRYCC,V5A2Q8_TRYCR,V5B250_TRYCR,V5APD4_TRYCR,V5BAW5_TRYCR,V5B913_TRYCR,Q4DTC3_TRYCC,V5AIX4_TRYCR,V5B386_TRYCR,V5D006_TRYCR,Q4DQA0_TRYCC,K2M3W7_TRYCR,V5AMH3_TRYCR,V5CZX6_TRYCR,Q4DEK8_TRYCC,V5B6W7_TRYCR,V5AUX7_TRYCR,K2MVK9_TRYCR,Q4D2F9_TRYCC,V5ATV7_TRYCR,V5D2N9_TRYCR,V5B7T7_TRYCR,K2M315_TRYCR,V5CJ76_TRYCR,V5CZ33_TRYCR,Q4CTZ4_TRYCC,Q4CZA0_TRYCC,V5BEC1_TRYCR,V5AJL9_TR…
Y-VF	Trans-sialidase, putative OS=Trypanosoma cruzi (strain CL Brener) GN=Tc00.1047053511603.90 PE=4 SV=1	Q4E2C0_TRYCC	97300.8	0.996	1	3	3	14	0.0004	0.132	LMMMTACDDGRR	K	R	0.495	2.79	0	1	0	0	0	1	0	2	1456.62	3285.95	3693070	330	341	Q4D2L1_TRYCC,Q4DQA2_TRYCC,Q4DCY7_TRYCC,V5A2Q8_TRYCR,V5B250_TRYCR,V5APD4_TRYCR,V5BAW5_TRYCR,V5B913_TRYCR,Q4DTC3_TRYCC,V5AIX4_TRYCR,V5B386_TRYCR,V5D006_TRYCR,Q4DQA0_TRYCC,K2M3W7_TRYCR,V5AMH3_TRYCR,V5CZX6_TRYCR,Q4DEK8_TRYCC,V5B6W7_TRYCR,V5AUX7_TRYCR,K2MVK9_TRYCR,Q4D2F9_TRYCC,V5ATV7_TRYCR,V5D2N9_TRYCR,V5B7T7_TRYCR,K2M315_TRYCR,V5CJ76_TRYCR,V5CZ33_TRYCR,Q4CTZ4_TRYCC,Q4CZA0_TRYCC,V5BEC1_TRYCR,V5AJL9_TR…
Y-VF	Trans-sialidase, putative OS=Trypanosoma cruzi (strain CL Brener) GN=Tc00.1047053511603.90 PE=4 SV=1	Q4E2C0_TRYCC	97300.8	0.994	1	3	3	14	0.0004	0.132	NVGGGSTADGDPTVETR	K	E	0.642	2.77	0	1	0	0	1	0	0	2	1632.75	2526.1	562306	834	850
Y-VF	Trans-sialidase, putative OS=Trypanosoma cruzi (strain CL Brener) GN=Tc00.1047053511603.90 PE=4 SV=1	Q4E2C0_TRYCC	97300.8	0.997	1	3	3	14	0.0004	0.132	TQVLEECPSDNANR	K	A	0.818	3	0	1	0	0	1	0	0	2	1632.73	2809.44	1543110	150	163
Y-VF	Trans-sialidase, putative OS=Trypanosoma cruzi (strain CL Brener) GN=Tc00.1047053511603.90 PE=4 SV=1	Q4E2C0_TRYCC	97300.8	0.997	1	3	3	14	0.0004	0.132	VGNEECELGDTESK	R	G	0.8	2.65	0	1	0	0	1	0	0	2	1566.66	2695.45	535231	677	690
Y-VF	Trans-sialidase, putative OS=Trypanosoma cruzi (strain CL Brener) GN=Tc00.1047053511603.90 PE=4 SV=1	Q4E2C0_TRYCC	97300.8	0.997	1	3	3	14	0.0004	0.132	VYESGDKGDSWTEALGTLSR	R	V	0.475	4.46	0	1	0	0	0	1	0	2	2171.03	4841.3	4171030	343	362	Q4DPD2_TRYCC,Q4DTW4_TRYCC,V5AUG0_TRYCR,Q4E2C9_TRYCC,V5B913_TRYCR,Q4DTC3_TRYCC,Q4E283_TRYCC,Q4E533_TRYCC,Q4DQA0_TRYCC,V5AMH3_TRYCR,Q4DEK8_TRYCC,Q4DUY4_TRYCC,V5B1X1_TRYCR,V5BF68_TRYCR,Q4DTW9_TRYCC,Q4DU07_TRYCC,Q4DQS2_TRYCC,Q4CTZ4_TRYCC,Q4E2A1_TRYCC,Q4DKJ6_TRYCC,V5AJP1_TRYCR,V5AQR2_TRYCR,Q4DE94_TRYCC,Q4E377_TRYCC,Q6WAZ7_TRYCR,V5B4E0_TRYCR,V5B0V2_TRYCR,Q4D781_TRYCC
Y-VF	Mucin-associated surface protein (MASP), putative OS=Trypanosoma cruzi (strain CL Brener) GN=Tc00.1047053507957.200 PE=4 SV=1	Q4DYV1_TRYCC	51638.2	0.997	1	10	11	14	0.0004	0.256	AAAAATEADAK	K	T	0.597	3.22	0	1	0	0	1	0	0	2	989.49	1139.05	5601300	392	402
Y-VF	Mucin-associated surface protein (MASP), putative OS=Trypanosoma cruzi (strain CL Brener) GN=Tc00.1047053507957.200 PE=4 SV=1	Q4DYV1_TRYCC	51638.2	0.951	1	10	11	14	0.0004	0.256	AAAEAAATAAEAAAEAK	K	T	0.0282	5.34	0	1	0	0	1	0	0	2	1487.73	3735.19	5480190	349	365
Y-VF	Mucin-associated surface protein (MASP), putative OS=Trypanosoma cruzi (strain CL Brener) GN=Tc00.1047053507957.200 PE=4 SV=1	Q4DYV1_TRYCC	51638.2	0.996	1	10	11	14	0.0004	0.256	AAAEEAAVK	K	T	0.42	2.75	0	1	0	0	1	0	0	2	859.452	1261.81	3511520	92	100
Y-VF	Mucin-associated surface protein (MASP), putative OS=Trypanosoma cruzi (strain CL Brener) GN=Tc00.1047053507957.200 PE=4 SV=1	Q4DYV1_TRYCC	51638.2	0.992	1	10	11	14	0.0004	0.256	AAEAAKDEAAK	K	A	0.359	3.27	0	1	0	0	1	0	0	2	1074.54	1082.69	9263980	273	283
Y-VF	Mucin-associated surface protein (MASP), putative OS=Trypanosoma cruzi (strain CL Brener) GN=Tc00.1047053507957.200 PE=4 SV=1	Q4DYV1_TRYCC	51638.2	0.966	1	10	11	14	0.0004	0.256	AEAEAASEAAEK	K	A	0.338	2.09	0	1	0	0	1	0	0	2	1176.54	1384.72	2916590	78	89
Y-VF	Mucin-associated surface protein (MASP), putative OS=Trypanosoma cruzi (strain CL Brener) GN=Tc00.1047053507957.200 PE=4 SV=1	Q4DYV1_TRYCC	51638.2	0.997	1	10	11	14	0.0004	0.256	AKAEAEAASEAAEK	K	A	0.649	2.96	0	1	0	0	1	0	0	2	1375.67	1572.35	1096720	76	89
Y-VF	Mucin-associated surface protein (MASP), putative OS=Trypanosoma cruzi (strain CL Brener) GN=Tc00.1047053507957.200 PE=4 SV=1	Q4DYV1_TRYCC	51638.2	0.994	1	10	11	14	0.0004	0.256	ATAASEAAEK	K	A	0.448	2.43	0	1	0	0	1	0	0	2	948.463	1127.06	28300000	200	209
Y-VF	Mucin-associated surface protein (MASP), putative OS=Trypanosoma cruzi (strain CL Brener) GN=Tc00.1047053507957.200 PE=4 SV=1	Q4DYV1_TRYCC	51638.2	0.997	1	10	11	14	0.0004	0.256	GTTVGEEEVK	R	T	0.529	2.22	0	1	0	0	1	0	0	2	1048.52	2198.91	5952710	418	427
Y-VF	Mucin-associated surface protein (MASP), putative OS=Trypanosoma cruzi (strain CL Brener) GN=Tc00.1047053507957.200 PE=4 SV=1	Q4DYV1_TRYCC	51638.2	0.997	1	10	11	14	0.0004	0.256	TAAAEAAAAEAK	K	T	0.49	3.61	0	1	0	0	2	0	0	2	1074.54	2257.19	8542970	221	232
Y-VF	Mucin-associated surface protein (MASP), putative OS=Trypanosoma cruzi (strain CL Brener) GN=Tc00.1047053507957.200 PE=4 SV=1	Q4DYV1_TRYCC	51638.2	0.997	1	10	11	14	0.0004	0.256	TAEAVAEALR	K	G	0.536	3.3	0	1	0	0	1	0	0	2	1030.55	3471.6	4699750	408	417
Y-VF	Mucin-associated surface protein (MASP), putative OS=Trypanosoma cruzi (strain CL Brener) GN=Tc00.1047053507957.200 PE=4 SV=1	Q4DYV1_TRYCC	51638.2	0.997	1	10	11	14	0.0004	0.256	TLAETAETATEAADAK	K	A	0.643	3.76	0	1	0	0	1	0	0	2	1592.77	3721.22	1872900	120	135
Y-VF	Mucin-associated surface protein (MASP), putative OS=Trypanosoma cruzi (strain CL Brener) GN=Tc00.1047053507957.200 PE=4 SV=1	Q4DYV1_TRYCC	51638.2	0.997	1	10	11	14	0.0004	0.256	TLAETAETATEAAEK	K	A	0.608	3.16	0	1	0	0	1	1	0	2	1535.74	3800.26	12300000	181	195
Y-VF	Mucin-associated surface protein (MASP), putative OS=Trypanosoma cruzi (strain CL Brener) GN=Tc00.1047053503783.80 PE=4 SV=1	Q4CX27_TRYCC	54645.2	0.992	1	4	4	14	0.0004	0.167	AVSVTGTVLPDDPK	K	L	0.526	2.2	0	1	0	0	1	0	0	2	1398.75	3784.06	2177120	120	133
Y-VF	Mucin-associated surface protein (MASP), putative OS=Trypanosoma cruzi (strain CL Brener) GN=Tc00.1047053503783.80 PE=4 SV=1	Q4CX27_TRYCC	54645.2	0.997	1	4	4	14	0.0004	0.167	KGETLQFGEEIVKNEENEVK	K	N	0.651	3.3	0	1	0	0	0	1	0	2	2320.17	4545.78	2661610	213	232
Y-VF	Mucin-associated surface protein (MASP), putative OS=Trypanosoma cruzi (strain CL Brener) GN=Tc00.1047053503783.80 PE=4 SV=1	Q4CX27_TRYCC	54645.2	0.997	1	4	4	14	0.0004	0.167	LAAELITEEEAAETETGTPGKK	K	T	0.611	3.86	0	1	0	0	0	1	0	2	2288.15	4226.58	1529140	352	373
Y-VF	Mucin-associated surface protein (MASP), putative OS=Trypanosoma cruzi (strain CL Brener) GN=Tc00.1047053503783.80 PE=4 SV=1	Q4CX27_TRYCC	54645.2	0.997	1	4	4	14	0.0004	0.167	TQPEDAGKEQTTVGAK	K	S	0.622	2.69	0	1	0	0	5	5	0	2	1659.82	1751.86	3955930	374	389	Q4CYQ5_TRYCC,Q4CVN8_TRYCC,Q4DZC3_TRYCC
Y-VF	Mucin-associated surface protein (MASP), putative OS=Trypanosoma cruzi (strain CL Brener) GN=Tc00.1047053503783.80 PE=4 SV=1	Q4CX27_TRYCC	54645.2	0.997	1	4	4	14	0.0004	0.167	TQTQEAAVPSQAEK	R	L	0.662	2.41	0	1	0	0	1	0	0	2	1487.73	2277.84	373183	338	351
Y-VF	Trans-sialidase, putative OS=Trypanosoma cruzi (strain CL Brener) GN=Tc00.1047053463323.10 PE=4 SV=1	Q4CQT4_TRYCC	81981.1	0.997	0.999	1	1	14	0.0004	0.118	DDGSTWALSNSVSSAK	K	C	0.764	3.39	0	1	0	0	1	0	0	2	1624.74	4001.66	1977550	299	314
Y-VF	Trans-sialidase, putative OS=Trypanosoma cruzi (strain CL Brener) GN=Tc00.1047053463323.10 PE=4 SV=1	Q4CQT4_TRYCC	81981.1	0.997	0.999	1	1	14	0.0004	0.118	FDLFVPQTTVLLPR	R	G	0.728	3.26	0	1	0	0	1	2	0	2	1645.93	6036.13	7000150	82	95	Q4CQV3_TRYCC,Q4CRQ9_TRYCC
Y-VF	Trans-sialidase, putative OS=Trypanosoma cruzi (strain CL Brener) GN=Tc00.1047053463323.10 PE=4 SV=1	Q4CQT4_TRYCC	81981.1	0.997	0.999	1	1	14	0.0004	0.118	FDVVLRPTTTTK	R	D	0.73	3.19	0	1	0	0	1	1	0	2	1377.77	3692.01	30800000	181	192	Q4CQV3_TRYCC,Q4CRQ9_TRYCC,Q4CUA7_TRYCC
Y-VF	Trans-sialidase, putative OS=Trypanosoma cruzi (strain CL Brener) GN=Tc00.1047053463323.10 PE=4 SV=1	Q4CQT4_TRYCC	81981.1	0.98	0.999	1	1	14	0.0004	0.118	KVMLYTQR	R	G	0.463	1.54	0	1	0	0	2	0	0	2	1054.57	2511.76	5580490	387	394	Q4CSS2_TRYCC,Q4CXS5_TRYCC,Q8M369_TRYCR,Q4DKB6_TRYCC,Q4CN26_TRYCC,Q4CRQ9_TRYCC,Q4D2I1_TRYCC,V5BA90_TRYCR,A0A0B4L7N1_TRYCR,Q4CPL3_TRYCC,V5BM06_TRYCR,K2N4J2_TRYCR,Q2VYD0_TRYCR,Q4E0D0_TRYCC,Q86DL7_TRYCR,V5A4D8_TRYCR,Q4D980_TRYCC,Q4DKM4_TRYCC,A0PGB9_TRYCR,V5AYK0_TRYCR,V5CJT8_TRYCR,Q4CQC9_TRYCC,Q4D825_TRYCC,V5B534_TRYCR,V5D5H5_TRYCR,Q4CT07_TRYCC,Q4DQW0_TRYCC,Q4CQV3_TRYCC,V5AYL7_TRYCR,Q4CQP5_TRYCC,Q4CWN…
Y-VF	Trans-sialidase, putative OS=Trypanosoma cruzi (strain CL Brener) GN=Tc00.1047053463323.10 PE=4 SV=1	Q4CQT4_TRYCC	81981.1	0.997	0.999	1	1	14	0.0004	0.118	NEEEDVYSMIIYSK	K	D	0.712	2.73	0	1	0	0	1	1	0	2	1735.77	4938.43	4094240	285	298	Q4CUA7_TRYCC
Y-VF	Trans-sialidase, putative OS=Trypanosoma cruzi (strain CL Brener) GN=Tc00.1047053463323.10 PE=4 SV=1	Q4CQT4_TRYCC	81981.1	0.997	0.999	1	1	14	0.0004	0.118	SFHVGPVGMDNAEK	R	E	0.59	2.5	0	1	0	0	1	1	0	2	1487.69	3771.21	13100000	416	429	Q4CQV3_TRYCC,Q4CRQ9_TRYCC,Q4CUA7_TRYCC,Q4CTD0_TRYCC
Y-VF	Trans-sialidase, putative OS=Trypanosoma cruzi (strain CL Brener) GN=Tc00.1047053463323.10 PE=4 SV=1	Q4CQT4_TRYCC	81981.1	0.997	0.999	1	1	14	0.0004	0.118	STWQAHTVLGK	K	A	0.661	3.3	0	1	0	0	1	1	0	2	1227.65	3263.36	20700000	164	174	Q4CQV3_TRYCC,Q4CRQ9_TRYCC,Q4D980_TRYCC,Q4CUA7_TRYCC
Y-VF	Aconitate hydratase OS=Trypanosoma cruzi Dm28c GN=TCDM_02343 PE=3 SV=1	V5B6G9_TRYCR	105674	0.995	0.996	0	0	14	0.0004	0.195	ATLANMAPEYGATTGFFPIDR	R	E	0.556	2.64	0	1	0	0	0	1	0	2	2243.08	5571.13	785887	306	326	Q4E5G5_TRYCC
Y-VF	Aconitate hydratase OS=Trypanosoma cruzi Dm28c GN=TCDM_02343 PE=3 SV=1	V5B6G9_TRYCR	105674	0.952	0.996	0	0	14	0.0004	0.195	ENQDMEMQR	K	N	0.357	1.69	0	1	0	0	1	0	0	2	1180.47	2222.32	1308120	153	161	Q4E5G5_TRYCC
Y-VF	Aconitate hydratase OS=Trypanosoma cruzi Dm28c GN=TCDM_02343 PE=3 SV=1	V5B6G9_TRYCR	105674	0.965	0.996	0	0	14	0.0004	0.195	FLQDHGVER	K	K	0.372	1.64	0	1	0	0	0	1	0	2	1100.55	2503.83	4533910	699	707	Q4E5G5_TRYCC
Y-VF	Aconitate hydratase OS=Trypanosoma cruzi Dm28c GN=TCDM_02343 PE=3 SV=1	V5B6G9_TRYCR	105674	0.997	0.996	0	0	14	0.0004	0.195	FVEFYGPGVDNLSLPDR	K	A	0.744	3.91	0	1	0	0	1	0	0	2	1924.94	5318.03	1552910	289	305	Q4E5G5_TRYCC
Y-VF	Aconitate hydratase OS=Trypanosoma cruzi Dm28c GN=TCDM_02343 PE=3 SV=1	V5B6G9_TRYCR	105674	0.997	0.996	0	0	14	0.0004	0.195	INPQIPVELVVDHSVQVDK	K	A	0.713	5.28	0	1	0	0	0	1	0	2	2129.16	5123.05	4573150	126	144	Q4E5G5_TRYCC
Y-VF	Aconitate hydratase OS=Trypanosoma cruzi Dm28c GN=TCDM_02343 PE=3 SV=1	V5B6G9_TRYCR	105674	0.997	0.996	0	0	14	0.0004	0.195	NEEVQEIVSR	R	Y	0.465	2.83	0	1	0	0	1	0	0	2	1202.6	3350.34	3204650	597	606	Q4E5G5_TRYCC
Y-VF	Aconitate hydratase OS=Trypanosoma cruzi Dm28c GN=TCDM_02343 PE=3 SV=1	V5B6G9_TRYCR	105674	0.995	0.996	0	0	14	0.0004	0.195	NIEIPFKPAR	R	V	0.472	2.46	0	1	0	0	0	1	0	2	1184.68	4005	2066270	85	94	Q4E5G5_TRYCC
Y-VF	Aconitate hydratase OS=Trypanosoma cruzi Dm28c GN=TCDM_02343 PE=3 SV=1	V5B6G9_TRYCR	105674	0.997	0.996	0	0	14	0.0004	0.195	TGNPQLNPFIK	R	Y	0.637	2.9	0	1	0	0	1	0	0	2	1228.67	4234.52	2653600	10	20	Q4E5G5_TRYCC
Y-VF	Aconitate hydratase OS=Trypanosoma cruzi Dm28c GN=TCDM_02343 PE=3 SV=1	V5B6G9_TRYCR	105674	0.997	0.996	0	0	14	0.0004	0.195	VDIDFNEEPIAK	R	G	0.545	2.48	0	1	0	0	1	0	0	2	1389.69	4287.78	2790510	575	586	Q4E5G5_TRYCC
Y-VF	Aconitate hydratase OS=Trypanosoma cruzi Dm28c GN=TCDM_02343 PE=3 SV=1	V5B6G9_TRYCR	105674	0.99	0.996	0	0	14	0.0004	0.195	VVIAESFER	K	I	0.408	2.48	0	1	0	0	1	0	0	2	1049.56	3770.64	5693800	800	808	Q4E5G5_TRYCC
Y-VF	Aconitate hydratase OS=Trypanosoma cruzi Dm28c GN=TCDM_02343 PE=3 SV=1	V5B6G9_TRYCR	105674	0.997	0.996	0	0	14	0.0004	0.195	VVLQDFTGVPCVVDLAAMR	R	E	0.573	2.81	0	1	0	0	0	1	0	2	2090.08	6067.27	503126	95	113	Q4E5G5_TRYCC
Y-VF	Aconitate hydratase OS=Trypanosoma cruzi Dm28c GN=TCDM_02343 PE=3 SV=1	V5B6G9_TRYCR	105674	0.997	0.996	0	0	14	0.0004	0.195	YQQENIPLVIIAGK	K	E	0.63	2.73	0	1	0	0	1	0	0	2	1585.9	5101.13	2183080	765	778	Q4E5G5_TRYCC
Y-VF	Aconitate hydratase OS=Trypanosoma cruzi Dm28c GN=TCDM_02343 PE=3 SV=1	V5B6G9_TRYCR	105674	0.96	0.996	0	0	14	0.0004	0.195	YVATMAADGGEAK	K	Y	0.479	1.42	0	1	0	0	1	0	0	2	1299.59	2118.83	579466	21	33	Q4E5G5_TRYCC
Y-VF	Aconitate hydratase OS=Trypanosoma cruzi Dm28c GN=TCDM_02343 PE=3 SV=1	V5B6G9_TRYCR	105674	0.997	0.996	0	0	14	0.0004	0.195	YVENGGILQYVLR	K	E	0.694	2.88	0	1	0	0	1	0	0	2	1523.82	5711.41	1838990	879	891	Q4E5G5_TRYCC
Y-VF	Trans-sialidase, putative OS=Trypanosoma cruzi (strain CL Brener) GN=Tc00.1047053510021.180 PE=4 SV=1	Q4DUY4_TRYCC	90374.9	0.997	0.993	1	1	14	0.0004	0.18	DGALVLPVEGTK	K	K	0.702	3.29	0	1	0	0	1	0	0	2	1198.67	4188.94	14200000	329	340	Q4DLR5_TRYCC,Q4DCY7_TRYCC
Y-VF	Trans-sialidase, putative OS=Trypanosoma cruzi (strain CL Brener) GN=Tc00.1047053510021.180 PE=4 SV=1	Q4DUY4_TRYCC	90374.9	0.997	0.993	1	1	14	0.0004	0.18	EDVPVTATNVLLYNRPLDDNEIR	K	V	0.682	3.99	0	1	0	0	0	1	1	2	2656.36	5030.8	15600000	756	778	Q4CXW0_TRYCC,Q4DU07_TRYCC,Q4DQS2_TRYCC,V5B7T7_TRYCR,Q4CTQ6_TRYCC
Y-VF	Trans-sialidase, putative OS=Trypanosoma cruzi (strain CL Brener) GN=Tc00.1047053510021.180 PE=4 SV=1	Q4DUY4_TRYCC	90374.9	0.976	0.993	1	1	14	0.0004	0.18	GDTPIPLMGATMNDGK	K	N	0.483	1.64	0	1	0	0	1	0	0	2	1617.76	4643.15	1465670	652	667
Y-VF	Trans-sialidase, putative OS=Trypanosoma cruzi (strain CL Brener) GN=Tc00.1047053510021.180 PE=4 SV=1	Q4DUY4_TRYCC	90374.9	0.997	0.993	1	1	14	0.0004	0.18	GISHFYIGGDGGSAGSK	K	E	0.578	3.26	0	1	0	0	0	1	0	2	1609.76	3554.71	5175290	739	755	Q4DU07_TRYCC,V5AQR2_TRYCR,Q4DQS2_TRYCC,Q4E2A1_TRYCC
Y-VF	Trans-sialidase, putative OS=Trypanosoma cruzi (strain CL Brener) GN=Tc00.1047053510021.180 PE=4 SV=1	Q4DUY4_TRYCC	90374.9	0.997	0.993	1	1	14	0.0004	0.18	LIGSGGSGVQMK	R	D	0.535	2.41	0	1	0	0	1	0	0	2	1133.6	3018.44	2788350	317	328	Q4DU07_TRYCC
Y-VF	Trans-sialidase, putative OS=Trypanosoma cruzi (strain CL Brener) GN=Tc00.1047053510021.180 PE=4 SV=1	Q4DUY4_TRYCC	90374.9	0.997	0.993	1	1	14	0.0004	0.18	NTVLLGLSYDKEGK	K	W	0.592	2.75	0	1	0	0	1	0	0	2	1536.83	4111.57	1911050	668	681	Q4DU07_TRYCC,Q6WAZ7_TRYCR
Y-VF	Trans-sialidase, putative OS=Trypanosoma cruzi (strain CL Brener) GN=Tc00.1047053510021.180 PE=4 SV=1	Q4DUY4_TRYCC	90374.9	0.997	0.993	1	1	14	0.0004	0.18	SNWEPETTHQVAIVLR	R	N	0.717	4.76	0	1	0	0	1	1	0	2	1879.97	4338.52	19500000	696	711	Q4CXW0_TRYCC,V5AQR2_TRYCR,Q4DQS2_TRYCC,Q4E2A1_TRYCC
Y-VF	Trans-sialidase, putative OS=Trypanosoma cruzi (strain CL Brener) GN=Tc00.1047053510021.180 PE=4 SV=1	Q4DUY4_TRYCC	90374.9	0.997	0.993	1	1	14	0.0004	0.18	TQVLEECPAGNK	K	G	0.727	3.32	0	1	0	0	2	0	0	2	1345.64	2696.69	5188330	205	216	Q4DU07_TRYCC,V5AJL9_TRYCR,V5D2N9_TRYCR,Q4DCY7_TRYCC
Y-VF	Trans-sialidase, putative OS=Trypanosoma cruzi (strain CL Brener) GN=Tc00.1047053510021.180 PE=4 SV=1	Q4DUY4_TRYCC	90374.9	0.997	0.993	1	1	14	0.0004	0.18	VGDASCELK	R	N	0.748	2.7	0	1	0	0	2	0	0	2	978.456	2189.89	27200000	725	733	Q4CXW0_TRYCC,Q4DU07_TRYCC,Q4E2C9_TRYCC,Q6WAZ7_TRYCR,Q4E2A1_TRYCC
Y-VF	Trans-sialidase, putative OS=Trypanosoma cruzi (strain CL Brener) GN=Tc00.1047053510021.180 PE=4 SV=1	Q4DUY4_TRYCC	90374.9	0.997	0.993	1	1	14	0.0004	0.18	VYESGDKGDSWTEALGTLSR	R	V	0.475	4.46	0	1	0	0	0	1	0	2	2171.03	4841.3	4171030	395	414	Q4DPD2_TRYCC,Q4DTW4_TRYCC,V5AUG0_TRYCR,Q4E2C9_TRYCC,V5B913_TRYCR,Q4DTC3_TRYCC,Q4E283_TRYCC,Q4E533_TRYCC,Q4DQA0_TRYCC,Q4E2C0_TRYCC,V5AMH3_TRYCR,Q4DEK8_TRYCC,V5B1X1_TRYCR,V5BF68_TRYCR,Q4DTW9_TRYCC,Q4DU07_TRYCC,Q4DQS2_TRYCC,Q4CTZ4_TRYCC,Q4E2A1_TRYCC,Q4DKJ6_TRYCC,V5AJP1_TRYCR,V5AQR2_TRYCR,Q4DE94_TRYCC,Q4E377_TRYCC,Q6WAZ7_TRYCR,V5B4E0_TRYCR,V5B0V2_TRYCR,Q4D781_TRYCC
Y-VF	Surface protease GP63, putative (Fragment) OS=Trypanosoma cruzi (strain CL Brener) GN=Tc00.1047053511703.19 PE=4 SV=1	Q4CMY9_TRYCC	32941.7	0.997	1	1	1	13	0.0004	0.375	AGEHINMFFGK	R	E	0.618	3.11	0	1	0	0	0	1	0	2	1250.6	4210.68	2048610	79	89	Q4DZ07_TRYCC,Q4DMD2_TRYCC
Y-VF	Surface protease GP63, putative (Fragment) OS=Trypanosoma cruzi (strain CL Brener) GN=Tc00.1047053511703.19 PE=4 SV=1	Q4CMY9_TRYCC	32941.7	0.997	1	1	1	13	0.0004	0.375	ATPPPPAPAAPAK	K	D	0.685	2.13	0	1	0	0	3	0	0	2	1185.66	2410.26	5894200	288	300
Y-VF	Surface protease GP63, putative (Fragment) OS=Trypanosoma cruzi (strain CL Brener) GN=Tc00.1047053511703.19 PE=4 SV=1	Q4CMY9_TRYCC	32941.7	0.997	1	1	1	13	0.0004	0.375	EMVCQEEDILTEEK	K	V	0.605	2.69	0	1	0	0	1	0	0	2	1752.77	4137.93	978481	90	103	Q4DZ07_TRYCC,Q4DMD2_TRYCC
Y-VF	Surface protease GP63, putative (Fragment) OS=Trypanosoma cruzi (strain CL Brener) GN=Tc00.1047053511703.19 PE=4 SV=1	Q4CMY9_TRYCC	32941.7	0.997	1	1	1	13	0.0004	0.375	LLVRPLDGPLVVPR	R	F	0.829	3.63	0	1	0	0	1	1	0	2	1543.97	4738.76	5460270	123	136	Q4DZ07_TRYCC,Q4DMD2_TRYCC
Y-VF	Surface protease GP63, putative (Fragment) OS=Trypanosoma cruzi (strain CL Brener) GN=Tc00.1047053511703.19 PE=4 SV=1	Q4CMY9_TRYCC	32941.7	0.997	1	1	1	13	0.0004	0.375	SSVHVVNSR	R	N	0.605	1.73	0	1	0	0	1	0	0	2	984.522	1224.15	8237530	244	252	K2NFB6_TRYCR,Q4DMD2_TRYCC
Y-VF	Surface protease GP63, putative (Fragment) OS=Trypanosoma cruzi (strain CL Brener) GN=Tc00.1047053511703.19 PE=4 SV=1	Q4CMY9_TRYCC	32941.7	0.996	1	1	1	13	0.0004	0.375	VAVHEMAHALGFIVADMEEQALVK	R	R	0.727	3.39	0	1	0	0	0	0	1	2	2608.33	6302.45	316541	212	235	Q4DZ07_TRYCC,K2NFB6_TRYCR,Q4DMD2_TRYCC
Y-VF	Surface protease GP63, putative (Fragment) OS=Trypanosoma cruzi (strain CL Brener) GN=Tc00.1047053511703.19 PE=4 SV=1	Q4CMY9_TRYCC	32941.7	0.997	1	1	1	13	0.0004	0.375	VDILENVILSEAAK	K	M	0.549	2.94	0	1	0	0	1	1	0	2	1513.85	5693.55	1981900	104	117
Y-VF	Surface protease GP63, putative (Fragment) OS=Trypanosoma cruzi (strain CL Brener) GN=Tc00.1047053511703.19 PE=4 SV=1	Q4CMY9_TRYCC	32941.7	0.997	1	1	1	13	0.0004	0.375	VFADDLEGLGGFCTR	K	A	0.654	3.41	0	1	0	0	1	1	0	2	1656.77	5186.9	5863190	64	78	Q4DZ07_TRYCC,Q4DMD2_TRYCC
Y-VF	Malic enzyme OS=Trypanosoma cruzi Dm28c GN=TCDM_00813 PE=3 SV=1	V5DSI1_TRYCR	62721.4	0.953	1	0	0	13	0.0004	0.242	AEVTPENAYK	K	W	0.395	1.59	0	1	0	0	1	0	0	2	1121.55	2636.59	3923220	418	427	Q4DV36_TRYCC
Y-VF	Malic enzyme OS=Trypanosoma cruzi Dm28c GN=TCDM_00813 PE=3 SV=1	V5DSI1_TRYCR	62721.4	0.986	1	0	0	13	0.0004	0.242	CFNDDIQGTGAVIAAGFLNAIK	R	L	0.638	1.59	0	1	0	0	0	1	0	2	2295.14	6728.39	42963.6	262	283	Q4DV36_TRYCC
Y-VF	Malic enzyme OS=Trypanosoma cruzi Dm28c GN=TCDM_00813 PE=3 SV=1	V5DSI1_TRYCR	62721.4	0.997	1	0	0	13	0.0004	0.242	IVVFGAGSAAVGVANNIAALAAR	R	M	0.636	2.43	0	1	0	0	0	1	0	2	2112.19	6241.45	182272	294	316	Q4DV36_TRYCC
Y-VF	Malic enzyme OS=Trypanosoma cruzi Dm28c GN=TCDM_00813 PE=3 SV=1	V5DSI1_TRYCR	62721.4	0.997	1	0	0	13	0.0004	0.242	LIVPVILDVGTNTER	R	Y	0.76	3.19	0	1	0	0	1	1	0	2	1638.94	5591.17	4416070	185	199	Q4DV36_TRYCC
Y-VF	Malic enzyme OS=Trypanosoma cruzi Dm28c GN=TCDM_00813 PE=3 SV=1	V5DSI1_TRYCR	62721.4	0.997	1	0	0	13	0.0004	0.242	LPPVVETLEEQVAR	R	V	0.733	2.7	0	1	0	0	2	0	0	2	1579.87	5587.32	3007540	42	55	Q4DV36_TRYCC
Y-VF	Malic enzyme OS=Trypanosoma cruzi Dm28c GN=TCDM_00813 PE=3 SV=1	V5DSI1_TRYCR	62721.4	0.988	1	0	0	13	0.0004	0.242	LSGVSPLQQR	K	I	0.525	2.3	0	1	0	0	1	0	0	2	1084.61	3203.37	3027080	284	293	Q4DV36_TRYCC
Y-VF	Malic enzyme OS=Trypanosoma cruzi Dm28c GN=TCDM_00813 PE=3 SV=1	V5DSI1_TRYCR	62721.4	0.997	1	0	0	13	0.0004	0.242	LYPPLEDIHNISANVATDVILEAQR	R	M	0.672	4.05	0	1	0	0	0	1	1	2	2791.46	6476.4	803009	503	527	Q4DV36_TRYCC
Y-VF	Malic enzyme OS=Trypanosoma cruzi Dm28c GN=TCDM_00813 PE=3 SV=1	V5DSI1_TRYCR	62721.4	0.99	1	0	0	13	0.0004	0.242	TFYLVDTK	K	G	0.583	2.04	0	1	0	0	1	0	0	2	986.519	4085.82	3238580	328	335	Q4DV36_TRYCC
Y-VF	Malic enzyme OS=Trypanosoma cruzi Dm28c GN=TCDM_00813 PE=3 SV=1	V5DSI1_TRYCR	62721.4	0.997	1	0	0	13	0.0004	0.242	TRDELLAFVK	R	K	0.575	2.34	0	1	0	0	1	1	0	2	1191.67	4448.41	6192690	539	548	Q4DV36_TRYCC
Y-VF	Trans-sialidase, putative OS=Trypanosoma cruzi (strain CL Brener) GN=Tc00.1047053509377.20 PE=4 SV=1	Q4CUE8_TRYCC	85762.2	0.997	1	2	2	13	0.0004	0.171	APSLAYVSGVVVATVEAHYK	R	N	0.689	2.56	0	1	0	0	0	1	0	2	2061.1	6377.77	94452.8	64	83
Y-VF	Trans-sialidase, putative OS=Trypanosoma cruzi (strain CL Brener) GN=Tc00.1047053509377.20 PE=4 SV=1	Q4CUE8_TRYCC	85762.2	0.986	1	2	2	13	0.0004	0.171	EKDAYIAR	K	E	0.414	1.92	0	1	0	0	1	0	0	2	965.505	1720.96	1025530	441	448	Q4CR17_TRYCC,Q4CUZ0_TRYCC,Q4CXY5_TRYCC,V5DU56_TRYCR
Y-VF	Trans-sialidase, putative OS=Trypanosoma cruzi (strain CL Brener) GN=Tc00.1047053509377.20 PE=4 SV=1	Q4CUE8_TRYCC	85762.2	0.997	1	2	2	13	0.0004	0.171	LHLWLTDMQR	R	I	0.593	2.21	0	1	0	0	0	1	0	2	1312.68	4825.74	1768720	356	365	Q4DWW2_TRYCC,Q4CR17_TRYCC,Q4CUZ0_TRYCC,V5AI71_TRYCR,Q4DFP2_TRYCC,Q4DQV8_TRYCC,Q4E4H9_TRYCC,Q4CSG0_TRYCC,Q4DIN5_TRYCC,Q4CXY5_TRYCC,V5DU56_TRYCR
Y-VF	Trans-sialidase, putative OS=Trypanosoma cruzi (strain CL Brener) GN=Tc00.1047053509377.20 PE=4 SV=1	Q4CUE8_TRYCC	85762.2	0.997	1	2	2	13	0.0004	0.171	MNDAQGTLLFGLSYTHEK	R	K	0.619	3.88	0	1	0	0	0	1	0	2	2040.97	4855.02	1726430	563	580	Q4CR17_TRYCC,V5DU56_TRYCR
Y-VF	Trans-sialidase, putative OS=Trypanosoma cruzi (strain CL Brener) GN=Tc00.1047053509377.20 PE=4 SV=1	Q4CUE8_TRYCC	85762.2	0.996	1	2	2	13	0.0004	0.171	NAVAAAAAK	R	V	0.472	2.33	0	1	0	0	1	0	0	2	786.447	1225.63	4623610	698	706	Q4CUZ0_TRYCC
Y-VF	Trans-sialidase, putative OS=Trypanosoma cruzi (strain CL Brener) GN=Tc00.1047053509377.20 PE=4 SV=1	Q4CUE8_TRYCC	85762.2	0.965	1	2	2	13	0.0004	0.171	QFLGGGGAGIR	K	M	0.196	2.98	0	1	0	0	1	0	0	2	1032.56	3566.77	11700000	209	219	Q4CUZ0_TRYCC,Q4D8H5_TRYCC,Q4DFP2_TRYCC,Q4CPQ3_TRYCC,Q4CSG0_TRYCC,Q4CXY5_TRYCC
Y-VF	Trans-sialidase, putative OS=Trypanosoma cruzi (strain CL Brener) GN=Tc00.1047053509377.20 PE=4 SV=1	Q4CUE8_TRYCC	85762.2	0.997	1	2	2	13	0.0004	0.171	SQHSPAQTSESESGPADSK	R	Q	0.783	4.66	0	1	0	0	2	1	0	2	1929.84	1202.8	1662260	746	764	Q4CR17_TRYCC
Y-VF	Trans-sialidase, putative OS=Trypanosoma cruzi (strain CL Brener) GN=Tc00.1047053509377.20 PE=4 SV=1	Q4CUE8_TRYCC	85762.2	0.997	1	2	2	13	0.0004	0.171	VPAQEVAAQTTNVSEPSR	K	H	0.679	4.2	0	1	0	0	1	2	0	2	1883.95	3153.22	12000000	707	724	Q4CR17_TRYCC,Q4CUZ0_TRYCC,Q4CSG0_TRYCC
Y-VF	Trans-sialidase, putative OS=Trypanosoma cruzi (strain CL Brener) GN=Tc00.1047053509377.20 PE=4 SV=1	Q4CUE8_TRYCC	85762.2	0.997	1	2	2	13	0.0004	0.171	VPAQEVAAQTTNVSEPSRHPANVPVVTPEAQQDATLSSR	K	S	0.675	3.24	0	1	0	0	0	0	1	2	4082.05	3676.56	762050	707	745
Y-VF	Trans-sialidase, putative OS=Trypanosoma cruzi (strain CL Brener) GN=Tc00.1047053511911.10 PE=4 SV=1	Q4DQW0_TRYCC	80325.6	0.997	1	2	2	13	0.0004	0.0856	AHTVLTATEAK	R	E	0.601	2.77	0	1	0	0	2	2	0	2	1141.62	2216.52	21700000	171	181	Q4CKL4_TRYCC
Y-VF	Trans-sialidase, putative OS=Trypanosoma cruzi (strain CL Brener) GN=Tc00.1047053511911.10 PE=4 SV=1	Q4DQW0_TRYCC	80325.6	0.99	1	2	2	13	0.0004	0.0856	EQSLVVFR	K	Q	0.478	2.24	0	1	0	0	2	0	0	2	977.541	4110.38	11200000	182	189
Y-VF	Trans-sialidase, putative OS=Trypanosoma cruzi (strain CL Brener) GN=Tc00.1047053511911.10 PE=4 SV=1	Q4DQW0_TRYCC	80325.6	0.98	1	2	2	13	0.0004	0.0856	KVMLYTQR	R	G	0.463	1.54	0	1	0	0	2	0	0	2	1054.57	2511.76	5580490	392	399	Q4CSS2_TRYCC,Q4CXS5_TRYCC,Q8M369_TRYCR,Q4DKB6_TRYCC,Q4CN26_TRYCC,Q4CRQ9_TRYCC,Q4D2I1_TRYCC,V5BA90_TRYCR,A0A0B4L7N1_TRYCR,Q4CPL3_TRYCC,V5BM06_TRYCR,K2N4J2_TRYCR,Q2VYD0_TRYCR,Q4E0D0_TRYCC,Q86DL7_TRYCR,V5A4D8_TRYCR,Q4D980_TRYCC,Q4DKM4_TRYCC,A0PGB9_TRYCR,V5AYK0_TRYCR,V5CJT8_TRYCR,Q4CQC9_TRYCC,Q4D825_TRYCC,V5B534_TRYCR,V5D5H5_TRYCR,Q4CQT4_TRYCC,Q4CT07_TRYCC,Q4CQV3_TRYCC,V5AYL7_TRYCR,Q4CQP5_TRYCC,Q4CWN…
Y-VF	Trans-sialidase, putative OS=Trypanosoma cruzi (strain CL Brener) GN=Tc00.1047053511911.10 PE=4 SV=1	Q4DQW0_TRYCC	80325.6	0.997	1	2	2	13	0.0004	0.0856	LTEELSTIK	R	F	0.562	2.88	0	1	0	0	2	0	0	2	1033.58	3435.21	83700000	467	475	Q4CXS5_TRYCC,Q4CQP5_TRYCC,Q4DBD3_TRYCC,K2N4J2_TRYCR,Q8ITG1_TRYCR,Q2VYD0_TRYCR,Q4CSG5_TRYCC,Q4DBD2_TRYCC,A0PGC0_TRYCR,Q4CQC9_TRYCC,V5B534_TRYCR,V5B4X8_TRYCR
Y-VF	Trans-sialidase, putative OS=Trypanosoma cruzi (strain CL Brener) GN=Tc00.1047053511911.10 PE=4 SV=1	Q4DQW0_TRYCC	80325.6	0.99	1	2	2	13	0.0004	0.0856	SDLINIHK	K	L	0.597	2.08	0	1	0	0	1	0	0	2	939.526	3036.11	7047930	73	80	Q4CXS5_TRYCC,Q4CWK0_TRYCC,V5CTQ9_TRYCR
Y-VF	Trans-sialidase, putative OS=Trypanosoma cruzi (strain CL Brener) GN=Tc00.1047053511911.10 PE=4 SV=1	Q4DQW0_TRYCC	80325.6	0.997	1	2	2	13	0.0004	0.0856	VTEWEGSLLMIVDCEVGQR	R	V	0.715	3.21	0	1	0	0	0	2	0	2	2237.06	6336.52	979154	325	343
Y-VF	Enolase, putative OS=Trypanosoma cruzi (strain CL Brener) GN=Tc00.1047053504105.140 PE=1 SV=1	Q4DZ98_TRYCC	46444.9	0.997	1	11	13	13	0.0004	0.315	AQVVGDDLTVTNVSR	K	I	0.749	3.34	0	1	0	0	1	0	0	2	1573.82	3802.32	6145810	313	327
Y-VF	Enolase, putative OS=Trypanosoma cruzi (strain CL Brener) GN=Tc00.1047053504105.140 PE=1 SV=1	Q4DZ98_TRYCC	46444.9	0.951	1	11	13	13	0.0004	0.315	DELQQSTLDK	K	L	0.341	1.91	0	1	0	0	1	0	0	2	1176.57	2796.29	2256740	81	90
Y-VF	Enolase, putative OS=Trypanosoma cruzi (strain CL Brener) GN=Tc00.1047053504105.140 PE=1 SV=1	Q4DZ98_TRYCC	46444.9	0.997	1	11	13	13	0.0004	0.315	HAGNALPFQEFMIAPVK	K	A	0.648	3.24	0	1	0	0	0	2	0	2	1885.96	5282.15	7540080	156	172
Y-VF	Enolase, putative OS=Trypanosoma cruzi (strain CL Brener) GN=Tc00.1047053504105.140 PE=1 SV=1	Q4DZ98_TRYCC	46444.9	0.997	1	11	13	13	0.0004	0.315	IEEELGAHAK	R	F	0.659	2.54	0	1	0	0	1	1	0	2	1096.56	2230.2	8077410	413	422
Y-VF	Enolase, putative OS=Trypanosoma cruzi (strain CL Brener) GN=Tc00.1047053504105.140 PE=1 SV=1	Q4DZ98_TRYCC	46444.9	0.997	1	11	13	13	0.0004	0.315	INQIGTITEAIEASK	K	F	0.497	3.36	0	1	0	0	1	0	0	2	1587.86	5005.5	6307730	344	358
Y-VF	Enolase, putative OS=Trypanosoma cruzi (strain CL Brener) GN=Tc00.1047053504105.140 PE=1 SV=1	Q4DZ98_TRYCC	46444.9	0.997	1	11	13	13	0.0004	0.315	NVNDVLAPALVGK	K	D	0.577	2.3	0	1	0	0	1	0	0	2	1309.75	4487.33	3045940	68	80
Y-VF	Enolase, putative OS=Trypanosoma cruzi (strain CL Brener) GN=Tc00.1047053504105.140 PE=1 SV=1	Q4DZ98_TRYCC	46444.9	0.997	1	11	13	13	0.0004	0.315	NVNDVLAPALVGKDELQQSTLDK	K	L	0.762	5.11	0	1	0	0	0	1	0	2	2467.3	4906.4	1788840	68	90
Y-VF	Enolase, putative OS=Trypanosoma cruzi (strain CL Brener) GN=Tc00.1047053504105.140 PE=1 SV=1	Q4DZ98_TRYCC	46444.9	0.997	1	11	13	13	0.0004	0.315	SAVPSGASTGIHEACELR	R	D	0.661	4.99	0	1	0	0	0	1	0	2	1841.88	3472.68	4581650	33	50
Y-VF	Enolase, putative OS=Trypanosoma cruzi (strain CL Brener) GN=Tc00.1047053504105.140 PE=1 SV=1	Q4DZ98_TRYCC	46444.9	0.947	1	11	13	13	0.0004	0.315	SAVPSGASTGIHEACELRDDDKR	R	R	0.336	2.11	0	1	0	0	0	0	0	2	2471.16	3322.89	2468940	33	55
Y-VF	Enolase, putative OS=Trypanosoma cruzi (strain CL Brener) GN=Tc00.1047053504105.140 PE=1 SV=1	Q4DZ98_TRYCC	46444.9	0.997	1	11	13	13	0.0004	0.315	SGETEDTYIADLVVGLGTGQIK	R	T	0.755	2.98	0	1	0	0	0	1	0	2	2266.15	6498.53	173331	373	394
Y-VF	Enolase, putative OS=Trypanosoma cruzi (strain CL Brener) GN=Tc00.1047053504105.140 PE=1 SV=1	Q4DZ98_TRYCC	46444.9	0.997	1	11	13	13	0.0004	0.315	SPEATWVTAK	K	Q	0.494	2.41	0	1	0	0	1	0	0	2	1089.56	3387.66	4426680	263	272
Y-VF	Trans-sialidase, putative OS=Trypanosoma cruzi (strain CL Brener) GN=Tc00.1047053507125.10 PE=4 SV=1	Q4CTA6_TRYCC	85852.9	0.971	1	1	1	13	0.0004	0.133	AANTQNAPAGR	R	L	0.474	2.13	0	1	0	0	1	0	0	2	1070.53	1112.12	4774450	733	743
Y-VF	Trans-sialidase, putative OS=Trypanosoma cruzi (strain CL Brener) GN=Tc00.1047053507125.10 PE=4 SV=1	Q4CTA6_TRYCC	85852.9	0.997	1	1	1	13	0.0004	0.133	ANTVLGPTDGTDK	K	R	0.531	2.75	0	1	0	0	1	0	0	2	1288.64	2757.05	1509140	168	180	Q4CRZ2_TRYCC
Y-VF	Trans-sialidase, putative OS=Trypanosoma cruzi (strain CL Brener) GN=Tc00.1047053507125.10 PE=4 SV=1	Q4CTA6_TRYCC	85852.9	0.997	1	1	1	13	0.0004	0.133	ANTVLGPTDGTDKR	K	V	0.628	3.47	0	1	0	0	0	1	0	2	1444.74	2487.88	3371090	168	181	Q4CRZ2_TRYCC
Y-VF	Trans-sialidase, putative OS=Trypanosoma cruzi (strain CL Brener) GN=Tc00.1047053507125.10 PE=4 SV=1	Q4CTA6_TRYCC	85852.9	0.995	1	1	1	13	0.0004	0.133	DLFVSPSLVSAGGVIAAFAEGR	R	V	0.609	4.87	0	1	0	0	0	1	0	2	2163.14	6841.8	2687870	102	123	Q4CRZ2_TRYCC
Y-VF	Trans-sialidase, putative OS=Trypanosoma cruzi (strain CL Brener) GN=Tc00.1047053507125.10 PE=4 SV=1	Q4CTA6_TRYCC	85852.9	0.985	1	1	1	13	0.0004	0.133	EPTSSELTER	R	I	0.36	2.28	0	1	0	0	1	0	0	2	1148.54	2553.77	2355850	230	239	Q4D625_TRYCC
Y-VF	Trans-sialidase, putative OS=Trypanosoma cruzi (strain CL Brener) GN=Tc00.1047053507125.10 PE=4 SV=1	Q4CTA6_TRYCC	85852.9	0.997	1	1	1	13	0.0004	0.133	GSGEHSAISLSR	R	L	0.69	2.79	0	1	0	0	1	1	0	2	1200.6	2546.57	6618600	452	463	Q4CZA1_TRYCC,Q4DCG7_TRYCC
Y-VF	Trans-sialidase, putative OS=Trypanosoma cruzi (strain CL Brener) GN=Tc00.1047053507125.10 PE=4 SV=1	Q4CTA6_TRYCC	85852.9	0.997	1	1	1	13	0.0004	0.133	LTEELSTINSVLK	R	T	0.726	4.06	0	1	0	0	2	2	0	2	1446.81	4817.88	23700000	464	476	Q4CZA1_TRYCC
Y-VF	Trans-sialidase, putative OS=Trypanosoma cruzi (strain CL Brener) GN=Tc00.1047053507125.10 PE=4 SV=1	Q4CTA6_TRYCC	85852.9	0.948	1	1	1	13	0.0004	0.133	LTSAGNEGTAR	R	E	0.352	1.74	0	1	0	0	1	0	0	2	1076.53	1179.56	2021730	744	754	Q4CPD1_TRYCC,Q4DKB6_TRYCC,Q4DCE1_TRYCC,Q4CN26_TRYCC,Q4DKM4_TRYCC,Q4CR95_TRYCC,Q4CZA1_TRYCC,V5CJT8_TRYCR,Q4CT07_TRYCC,Q4DQA1_TRYCC
Y-VF	Trans-sialidase, putative OS=Trypanosoma cruzi (strain CL Brener) GN=Tc00.1047053507125.10 PE=4 SV=1	Q4CTA6_TRYCC	85852.9	0.997	1	1	1	13	0.0004	0.133	VFLLVGSLGELK	K	E	0.779	3.14	0	1	0	0	1	0	0	2	1274.77	5825.41	1027010	197	208	Q8M369_TRYCR
Y-VF	Trans-sialidase, putative OS=Trypanosoma cruzi (strain CL Brener) GN=Tc00.1047053506973.10 PE=4 SV=1	Q4DTW9_TRYCC	97794.2	0.996	1	5	7	12	0.0003	0.139	DLKVEETVSLLR	R	V	0.463	2.77	0	1	0	0	0	1	0	2	1401.79	4654.7	1537160	84	95
Y-VF	Trans-sialidase, putative OS=Trypanosoma cruzi (strain CL Brener) GN=Tc00.1047053506973.10 PE=4 SV=1	Q4DTW9_TRYCC	97794.2	0.996	1	5	7	12	0.0003	0.139	GNDGGAAAATVDSDNGVK	K	F	0.71	3	0	1	0	0	1	0	0	2	1618.73	2528.16	557628	544	561
Y-VF	Trans-sialidase, putative OS=Trypanosoma cruzi (strain CL Brener) GN=Tc00.1047053506973.10 PE=4 SV=1	Q4DTW9_TRYCC	97794.2	0.997	1	5	7	12	0.0003	0.139	GVGSGFITATVGEDNKK	K	V	0.531	3.28	0	1	0	0	1	1	0	2	1679.86	3847.73	7230990	365	381
Y-VF	Trans-sialidase, putative OS=Trypanosoma cruzi (strain CL Brener) GN=Tc00.1047053506973.10 PE=4 SV=1	Q4DTW9_TRYCC	97794.2	0.997	1	5	7	12	0.0003	0.139	LMELSYDSEK	K	K	0.67	2.89	0	1	0	0	2	0	0	2	1214.56	3498.56	5990000	621	630	Q4E377_TRYCC
Y-VF	Trans-sialidase, putative OS=Trypanosoma cruzi (strain CL Brener) GN=Tc00.1047053506973.10 PE=4 SV=1	Q4DTW9_TRYCC	97794.2	0.997	1	5	7	12	0.0003	0.139	REEGSFTGISSELLEWTGEQASK	K	E	0.689	4.15	0	1	0	0	0	1	0	2	2541.21	5740.13	1566460	117	139
Y-VF	Trans-sialidase, putative OS=Trypanosoma cruzi (strain CL Brener) GN=Tc00.1047053506973.10 PE=4 SV=1	Q4DTW9_TRYCC	97794.2	0.997	1	5	7	12	0.0003	0.139	TQHVVLLIR	K	N	0.698	2.76	0	1	0	0	1	1	0	2	1078.67	3711.81	10800000	653	661	Q4E377_TRYCC
Y-VF	Trans-sialidase, putative OS=Trypanosoma cruzi (strain CL Brener) GN=Tc00.1047053506973.10 PE=4 SV=1	Q4DTW9_TRYCC	97794.2	0.997	1	5	7	12	0.0003	0.139	VPSLVEMNGDVFAVAEAK	R	D	0.538	3.15	0	1	0	0	1	1	0	2	1875.95	5432.93	2363560	96	113
Y-VF	Trans-sialidase, putative OS=Trypanosoma cruzi (strain CL Brener) GN=Tc00.1047053506973.10 PE=4 SV=1	Q4DTW9_TRYCC	97794.2	0.997	1	5	7	12	0.0003	0.139	VYESGDKGDSWTEALGTLSR	R	V	0.475	4.46	0	1	0	0	0	1	0	2	2171.03	4841.3	4171030	334	353	Q4DPD2_TRYCC,Q4DTW4_TRYCC,V5AUG0_TRYCR,Q4E2C9_TRYCC,V5B913_TRYCR,Q4DTC3_TRYCC,Q4E283_TRYCC,Q4E533_TRYCC,Q4DQA0_TRYCC,Q4E2C0_TRYCC,V5AMH3_TRYCR,Q4DEK8_TRYCC,Q4DUY4_TRYCC,V5B1X1_TRYCR,V5BF68_TRYCR,Q4DU07_TRYCC,Q4DQS2_TRYCC,Q4CTZ4_TRYCC,Q4E2A1_TRYCC,Q4DKJ6_TRYCC,V5AJP1_TRYCR,V5AQR2_TRYCR,Q4DE94_TRYCC,Q4E377_TRYCC,Q6WAZ7_TRYCR,V5B4E0_TRYCR,V5B0V2_TRYCR,Q4D781_TRYCC
Y-VF	Uncharacterized protein OS=Trypanosoma cruzi (strain CL Brener) GN=Tc00.1047053508707.310 PE=4 SV=1	Q4E246_TRYCC	101856	0.993	1	1	1	12	0.0003	0.141	CLAVEYTPVSK	K	Q	0.545	2.34	0	1	0	0	1	0	0	2	1266.64	3640.41	3598270	608	618	V5BQQ6_TRYCR,K2NEG6_TRYCR
Y-VF	Uncharacterized protein OS=Trypanosoma cruzi (strain CL Brener) GN=Tc00.1047053508707.310 PE=4 SV=1	Q4E246_TRYCC	101856	0.997	1	1	1	12	0.0003	0.141	EVPGTENFEVVETGVR	R	N	0.464	3.57	0	1	0	0	1	0	0	2	1761.87	4425.64	1544680	773	788	V5BQQ6_TRYCR,K2NEG6_TRYCR
Y-VF	Uncharacterized protein OS=Trypanosoma cruzi (strain CL Brener) GN=Tc00.1047053508707.310 PE=4 SV=1	Q4E246_TRYCC	101856	0.99	1	1	1	12	0.0003	0.141	GTDIFFSR	R	Y	0.591	2.08	0	1	0	0	1	0	0	2	942.468	4267.2	3540020	277	284	V5BQQ6_TRYCR,K2NEG6_TRYCR
Y-VF	Uncharacterized protein OS=Trypanosoma cruzi (strain CL Brener) GN=Tc00.1047053508707.310 PE=4 SV=1	Q4E246_TRYCC	101856	0.99	1	1	1	12	0.0003	0.141	LAPEDETR	R	N	0.569	1.78	0	1	0	0	2	0	0	2	930.453	1807.45	3155700	245	252
Y-VF	Uncharacterized protein OS=Trypanosoma cruzi (strain CL Brener) GN=Tc00.1047053508707.310 PE=4 SV=1	Q4E246_TRYCC	101856	0.984	1	1	1	12	0.0003	0.141	LTCCMQDIR	R	T	0.599	1.71	0	1	0	0	1	0	0	2	1196.52	3220.94	2237180	263	271	V5BQQ6_TRYCR,K2NEG6_TRYCR
Y-VF	Uncharacterized protein OS=Trypanosoma cruzi (strain CL Brener) GN=Tc00.1047053508707.310 PE=4 SV=1	Q4E246_TRYCC	101856	0.996	1	1	1	12	0.0003	0.141	LTSNDIDCR	K	I	0.522	2.23	0	1	0	0	1	0	0	2	1093.49	2458.78	2604910	504	512	V5BQQ6_TRYCR,K2NEG6_TRYCR
Y-VF	Uncharacterized protein OS=Trypanosoma cruzi (strain CL Brener) GN=Tc00.1047053508707.310 PE=4 SV=1	Q4E246_TRYCC	101856	0.997	1	1	1	12	0.0003	0.141	NVLTEGIPVR	R	L	0.615	2.51	0	1	0	0	1	0	0	2	1097.63	4151.02	4124640	253	262	V5BQQ6_TRYCR,K2NEG6_TRYCR
Y-VF	Uncharacterized protein OS=Trypanosoma cruzi (strain CL Brener) GN=Tc00.1047053508707.310 PE=4 SV=1	Q4E246_TRYCC	101856	0.994	1	1	1	12	0.0003	0.141	SVVTAPVVAGAPECESIK	K	I	0.686	3.01	0	1	0	0	1	0	0	2	1813.94	3943.66	1652230	531	548	V5BQQ6_TRYCR,K2NEG6_TRYCR
Y-VF	Uncharacterized protein OS=Trypanosoma cruzi (strain CL Brener) GN=Tc00.1047053508707.310 PE=4 SV=1	Q4E246_TRYCC	101856	0.995	1	1	1	12	0.0003	0.141	TEDEKDTVLHIR	R	W	0.467	2.33	0	1	0	0	0	0	1	2	1455.74	3064.57	3900790	375	386	V5BQQ6_TRYCR,K2NEG6_TRYCR
Y-VF	Uncharacterized protein OS=Trypanosoma cruzi (strain CL Brener) GN=Tc00.1047053508707.310 PE=4 SV=1	Q4E246_TRYCC	101856	0.997	1	1	1	12	0.0003	0.141	YIVDGVEIDPEANGVLSK	R	Y	0.753	4.28	0	1	0	0	1	0	0	2	1917.98	5005.64	1917760	341	358	V5BQQ6_TRYCR,K2NEG6_TRYCR
Y-VF	Uncharacterized protein OS=Trypanosoma cruzi (strain CL Brener) GN=Tc00.1047053508707.310 PE=4 SV=1	Q4E246_TRYCC	101856	0.996	1	1	1	12	0.0003	0.141	YVPTLEDVGK	R	C	0.491	2.24	0	1	0	0	1	0	0	2	1120.59	3928.47	5467450	598	607	V5BQQ6_TRYCR
Y-VF	Heat shock 70 kDa protein, mitochondrial, putative OS=Trypanosoma cruzi (strain CL Brener) GN=Tc00.1047053507029.30 PE=3 SV=1	Q4CVR9_TRYCC	70990.2	0.997	1	2	3	12	0.0003	0.154	GLVLLDVTPLSLGIETLGGVFTR	K	M	0.812	4.96	0	1	0	0	1	1	0	2	2370.36	6892.56	2437440	408	430
Y-VF	Heat shock 70 kDa protein, mitochondrial, putative OS=Trypanosoma cruzi (strain CL Brener) GN=Tc00.1047053507029.30 PE=3 SV=1	Q4CVR9_TRYCC	70990.2	0.997	1	2	3	12	0.0003	0.154	GVNPDEAVALGAATLGGVLR	R	G	0.62	2.47	0	1	0	0	0	1	0	2	1880.02	6241.72	219988	384	403
Y-VF	Heat shock 70 kDa protein, mitochondrial, putative OS=Trypanosoma cruzi (strain CL Brener) GN=Tc00.1047053507029.30 PE=3 SV=1	Q4CVR9_TRYCC	70990.2	0.994	1	2	3	12	0.0003	0.154	NNAETQANTAER	R	Q	0.542	1.91	0	1	0	0	1	0	0	2	1318.6	1147.99	7648960	557	568	Q4DXG9_TRYCC
Y-VF	Heat shock 70 kDa protein, mitochondrial, putative OS=Trypanosoma cruzi (strain CL Brener) GN=Tc00.1047053507029.30 PE=3 SV=1	Q4CVR9_TRYCC	70990.2	0.997	1	2	3	12	0.0003	0.154	SMENPNVTKDELSAATDK	K	L	0.745	3.17	0	1	0	0	1	1	0	2	1949.91	3258.85	1908530	594	611	Q4DXG9_TRYCC
Y-VF	Heat shock 70 kDa protein, mitochondrial, putative OS=Trypanosoma cruzi (strain CL Brener) GN=Tc00.1047053507029.30 PE=3 SV=1	Q4CVR9_TRYCC	70990.2	0.962	1	2	3	12	0.0003	0.154	SMENPNVTKDELSAATDKLQK	K	A	0.327	2.25	0	1	0	0	0	1	0	2	2319.15	3876.42	1342860	594	614
Y-VF	Heat shock 70 kDa protein, mitochondrial, putative OS=Trypanosoma cruzi (strain CL Brener) GN=Tc00.1047053507029.30 PE=3 SV=1	Q4CVR9_TRYCC	70990.2	0.997	1	2	3	12	0.0003	0.154	TQNITITASGGLSK	K	E	0.675	3.59	0	1	0	0	1	0	0	2	1390.75	3526.93	2261000	516	529	Q4DXG9_TRYCC
Y-VF	Heat shock 70 kDa protein, mitochondrial, putative OS=Trypanosoma cruzi (strain CL Brener) GN=Tc00.1047053507029.30 PE=3 SV=1	Q4CVR9_TRYCC	70990.2	0.997	1	2	3	12	0.0003	0.154	YVSDAEKENVR	K	T	0.637	3.05	0	1	0	0	2	2	0	2	1309.64	1908.89	4470860	575	585	Q4DXG9_TRYCC
Y-VF	Trans-sialidase, putative OS=Trypanosoma cruzi (strain CL Brener) GN=Tc00.1047053507047.40 PE=4 SV=1	Q4DPT3_TRYCC	82031	0.996	1	2	2	12	0.0003	0.17	DMGTTWTGTIGTLPGVWTK	R	S	0.758	2.72	0	1	0	0	1	0	0	2	2022	5841.6	482560	353	371	Q4CXS5_TRYCC,Q4CKL4_TRYCC,Q4CUS9_TRYCC
Y-VF	Trans-sialidase, putative OS=Trypanosoma cruzi (strain CL Brener) GN=Tc00.1047053507047.40 PE=4 SV=1	Q4DPT3_TRYCC	82031	0.996	1	2	2	12	0.0003	0.17	GERPLELVR	K	F	0.458	2.87	0	1	0	0	0	1	0	2	1068.62	3272.47	3034160	657	665
Y-VF	Trans-sialidase, putative OS=Trypanosoma cruzi (strain CL Brener) GN=Tc00.1047053507047.40 PE=4 SV=1	Q4DPT3_TRYCC	82031	0.997	1	2	2	12	0.0003	0.17	GYASGGEAER	K	A	0.708	2.14	0	1	0	0	2	0	0	2	996.438	1286.73	6291720	404	413	Q4DBD2_TRYCC,Q4CUU4_TRYCC,Q4DBD3_TRYCC
Y-VF	Trans-sialidase, putative OS=Trypanosoma cruzi (strain CL Brener) GN=Tc00.1047053507047.40 PE=4 SV=1	Q4DPT3_TRYCC	82031	0.985	1	2	2	12	0.0003	0.17	GYQVALMLQGK	K	K	0.439	2.34	0	1	0	0	1	0	0	2	1207.65	4560.48	3154090	627	637	Q4E0D0_TRYCC,Q4CZ95_TRYCC,Q4CN26_TRYCC,Q4CUS9_TRYCC,Q4CUU4_TRYCC,Q4CQP5_TRYCC,Q4CSG5_TRYCC
Y-VF	Trans-sialidase, putative OS=Trypanosoma cruzi (strain CL Brener) GN=Tc00.1047053507047.40 PE=4 SV=1	Q4DPT3_TRYCC	82031	0.997	1	2	2	12	0.0003	0.17	KGYQVALMLQGK	K	K	0.559	3.8	0	1	0	0	0	1	0	2	1351.74	3594.45	2315560	626	637	Q4E0D0_TRYCC,Q4CZ95_TRYCC,Q4CN26_TRYCC,Q4CUS9_TRYCC,Q4CUU4_TRYCC,Q4CQP5_TRYCC,Q4CSG5_TRYCC
Y-VF	Trans-sialidase, putative OS=Trypanosoma cruzi (strain CL Brener) GN=Tc00.1047053507047.40 PE=4 SV=1	Q4DPT3_TRYCC	82031	0.997	1	2	2	12	0.0003	0.17	LSFVSPSLVSAGGVIAAFAEGR	R	V	0.616	2.73	0	1	0	0	0	1	0	2	2135.15	6816.55	221591	106	127
Y-VF	Trans-sialidase, putative OS=Trypanosoma cruzi (strain CL Brener) GN=Tc00.1047053507047.40 PE=4 SV=1	Q4DPT3_TRYCC	82031	0.99	1	2	2	12	0.0003	0.17	SSVMSLSR	K	L	0.464	2.07	0	1	0	0	1	0	0	2	866.44	3045.59	13000000	463	470	Q4CUU4_TRYCC,Q4CSG5_TRYCC
Y-VF	Trans-sialidase, putative OS=Trypanosoma cruzi (strain CL Brener) GN=Tc00.1047053507047.40 PE=4 SV=1	Q4DPT3_TRYCC	82031	0.99	1	2	2	12	0.0003	0.17	SVLSTWAK	R	K	0.536	1.65	0	1	0	0	1	0	0	2	891.493	3962.55	5210970	480	487	Q4CKL4_TRYCC,Q4CRR3_TRYCC,Q4DBD2_TRYCC,A5JUX4_TRYCR,Q4CUU4_TRYCC,Q4CRZ2_TRYCC,A0PGC0_TRYCR,Q2VYD0_TRYCR,Q4CSG5_TRYCC
Y-VF	Trans-sialidase, putative OS=Trypanosoma cruzi (strain CL Brener) GN=Tc00.1047053507047.40 PE=4 SV=1	Q4DPT3_TRYCC	82031	0.997	1	2	2	12	0.0003	0.17	THVVLTAADGK	K	K	0.582	2.71	0	1	0	0	1	0	0	2	1111.61	2400.42	1892230	176	186
Y-VF	Trans-sialidase, putative OS=Trypanosoma cruzi (strain CL Brener) GN=Tc00.1047053507047.40 PE=4 SV=1	Q4DPT3_TRYCC	82031	0.98	1	2	2	12	0.0003	0.17	VTEWEGSLLMIVDCEDGQR	R	V	0.297	3.46	0	1	0	0	0	1	0	2	2253.02	5884.99	670769	329	347	Q4CKL4_TRYCC,Q4DBD2_TRYCC,Q4CUS9_TRYCC,Q4CUU4_TRYCC,Q4CRZ2_TRYCC,Q4DBD3_TRYCC
Y-VF	Trans-sialidase, putative OS=Trypanosoma cruzi (strain CL Brener) GN=Tc00.1047053507047.40 PE=4 SV=1	Q4DPT3_TRYCC	82031	0.997	1	2	2	12	0.0003	0.17	YGFQLTEPSSR	K	V	0.683	2.71	0	1	0	0	1	0	0	2	1284.62	4068.72	7095300	534	544	Q4CXS5_TRYCC,Q4CKL4_TRYCC,Q4CZ95_TRYCC,Q4CUS9_TRYCC,Q4CSG5_TRYCC
Y-VF	Trans-sialidase, putative (Fragment) OS=Trypanosoma cruzi (strain CL Brener) GN=Tc00.1047053511123.11 PE=4 SV=1	Q4CTZ4_TRYCC	53731.7	0.997	1	1	1	12	0.0003	0.154	ESLAGEIGSGGSGIK	R	M	0.496	3.34	0	1	0	0	1	0	0	2	1361.69	3801.06	3446800	252	266
Y-VF	Trans-sialidase, putative (Fragment) OS=Trypanosoma cruzi (strain CL Brener) GN=Tc00.1047053511123.11 PE=4 SV=1	Q4CTZ4_TRYCC	53731.7	0.975	1	1	1	12	0.0003	0.154	GMSAYGCSDPSVVER	K	E	0.283	2.76	0	1	0	0	1	0	0	2	1614.69	3354.77	1886390	311	325	Q4DEK8_TRYCC
Y-VF	Trans-sialidase, putative (Fragment) OS=Trypanosoma cruzi (strain CL Brener) GN=Tc00.1047053511123.11 PE=4 SV=1	Q4CTZ4_TRYCC	53731.7	0.997	1	1	1	12	0.0003	0.154	LMMMTACDDGR	K	R	0.826	2.33	0	1	0	0	6	0	0	2	1332.51	2560.34	13300000	330	340	Q4D2L1_TRYCC,Q4DQA2_TRYCC,Q4DCY7_TRYCC,V5A2Q8_TRYCR,V5B250_TRYCR,V5APD4_TRYCR,V5BAW5_TRYCR,V5B913_TRYCR,Q4DTC3_TRYCC,V5AIX4_TRYCR,V5B386_TRYCR,V5D006_TRYCR,Q4DQA0_TRYCC,Q4E2C0_TRYCC,K2M3W7_TRYCR,V5AMH3_TRYCR,V5CZX6_TRYCR,Q4DEK8_TRYCC,V5B6W7_TRYCR,V5AUX7_TRYCR,K2MVK9_TRYCR,Q4D2F9_TRYCC,V5ATV7_TRYCR,V5D2N9_TRYCR,V5B7T7_TRYCR,K2M315_TRYCR,V5CJ76_TRYCR,V5CZ33_TRYCR,Q4CZA0_TRYCC,V5BEC1_TRYCR,V5AJL9_TR…
Y-VF	Trans-sialidase, putative (Fragment) OS=Trypanosoma cruzi (strain CL Brener) GN=Tc00.1047053511123.11 PE=4 SV=1	Q4CTZ4_TRYCC	53731.7	0.996	1	1	1	12	0.0003	0.154	LMMMTACDDGRR	K	R	0.495	2.79	0	1	0	0	0	1	0	2	1456.62	3285.95	3693070	330	341	Q4D2L1_TRYCC,Q4DQA2_TRYCC,Q4DCY7_TRYCC,V5A2Q8_TRYCR,V5B250_TRYCR,V5APD4_TRYCR,V5BAW5_TRYCR,V5B913_TRYCR,Q4DTC3_TRYCC,V5AIX4_TRYCR,V5B386_TRYCR,V5D006_TRYCR,Q4DQA0_TRYCC,Q4E2C0_TRYCC,K2M3W7_TRYCR,V5AMH3_TRYCR,V5CZX6_TRYCR,Q4DEK8_TRYCC,V5B6W7_TRYCR,V5AUX7_TRYCR,K2MVK9_TRYCR,Q4D2F9_TRYCC,V5ATV7_TRYCR,V5D2N9_TRYCR,V5B7T7_TRYCR,K2M315_TRYCR,V5CJ76_TRYCR,V5CZ33_TRYCR,Q4CZA0_TRYCC,V5BEC1_TRYCR,V5AJL9_TR…
Y-VF	Trans-sialidase, putative (Fragment) OS=Trypanosoma cruzi (strain CL Brener) GN=Tc00.1047053511123.11 PE=4 SV=1	Q4CTZ4_TRYCC	53731.7	0.997	1	1	1	12	0.0003	0.154	MDDDTLVFPLEAVK	K	K	0.632	2.6	0	1	0	0	2	0	0	2	1608.78	5445.52	5015550	267	280	Q4D2F9_TRYCC,Q4DQA2_TRYCC,Q4DQA0_TRYCC,Q4DEK8_TRYCC,Q4CLR6_TRYCC
Y-VF	Trans-sialidase, putative (Fragment) OS=Trypanosoma cruzi (strain CL Brener) GN=Tc00.1047053511123.11 PE=4 SV=1	Q4CTZ4_TRYCC	53731.7	0.997	1	1	1	12	0.0003	0.154	VYESGDKGDSWTEALGTLSR	R	V	0.475	4.46	0	1	0	0	0	1	0	2	2171.03	4841.3	4171030	343	362	Q4DPD2_TRYCC,Q4DTW4_TRYCC,V5AUG0_TRYCR,Q4E2C9_TRYCC,V5B913_TRYCR,Q4DTC3_TRYCC,Q4E283_TRYCC,Q4E533_TRYCC,Q4DQA0_TRYCC,Q4E2C0_TRYCC,V5AMH3_TRYCR,Q4DEK8_TRYCC,Q4DUY4_TRYCC,V5B1X1_TRYCR,V5BF68_TRYCR,Q4DTW9_TRYCC,Q4DU07_TRYCC,Q4DQS2_TRYCC,Q4E2A1_TRYCC,Q4DKJ6_TRYCC,V5AJP1_TRYCR,V5AQR2_TRYCR,Q4DE94_TRYCC,Q4E377_TRYCC,Q6WAZ7_TRYCR,V5B4E0_TRYCR,V5B0V2_TRYCR,Q4D781_TRYCC
Y-VF	Uncharacterized protein OS=Trypanosoma cruzi (strain CL Brener) GN=Tc00.1047053504423.30 PE=4 SV=1	Q4CYL3_TRYCC	93722.1	0.997	1	2	2	12	0.0003	0.195	AANEVHDLEEIEALYALSVR	R	E	0.677	4.64	0	1	0	0	0	1	0	2	2242.14	5922.63	1901010	389	408	Q4CTC8_TRYCC
Y-VF	Uncharacterized protein OS=Trypanosoma cruzi (strain CL Brener) GN=Tc00.1047053504423.30 PE=4 SV=1	Q4CYL3_TRYCC	93722.1	0.993	1	2	2	12	0.0003	0.195	APGRPTESLVSICR	R	A	0.539	2.86	0	1	0	0	0	1	0	2	1542.81	3508.58	2486120	147	160	Q4CTC8_TRYCC
Y-VF	Uncharacterized protein OS=Trypanosoma cruzi (strain CL Brener) GN=Tc00.1047053504423.30 PE=4 SV=1	Q4CYL3_TRYCC	93722.1	0.988	1	2	2	12	0.0003	0.195	AVMLALQEDR	R	V	0.468	2.06	0	1	0	0	1	0	0	2	1145.6	3978	2878720	161	170	Q4CTC8_TRYCC
Y-VF	Uncharacterized protein OS=Trypanosoma cruzi (strain CL Brener) GN=Tc00.1047053504423.30 PE=4 SV=1	Q4CYL3_TRYCC	93722.1	0.997	1	2	2	12	0.0003	0.195	EEEEMQELK	R	T	0.633	2.27	0	1	0	0	1	0	0	2	1164.51	2934.76	3290040	409	417	Q4CTC8_TRYCC
Y-VF	Uncharacterized protein OS=Trypanosoma cruzi (strain CL Brener) GN=Tc00.1047053504423.30 PE=4 SV=1	Q4CYL3_TRYCC	93722.1	0.993	1	2	2	12	0.0003	0.195	ETMEALDEAR	R	K	0.511	1.82	0	1	0	0	1	0	0	2	1180.52	2409.75	1338810	122	131	Q4CTC8_TRYCC
Y-VF	Uncharacterized protein OS=Trypanosoma cruzi (strain CL Brener) GN=Tc00.1047053504423.30 PE=4 SV=1	Q4CYL3_TRYCC	93722.1	0.99	1	2	2	12	0.0003	0.195	HVTEMLLR	R	S	0.463	2.28	0	1	0	0	1	0	0	2	998.545	3295.16	5608860	342	349	Q4CTC8_TRYCC
Y-VF	Uncharacterized protein OS=Trypanosoma cruzi (strain CL Brener) GN=Tc00.1047053504423.30 PE=4 SV=1	Q4CYL3_TRYCC	93722.1	0.971	1	2	2	12	0.0003	0.195	LDIVEKEPTAEEPLR	K	N	0.312	3.15	0	1	0	0	0	1	0	2	1738.92	3791.44	2628460	700	714
Y-VF	Uncharacterized protein OS=Trypanosoma cruzi (strain CL Brener) GN=Tc00.1047053504423.30 PE=4 SV=1	Q4CYL3_TRYCC	93722.1	0.997	1	2	2	12	0.0003	0.195	LELDHQLQQAVEEEDKASEK	K	L	0.596	4	0	1	0	0	0	1	0	2	2339.14	4369.4	909334	82	101	Q4CTC8_TRYCC
Y-VF	Uncharacterized protein OS=Trypanosoma cruzi (strain CL Brener) GN=Tc00.1047053504423.30 PE=4 SV=1	Q4CYL3_TRYCC	93722.1	0.995	1	2	2	12	0.0003	0.195	LQEMATDTGK	K	L	0.453	2.55	0	1	0	0	1	0	0	2	1093.52	2248.28	2773850	65	74	Q4CTC8_TRYCC
Y-VF	Uncharacterized protein OS=Trypanosoma cruzi (strain CL Brener) GN=Tc00.1047053504423.30 PE=4 SV=1	Q4CYL3_TRYCC	93722.1	0.997	1	2	2	12	0.0003	0.195	QLDAALTDVVR	R	R	0.56	3.21	0	1	0	0	1	0	0	2	1200.66	4339.18	7437720	439	449	Q4CTC8_TRYCC
Y-VF	Uncharacterized protein OS=Trypanosoma cruzi (strain CL Brener) GN=Tc00.1047053504423.30 PE=4 SV=1	Q4CYL3_TRYCC	93722.1	0.997	1	2	2	12	0.0003	0.195	RPVVEIATVR	R	Y	0.543	2.3	0	1	0	0	1	0	0	2	1139.69	3272.93	5654010	629	638	Q4CTC8_TRYCC
Y-VF	Uncharacterized protein OS=Trypanosoma cruzi (strain CL Brener) GN=Tc00.1047053504423.30 PE=4 SV=1	Q4CYL3_TRYCC	93722.1	0.994	1	2	2	12	0.0003	0.195	YGYPTLAHVGVPAGFEALFEEGR	R	T	0.705	3.38	0	1	0	0	0	1	0	2	2480.22	6050.47	637503	647	669
Y-VF	Trans-sialidase, putative OS=Trypanosoma cruzi (strain CL Brener) GN=Tc00.1047053506341.50 PE=4 SV=1	Q4CYW2_TRYCC	112233	0.987	1	4	4	12	0.0003	0.0932	DNNNELISLYEK	K	K	0.562	2.61	0	1	0	0	1	0	0	2	1451.7	4506.88	1855380	423	434
Y-VF	Trans-sialidase, putative OS=Trypanosoma cruzi (strain CL Brener) GN=Tc00.1047053506341.50 PE=4 SV=1	Q4CYW2_TRYCC	112233	0.997	1	4	4	12	0.0003	0.0932	EVMLITAPVYAK	K	G	0.698	3.6	0	1	0	0	2	0	0	2	1334.74	4507.15	5969100	371	382	V5A580_TRYCR,Q4CPA0_TRYCC,Q4D0T2_TRYCC,Q4DAA5_TRYCC,Q4CTU4_TRYCC,V5AIJ7_TRYCR
Y-VF	Trans-sialidase, putative OS=Trypanosoma cruzi (strain CL Brener) GN=Tc00.1047053506341.50 PE=4 SV=1	Q4CYW2_TRYCC	112233	0.997	1	4	4	12	0.0003	0.0932	ISHFYIGGDSK	R	H	0.549	2.24	0	1	0	0	2	1	0	2	1223.61	3287.69	12200000	664	674	Q4CP99_TRYCC,V5BSU0_TRYCR,Q4CPA0_TRYCC,V5B050_TRYCR,V5CZL2_TRYCR,V5B0D1_TRYCR,V5B7R8_TRYCR,Q4D1A3_TRYCC,Q4CW78_TRYCC,V5A580_TRYCR,Q4DSI1_TRYCC,Q4DAA5_TRYCC,Q4CRD4_TRYCC,V5BB57_TRYCR,V5AIJ7_TRYCR,V5AWW5_TRYCR,Q4DVI7_TRYCC,Q4CTU4_TRYCC,V5D172_TRYCR,Q4DGV8_TRYCC,V5B7Y8_TRYCR,Q4DEB7_TRYCC,K2N4M8_TRYCR,Q4D0T2_TRYCC,Q4DMZ9_TRYCC,V5ALZ9_TRYCR
Y-VF	Trans-sialidase, putative OS=Trypanosoma cruzi (strain CL Brener) GN=Tc00.1047053506341.50 PE=4 SV=1	Q4CYW2_TRYCC	112233	0.996	1	4	4	12	0.0003	0.0932	LFGDNLDELK	K	T	0.516	2.32	0	1	0	0	1	0	0	2	1163.59	4597.61	3596100	695	704
Y-VF	Trans-sialidase, putative OS=Trypanosoma cruzi (strain CL Brener) GN=Tc00.1047053506341.50 PE=4 SV=1	Q4CYW2_TRYCC	112233	0.997	1	4	4	12	0.0003	0.0932	TGDGVQSGSTTAIIEEK	R	E	0.674	4.04	0	1	0	0	1	0	0	2	1692.83	3373.88	1504770	354	370
Y-VF	Trans-sialidase, putative OS=Trypanosoma cruzi (strain CL Brener) GN=Tc00.1047053506341.50 PE=4 SV=1	Q4CYW2_TRYCC	112233	0.997	1	4	4	12	0.0003	0.0932	TSEVTIPSLGVEK	K	Q	0.592	2.99	0	1	0	0	1	0	0	2	1359.74	4339.31	2531420	705	717
Y-VF	Trans-sialidase, putative OS=Trypanosoma cruzi (strain CL Brener) GN=Tc00.1047053506341.50 PE=4 SV=1	Q4CYW2_TRYCC	112233	0.997	1	4	4	12	0.0003	0.0932	VGDDVFAVAEAQCR	K	E	0.685	2.95	0	1	0	0	1	1	0	2	1536.71	4357.66	3733800	108	121	Q4DA40_TRYCC
Y-VF	Trans-sialidase, putative OS=Trypanosoma cruzi (strain CL Brener) GN=Tc00.1047053506341.50 PE=4 SV=1	Q4CYW2_TRYCC	112233	0.96	1	4	4	12	0.0003	0.0932	VPNGLTFK	R	G	0.357	1.76	0	1	0	0	1	0	0	2	875.499	3593.84	4894040	528	535	Q4DEB7_TRYCC,Q4CPA0_TRYCC,V5ALZ9_TRYCR,Q4DYM3_TRYCC,Q4CRT3_TRYCC,V5BQA7_TRYCR,V5AWW5_TRYCR,V5B7Y8_TRYCR
Y-VF	Trans-sialidase, putative (Fragment) OS=Trypanosoma cruzi (strain CL Brener) GN=Tc00.1047053509737.9 PE=4 SV=1	Q4CMJ6_TRYCC	36630	0.997	1	2	3	12	0.0003	0.285	AHTVLGTADTEVR	K	V	0.68	3.43	0	1	0	0	1	1	0	2	1369.71	2981.78	13200000	187	199	Q4CRR3_TRYCC
Y-VF	Trans-sialidase, putative (Fragment) OS=Trypanosoma cruzi (strain CL Brener) GN=Tc00.1047053509737.9 PE=4 SV=1	Q4CMJ6_TRYCC	36630	0.997	1	2	3	12	0.0003	0.285	GALPSGGSGVLMEDGTLVFSLMAGDK	R	S	0.507	2.41	0	1	0	0	0	2	0	2	2509.23	6339.73	513875	280	305
Y-VF	Trans-sialidase, putative (Fragment) OS=Trypanosoma cruzi (strain CL Brener) GN=Tc00.1047053509737.9 PE=4 SV=1	Q4CMJ6_TRYCC	36630	0.995	1	2	3	12	0.0003	0.285	GGTSPETTR	K	D	0.503	2.08	0	1	0	0	1	0	0	2	905.432	1119.55	11200000	115	123	Q4CRR3_TRYCC,Q4CSU3_TRYCC
Y-VF	Trans-sialidase, putative (Fragment) OS=Trypanosoma cruzi (strain CL Brener) GN=Tc00.1047053509737.9 PE=4 SV=1	Q4CMJ6_TRYCC	36630	0.99	1	2	3	12	0.0003	0.285	GVSPAGCR	K	Y	0.605	1.76	0	1	0	0	1	0	0	2	803.383	1198.07	4986800	328	335	Q4CRR3_TRYCC
Y-VF	Trans-sialidase, putative (Fragment) OS=Trypanosoma cruzi (strain CL Brener) GN=Tc00.1047053509737.9 PE=4 SV=1	Q4CMJ6_TRYCC	36630	0.997	1	2	3	12	0.0003	0.285	LVVGDVTKPTVSEPSQR	K	I	0.65	3.65	0	1	0	0	1	1	0	2	1811.99	3419.84	16200000	240	256	Q4CRR3_TRYCC
Y-VF	Trans-sialidase, putative (Fragment) OS=Trypanosoma cruzi (strain CL Brener) GN=Tc00.1047053509737.9 PE=4 SV=1	Q4CMJ6_TRYCC	36630	0.997	1	2	3	12	0.0003	0.285	VGGLFNPTTTTK	R	G	0.682	3.22	0	1	0	0	2	0	0	2	1235.66	3825.41	17900000	200	211	Q4CRR3_TRYCC
Y-VF	Trans-sialidase, putative (Fragment) OS=Trypanosoma cruzi (strain CL Brener) GN=Tc00.1047053509737.9 PE=4 SV=1	Q4CMJ6_TRYCC	36630	0.997	1	2	3	12	0.0003	0.285	VLIDAGGSVSGK	K	E	0.619	2.84	0	1	0	0	2	0	0	2	1102.61	3204.94	12100000	83	94
Y-VF	Mucin-associated surface protein (MASP), putative OS=Trypanosoma cruzi (strain CL Brener) GN=Tc00.1047053506599.50 PE=4 SV=1	Q4E1Z8_TRYCC	38067.6	0.997	1	6	10	12	0.0003	0.299	AAAATQEAATAATAAAEAATAAK	K	A	0.624	5.36	0	1	0	0	1	1	0	2	2003	4585.28	5444930	104	126
Y-VF	Mucin-associated surface protein (MASP), putative OS=Trypanosoma cruzi (strain CL Brener) GN=Tc00.1047053506599.50 PE=4 SV=1	Q4E1Z8_TRYCC	38067.6	0.996	1	6	10	12	0.0003	0.299	AAAEAAAAEAVK	K	V	0.432	3.15	0	1	0	0	1	0	0	2	1072.56	2635.04	4548840	85	96
Y-VF	Mucin-associated surface protein (MASP), putative OS=Trypanosoma cruzi (strain CL Brener) GN=Tc00.1047053506599.50 PE=4 SV=1	Q4E1Z8_TRYCC	38067.6	0.997	1	6	10	12	0.0003	0.299	AAAEAAETAVAK	K	A	0.593	3.45	0	1	0	0	2	0	0	2	1102.57	2353.69	5158330	68	79	Q4D4B2_TRYCC,Q4DU48_TRYCC
Y-VF	Mucin-associated surface protein (MASP), putative OS=Trypanosoma cruzi (strain CL Brener) GN=Tc00.1047053506599.50 PE=4 SV=1	Q4E1Z8_TRYCC	38067.6	0.997	1	6	10	12	0.0003	0.299	AAAEAATAAEAVAEAAEEAK	K	A	0.54	6.13	0	1	0	0	1	1	0	2	1844.89	4929.47	4453520	127	146
Y-VF	Mucin-associated surface protein (MASP), putative OS=Trypanosoma cruzi (strain CL Brener) GN=Tc00.1047053506599.50 PE=4 SV=1	Q4E1Z8_TRYCC	38067.6	0.997	1	6	10	12	0.0003	0.299	AAETAAAEAVAAEAAAFAAAEAAEAK	K	A	0.725	7.19	0	1	0	0	1	1	1	2	2347.14	6188.39	5465290	212	237
Y-VF	Mucin-associated surface protein (MASP), putative OS=Trypanosoma cruzi (strain CL Brener) GN=Tc00.1047053506599.50 PE=4 SV=1	Q4E1Z8_TRYCC	38067.6	0.997	1	6	10	12	0.0003	0.299	TAAEAAAAESLR	K	V	0.66	4.21	0	1	0	0	1	0	0	2	1160.59	3082.54	4212140	265	276
Y-VF	Mucin-associated surface protein (MASP), putative OS=Trypanosoma cruzi (strain CL Brener) GN=Tc00.1047053506599.50 PE=4 SV=1	Q4E1Z8_TRYCC	38067.6	0.974	1	6	10	12	0.0003	0.299	VTTVGEEEVK	R	T	0.408	1.86	0	1	0	0	1	0	0	2	1090.56	2515.28	4320840	277	286
Y-VF	Trans-sialidase, putative (Fragment) OS=Trypanosoma cruzi (strain CL Brener) GN=Tc00.1047053432995.9 PE=4 SV=1	Q4CKL4_TRYCC	48322.8	0.997	1	2	2	12	0.0003	0.23	AHTVLTATEAK	R	E	0.601	2.77	0	1	0	0	2	2	0	2	1141.62	2216.52	21700000	5	15	Q4DQW0_TRYCC
Y-VF	Trans-sialidase, putative (Fragment) OS=Trypanosoma cruzi (strain CL Brener) GN=Tc00.1047053432995.9 PE=4 SV=1	Q4CKL4_TRYCC	48322.8	0.996	1	2	2	12	0.0003	0.23	DMGTTWTGTIGTLPGVWTK	R	S	0.758	2.72	0	1	0	0	1	0	0	2	2022	5841.6	482560	182	200	Q4CXS5_TRYCC,Q4CUS9_TRYCC,Q4DPT3_TRYCC
Y-VF	Trans-sialidase, putative (Fragment) OS=Trypanosoma cruzi (strain CL Brener) GN=Tc00.1047053432995.9 PE=4 SV=1	Q4CKL4_TRYCC	48322.8	0.997	1	2	2	12	0.0003	0.23	EQSLVSVHQPTTIAK	K	G	0.683	4.04	0	1	0	0	1	0	0	2	1637.89	3350.08	5543870	16	30
Y-VF	Trans-sialidase, putative (Fragment) OS=Trypanosoma cruzi (strain CL Brener) GN=Tc00.1047053432995.9 PE=4 SV=1	Q4CKL4_TRYCC	48322.8	0.997	1	2	2	12	0.0003	0.23	FYCDGLDLK	K	L	0.681	1.45	0	1	0	0	1	0	0	2	1130.52	4173.84	7816970	50	58
Y-VF	Trans-sialidase, putative (Fragment) OS=Trypanosoma cruzi (strain CL Brener) GN=Tc00.1047053432995.9 PE=4 SV=1	Q4CKL4_TRYCC	48322.8	0.997	1	2	2	12	0.0003	0.23	SFCVGPVAMR	R	D	0.633	2.53	0	1	0	0	2	0	0	2	1123.54	3926.75	14700000	254	263	Q4CXS5_TRYCC,Q4CUS9_TRYCC
Y-VF	Trans-sialidase, putative (Fragment) OS=Trypanosoma cruzi (strain CL Brener) GN=Tc00.1047053432995.9 PE=4 SV=1	Q4CKL4_TRYCC	48322.8	0.99	1	2	2	12	0.0003	0.23	SVLSTWAK	K	K	0.536	1.65	0	1	0	0	1	0	0	2	891.493	3962.55	5210970	309	316	Q4CRR3_TRYCC,Q4DBD2_TRYCC,A5JUX4_TRYCR,Q4CUU4_TRYCC,Q4CRZ2_TRYCC,A0PGC0_TRYCR,Q4DPT3_TRYCC,Q2VYD0_TRYCR,Q4CSG5_TRYCC
Y-VF	Trans-sialidase, putative (Fragment) OS=Trypanosoma cruzi (strain CL Brener) GN=Tc00.1047053432995.9 PE=4 SV=1	Q4CKL4_TRYCC	48322.8	0.98	1	2	2	12	0.0003	0.23	VTEWEGSLLMIVDCEDGQR	R	V	0.297	3.46	0	1	0	0	0	1	0	2	2253.02	5884.99	670769	158	176	Q4DBD2_TRYCC,Q4CUS9_TRYCC,Q4CUU4_TRYCC,Q4CRZ2_TRYCC,Q4DPT3_TRYCC,Q4DBD3_TRYCC
Y-VF	Trans-sialidase, putative (Fragment) OS=Trypanosoma cruzi (strain CL Brener) GN=Tc00.1047053432995.9 PE=4 SV=1	Q4CKL4_TRYCC	48322.8	0.997	1	2	2	12	0.0003	0.23	YGFQLTEPSSR	R	V	0.683	2.71	0	1	0	0	1	0	0	2	1284.62	4068.72	7095300	364	374	Q4CXS5_TRYCC,Q4CZ95_TRYCC,Q4CUS9_TRYCC,Q4DPT3_TRYCC,Q4CSG5_TRYCC
Y-VF	85 kDa surface glycoprotein (Fragment) OS=Trypanosoma cruzi PE=2 SV=1	A0PGB9_TRYCR	66002.8	0.997	0.998	1	1	12	0.0003	0.0786	DTDKGSAISLSR	R	M	0.77	3.11	0	1	0	0	2	0	0	2	1249.64	2635.49	8074850	365	376
Y-VF	85 kDa surface glycoprotein (Fragment) OS=Trypanosoma cruzi PE=2 SV=1	A0PGB9_TRYCR	66002.8	0.969	0.998	1	1	12	0.0003	0.0786	GSAISLSR	K	M	0.354	1.92	0	1	0	0	1	0	0	2	790.442	2868.97	20500000	369	376	Q4CXS5_TRYCC,Q4CZ95_TRYCC,Q4CN26_TRYCC,Q4CUS9_TRYCC,Q4E3G9_TRYCC
Y-VF	85 kDa surface glycoprotein (Fragment) OS=Trypanosoma cruzi PE=2 SV=1	A0PGB9_TRYCR	66002.8	0.997	0.998	1	1	12	0.0003	0.0786	ITEWDGSLLMIVNCK	R	Y	0.541	2.67	0	1	0	0	2	1	0	2	1794.88	5574.24	3492760	236	250	A0PGC0_TRYCR,A0PGD2_TRYCR,A0PGB6_TRYCR,Q2VYD0_TRYCR
Y-VF	85 kDa surface glycoprotein (Fragment) OS=Trypanosoma cruzi PE=2 SV=1	A0PGB9_TRYCR	66002.8	0.98	0.998	1	1	12	0.0003	0.0786	KVMLYTQR	R	G	0.463	1.54	0	1	0	0	2	0	0	2	1054.57	2511.76	5580490	302	309	Q4CSS2_TRYCC,Q4CXS5_TRYCC,Q8M369_TRYCR,Q4DKB6_TRYCC,Q4CN26_TRYCC,Q4CRQ9_TRYCC,Q4D2I1_TRYCC,V5BA90_TRYCR,A0A0B4L7N1_TRYCR,Q4CPL3_TRYCC,V5BM06_TRYCR,K2N4J2_TRYCR,Q2VYD0_TRYCR,Q4E0D0_TRYCC,Q86DL7_TRYCR,V5A4D8_TRYCR,Q4D980_TRYCC,Q4DKM4_TRYCC,V5AYK0_TRYCR,V5CJT8_TRYCR,Q4CQC9_TRYCC,Q4D825_TRYCC,V5B534_TRYCR,V5D5H5_TRYCR,Q4CQT4_TRYCC,Q4CT07_TRYCC,Q4DQW0_TRYCC,Q4CQV3_TRYCC,V5AYL7_TRYCR,Q4CQP5_TRYCC,Q4CWN…
Y-VF	85 kDa surface glycoprotein (Fragment) OS=Trypanosoma cruzi PE=2 SV=1	A0PGB9_TRYCR	66002.8	0.997	0.998	1	1	12	0.0003	0.0786	VEALITATIEGR	R	K	0.518	2.84	0	1	0	0	3	1	0	2	1272.72	4519.09	25400000	290	301	A0PGC0_TRYCR,A0PGB6_TRYCR,Q2VYD0_TRYCR
Y-VF	Surface glycoprotein OS=Trypanosoma cruzi GN=TSA-E1 PE=2 SV=1	Q26852_TRYCR	89176.9	0.997	0.998	1	2	12	0.0003	0.108	AGGVMIAFVEGR	R	T	0.574	2.68	0	1	0	0	2	0	0	2	1222.63	4576.91	6175780	74	85	Q4DSY8_TRYCC
Y-VF	Surface glycoprotein OS=Trypanosoma cruzi GN=TSA-E1 PE=2 SV=1	Q26852_TRYCR	89176.9	0.997	0.998	1	2	12	0.0003	0.108	APETWQSLVAEVTK	K	D	0.62	2.19	0	1	0	0	1	0	0	2	1558.81	5809.79	791164	109	122	Q4CPD1_TRYCC,Q4DSY8_TRYCC
Y-VF	Surface glycoprotein OS=Trypanosoma cruzi GN=TSA-E1 PE=2 SV=1	Q26852_TRYCR	89176.9	0.995	0.998	1	2	12	0.0003	0.108	DIFASPALVR	K	A	0.552	2.09	0	1	0	0	2	0	0	2	1088.61	4676.53	4902930	64	73	Q4CPD1_TRYCC,Q4DSY8_TRYCC
Y-VF	Surface glycoprotein OS=Trypanosoma cruzi GN=TSA-E1 PE=2 SV=1	Q26852_TRYCR	89176.9	0.997	0.998	1	2	12	0.0003	0.108	LFPEVIDLSSSDIVAGYIK	K	A	0.627	2.62	0	1	0	0	1	2	0	2	2066.11	6246.01	1081190	90	108
Y-VF	Surface glycoprotein OS=Trypanosoma cruzi GN=TSA-E1 PE=2 SV=1	Q26852_TRYCR	89176.9	0.985	0.998	1	2	12	0.0003	0.108	LTEELNTIK	R	S	0.38	2.14	0	1	0	0	1	0	0	2	1060.59	3360.26	6818350	424	432	Q4CSS2_TRYCC,A5JUX4_TRYCR,V5B7F4_TRYCR
Y-VF	Surface glycoprotein OS=Trypanosoma cruzi GN=TSA-E1 PE=2 SV=1	Q26852_TRYCR	89176.9	0.993	0.998	1	2	12	0.0003	0.108	SGPELPEVSLR	K	V	0.562	1.79	0	1	0	0	1	0	0	2	1183.63	4286.34	4401290	325	335	Q4DSY8_TRYCC
Y-VF	Surface glycoprotein OS=Trypanosoma cruzi GN=TSA-E1 PE=2 SV=1	Q26852_TRYCR	89176.9	0.997	0.998	1	2	12	0.0003	0.108	VDALITATIEGR	R	K	0.584	3.58	0	1	0	0	1	0	0	2	1258.7	4516.45	3526280	336	347	V5D3Z5_TRYCR,Q4DSY8_TRYCC
Y-VF	Surface glycoprotein OS=Trypanosoma cruzi GN=TSA-E1 PE=2 SV=1	Q26852_TRYCR	89176.9	0.972	0.998	1	2	12	0.0003	0.108	VKDIFASPALVR	K	A	0.373	1.78	0	1	0	0	0	1	0	2	1315.77	4273.03	828122	62	73	Q4CPD1_TRYCC,Q4DSY8_TRYCC
Y-VF	Trans-sialidase, putative OS=Trypanosoma cruzi (strain CL Brener) GN=Tc00.1047053510979.40 PE=4 SV=1	Q4D2L1_TRYCC	91865.5	0.996	0.997	1	1	12	0.0003	0.0896	FLTGLIGGGGSGIK	K	I	0.483	2.44	0	1	0	0	1	0	0	2	1276.73	4928.46	2270370	256	269	Q4CSS7_TRYCC,Q4CWB0_TRYCC
Y-VF	Trans-sialidase, putative OS=Trypanosoma cruzi (strain CL Brener) GN=Tc00.1047053510979.40 PE=4 SV=1	Q4D2L1_TRYCC	91865.5	0.99	0.997	1	1	12	0.0003	0.0896	GISHFYIGGDGGSAENTESR	K	E	0.541	3.8	0	1	0	0	0	1	0	2	2053.92	3666.73	1884550	684	703	Q4E2C0_TRYCC
Y-VF	Trans-sialidase, putative OS=Trypanosoma cruzi (strain CL Brener) GN=Tc00.1047053510979.40 PE=4 SV=1	Q4D2L1_TRYCC	91865.5	0.997	0.997	1	1	12	0.0003	0.0896	LMMMTACDDGR	K	R	0.826	2.33	0	1	0	0	6	0	0	2	1332.51	2560.34	13300000	324	334	Q4DQA2_TRYCC,Q4DCY7_TRYCC,V5A2Q8_TRYCR,V5B250_TRYCR,V5APD4_TRYCR,V5BAW5_TRYCR,V5B913_TRYCR,Q4DTC3_TRYCC,V5AIX4_TRYCR,V5B386_TRYCR,V5D006_TRYCR,Q4DQA0_TRYCC,Q4E2C0_TRYCC,K2M3W7_TRYCR,V5AMH3_TRYCR,V5CZX6_TRYCR,Q4DEK8_TRYCC,V5B6W7_TRYCR,V5AUX7_TRYCR,K2MVK9_TRYCR,Q4D2F9_TRYCC,V5ATV7_TRYCR,V5D2N9_TRYCR,V5B7T7_TRYCR,K2M315_TRYCR,V5CJ76_TRYCR,V5CZ33_TRYCR,Q4CTZ4_TRYCC,Q4CZA0_TRYCC,V5BEC1_TRYCR,V5AJL9_TR…
Y-VF	Trans-sialidase, putative OS=Trypanosoma cruzi (strain CL Brener) GN=Tc00.1047053510979.40 PE=4 SV=1	Q4D2L1_TRYCC	91865.5	0.996	0.997	1	1	12	0.0003	0.0896	LMMMTACDDGRR	K	R	0.495	2.79	0	1	0	0	0	1	0	2	1456.62	3285.95	3693070	324	335	Q4DQA2_TRYCC,Q4DCY7_TRYCC,V5A2Q8_TRYCR,V5B250_TRYCR,V5APD4_TRYCR,V5BAW5_TRYCR,V5B913_TRYCR,Q4DTC3_TRYCC,V5AIX4_TRYCR,V5B386_TRYCR,V5D006_TRYCR,Q4DQA0_TRYCC,Q4E2C0_TRYCC,K2M3W7_TRYCR,V5AMH3_TRYCR,V5CZX6_TRYCR,Q4DEK8_TRYCC,V5B6W7_TRYCR,V5AUX7_TRYCR,K2MVK9_TRYCR,Q4D2F9_TRYCC,V5ATV7_TRYCR,V5D2N9_TRYCR,V5B7T7_TRYCR,K2M315_TRYCR,V5CJ76_TRYCR,V5CZ33_TRYCR,Q4CTZ4_TRYCC,Q4CZA0_TRYCC,V5BEC1_TRYCR,V5AJL9_TR…
Y-VF	Trans-sialidase, putative OS=Trypanosoma cruzi (strain CL Brener) GN=Tc00.1047053510979.40 PE=4 SV=1	Q4D2L1_TRYCC	91865.5	0.982	0.997	1	1	12	0.0003	0.0896	NDEAVSSLR	K	V	0.217	3.05	0	1	0	0	1	0	0	2	990.485	2561.7	4431610	93	101	Q4CSS7_TRYCC
Y-VF	Trans-sialidase, putative OS=Trypanosoma cruzi (strain CL Brener) GN=Tc00.1047053510979.40 PE=4 SV=1	Q4D2L1_TRYCC	91865.5	0.97	0.997	1	1	12	0.0003	0.0896	STAAEETLSK	R	A	0.356	2.04	0	1	0	0	1	0	0	2	1036.52	2112.11	3061590	742	751	Q4CWB0_TRYCC
Y-VF	Trans-sialidase, putative OS=Trypanosoma cruzi (strain CL Brener) GN=Tc00.1047053510979.40 PE=4 SV=1	Q4D2L1_TRYCC	91865.5	0.991	0.997	1	1	12	0.0003	0.0896	VSSPEEFFVWR	R	D	0.677	2.75	0	1	0	0	1	0	0	2	1382.67	5577.09	1461400	79	89
Y-VF	Trans-sialidase, putative OS=Trypanosoma cruzi (strain CL Brener) GN=Tc00.1047053507875.70 PE=4 SV=1	Q4DWV4_TRYCC	94494.1	0.995	1	1	1	11	0.0003	0.148	DGTIVFPMQAK	R	D	0.484	2.57	0	1	0	0	1	0	0	2	1206.62	4429.19	4378770	258	268	K2N4M8_TRYCR,Q4CPA0_TRYCC,Q4D0T2_TRYCC,V5CZL2_TRYCR,Q4DMZ9_TRYCC,Q4DVI7_TRYCC,Q4CRD4_TRYCC,Q4CTU4_TRYCC,Q4DGV8_TRYCC
Y-VF	Trans-sialidase, putative OS=Trypanosoma cruzi (strain CL Brener) GN=Tc00.1047053507875.70 PE=4 SV=1	Q4DWV4_TRYCC	94494.1	0.997	1	1	1	11	0.0003	0.148	EGSSPIPLIGAR	K	L	0.628	3.13	0	1	0	0	1	0	0	2	1196.66	4384.98	4754090	553	564
Y-VF	Trans-sialidase, putative OS=Trypanosoma cruzi (strain CL Brener) GN=Tc00.1047053507875.70 PE=4 SV=1	Q4DWV4_TRYCC	94494.1	0.997	1	1	1	11	0.0003	0.148	ENDDAAASSLLVK	R	S	0.523	2.51	0	1	0	0	1	0	0	2	1332.66	3757.75	3304870	412	424
Y-VF	Trans-sialidase, putative OS=Trypanosoma cruzi (strain CL Brener) GN=Tc00.1047053507875.70 PE=4 SV=1	Q4DWV4_TRYCC	94494.1	0.997	1	1	1	11	0.0003	0.148	EVMLITAPVYPK	K	E	0.618	2.71	0	1	0	0	1	0	0	2	1376.75	4447.04	2257940	374	385	V5B050_TRYCR,Q4DVI7_TRYCC,V5ALZ9_TRYCR,V5B0D1_TRYCR,V5CNE6_TRYCR,V5B7R8_TRYCR,Q4DGV8_TRYCC
Y-VF	Trans-sialidase, putative OS=Trypanosoma cruzi (strain CL Brener) GN=Tc00.1047053507875.70 PE=4 SV=1	Q4DWV4_TRYCC	94494.1	0.997	1	1	1	11	0.0003	0.148	GESHSLTELIGGGGSGAVMR	K	D	0.584	4.37	0	1	0	0	0	2	0	2	1914.93	4284.76	7618580	238	257
Y-VF	Trans-sialidase, putative OS=Trypanosoma cruzi (strain CL Brener) GN=Tc00.1047053507875.70 PE=4 SV=1	Q4DWV4_TRYCC	94494.1	0.994	1	1	1	11	0.0003	0.148	ISHFFFGAGNK	R	E	0.454	2.11	0	1	0	0	0	1	0	2	1224.62	4045.04	1858130	658	668	Q4DDZ1_TRYCC,Q4CZ96_TRYCC,V5BBS0_TRYCR
Y-VF	Trans-sialidase, putative OS=Trypanosoma cruzi (strain CL Brener) GN=Tc00.1047053507875.70 PE=4 SV=1	Q4DWV4_TRYCC	94494.1	0.997	1	1	1	11	0.0003	0.148	IYETDEEELEEEEMAQHR	R	N	0.577	2.52	0	1	0	0	0	1	0	2	2295.96	3578.14	1586860	631	648	Q4DDZ1_TRYCC
Y-VF	Trans-sialidase, putative OS=Trypanosoma cruzi (strain CL Brener) GN=Tc00.1047053507875.70 PE=4 SV=1	Q4DWV4_TRYCC	94494.1	0.997	1	1	1	11	0.0003	0.148	SEGELILLYEK	K	R	0.668	3.22	0	1	0	0	1	0	0	2	1293.69	4886.52	2952400	425	435	Q4DA40_TRYCC
Y-VF	Trans-sialidase, putative OS=Trypanosoma cruzi (strain CL Brener) GN=Tc00.1047053507875.70 PE=4 SV=1	Q4DWV4_TRYCC	94494.1	0.997	1	1	1	11	0.0003	0.148	SGFTTAIIEEK	K	E	0.661	2.65	0	1	0	0	1	0	0	2	1195.62	4103.06	4478260	363	373
Y-VF	Trans-sialidase, putative OS=Trypanosoma cruzi (strain CL Brener) GN=Tc00.1047053507875.70 PE=4 SV=1	Q4DWV4_TRYCC	94494.1	0.997	1	1	1	11	0.0003	0.148	VYDVGPISR	R	E	0.703	2.45	0	1	0	0	1	0	0	2	1005.54	3419.09	11300000	403	411	Q4DDZ1_TRYCC,V5BFB7_TRYCR,Q4CPQ2_TRYCC,Q4CPA0_TRYCC,Q4D0T2_TRYCC,Q4CUD0_TRYCC,Q4E3C3_TRYCC,Q4CRT3_TRYCC,V5BQA7_TRYCR,Q4DA40_TRYCC,Q4DTD3_TRYCC
Y-VF	Uncharacterized protein OS=Trypanosoma cruzi (strain CL Brener) GN=Tc00.1047053507569.10 PE=4 SV=1	Q4CTC8_TRYCC	93092.9	0.997	1	1	1	11	0.0003	0.174	AANEVHDLEEIEALYALSVR	R	E	0.677	4.64	0	1	0	0	0	1	0	2	2242.14	5922.63	1901010	389	408	Q4CYL3_TRYCC
Y-VF	Uncharacterized protein OS=Trypanosoma cruzi (strain CL Brener) GN=Tc00.1047053507569.10 PE=4 SV=1	Q4CTC8_TRYCC	93092.9	0.993	1	1	1	11	0.0003	0.174	APGRPTESLVSICR	R	A	0.539	2.86	0	1	0	0	0	1	0	2	1542.81	3508.58	2486120	147	160	Q4CYL3_TRYCC
Y-VF	Uncharacterized protein OS=Trypanosoma cruzi (strain CL Brener) GN=Tc00.1047053507569.10 PE=4 SV=1	Q4CTC8_TRYCC	93092.9	0.988	1	1	1	11	0.0003	0.174	AVMLALQEDR	R	V	0.468	2.06	0	1	0	0	1	0	0	2	1145.6	3978	2878720	161	170	Q4CYL3_TRYCC
Y-VF	Uncharacterized protein OS=Trypanosoma cruzi (strain CL Brener) GN=Tc00.1047053507569.10 PE=4 SV=1	Q4CTC8_TRYCC	93092.9	0.997	1	1	1	11	0.0003	0.174	DVTAEQLQALANEAEFLGLR	R	G	0.797	3.58	0	1	0	0	0	1	0	2	2188.12	6522.86	242529	547	566
Y-VF	Uncharacterized protein OS=Trypanosoma cruzi (strain CL Brener) GN=Tc00.1047053507569.10 PE=4 SV=1	Q4CTC8_TRYCC	93092.9	0.997	1	1	1	11	0.0003	0.174	EEEEMQELK	R	T	0.633	2.27	0	1	0	0	1	0	0	2	1164.51	2934.76	3290040	409	417	Q4CYL3_TRYCC
Y-VF	Uncharacterized protein OS=Trypanosoma cruzi (strain CL Brener) GN=Tc00.1047053507569.10 PE=4 SV=1	Q4CTC8_TRYCC	93092.9	0.993	1	1	1	11	0.0003	0.174	ETMEALDEAR	R	K	0.511	1.82	0	1	0	0	1	0	0	2	1180.52	2409.75	1338810	122	131	Q4CYL3_TRYCC
Y-VF	Uncharacterized protein OS=Trypanosoma cruzi (strain CL Brener) GN=Tc00.1047053507569.10 PE=4 SV=1	Q4CTC8_TRYCC	93092.9	0.99	1	1	1	11	0.0003	0.174	HVTEMLLR	R	S	0.463	2.28	0	1	0	0	1	0	0	2	998.545	3295.16	5608860	342	349	Q4CYL3_TRYCC
Y-VF	Uncharacterized protein OS=Trypanosoma cruzi (strain CL Brener) GN=Tc00.1047053507569.10 PE=4 SV=1	Q4CTC8_TRYCC	93092.9	0.997	1	1	1	11	0.0003	0.174	LELDHQLQQAVEEEDKASEK	K	L	0.596	4	0	1	0	0	0	1	0	2	2339.14	4369.4	909334	82	101	Q4CYL3_TRYCC
Y-VF	Uncharacterized protein OS=Trypanosoma cruzi (strain CL Brener) GN=Tc00.1047053507569.10 PE=4 SV=1	Q4CTC8_TRYCC	93092.9	0.995	1	1	1	11	0.0003	0.174	LQEMATDTGK	K	L	0.453	2.55	0	1	0	0	1	0	0	2	1093.52	2248.28	2773850	65	74	Q4CYL3_TRYCC
Y-VF	Uncharacterized protein OS=Trypanosoma cruzi (strain CL Brener) GN=Tc00.1047053507569.10 PE=4 SV=1	Q4CTC8_TRYCC	93092.9	0.997	1	1	1	11	0.0003	0.174	QLDAALTDVVR	R	R	0.56	3.21	0	1	0	0	1	0	0	2	1200.66	4339.18	7437720	439	449	Q4CYL3_TRYCC
Y-VF	Uncharacterized protein OS=Trypanosoma cruzi (strain CL Brener) GN=Tc00.1047053507569.10 PE=4 SV=1	Q4CTC8_TRYCC	93092.9	0.997	1	1	1	11	0.0003	0.174	RPVVEIATVR	R	Y	0.543	2.3	0	1	0	0	1	0	0	2	1139.69	3272.93	5654010	629	638	Q4CYL3_TRYCC
Y-VF	Arginine kinase OS=Trypanosoma cruzi Dm28c GN=TCDM_03088 PE=3 SV=1	V5BUA6_TRYCR	45179.1	0.997	1	0	0	11	0.0003	0.244	DFGDLNTFIDVDPDKK	K	Y	0.634	3.32	0	1	0	0	0	1	0	2	1838.88	5277.89	1483940	144	159
Y-VF	Arginine kinase OS=Trypanosoma cruzi Dm28c GN=TCDM_03088 PE=3 SV=1	V5BUA6_TRYCR	45179.1	0.997	1	0	0	11	0.0003	0.244	EMQDGILELIK	K	A	0.577	2.64	0	1	0	0	2	0	0	2	1304.68	5343.44	5006350	382	392
Y-VF	Arginine kinase OS=Trypanosoma cruzi Dm28c GN=TCDM_03088 PE=3 SV=1	V5BUA6_TRYCR	45179.1	0.997	1	0	0	11	0.0003	0.244	GQLESMSGELR	K	G	0.52	3.16	0	1	0	0	2	0	0	2	1206.58	3169.84	7126680	195	205
Y-VF	Arginine kinase OS=Trypanosoma cruzi Dm28c GN=TCDM_03088 PE=3 SV=1	V5BUA6_TRYCR	45179.1	0.997	1	0	0	11	0.0003	0.244	KQQYEEMESR	K	V	0.584	2.38	0	1	0	0	1	0	0	2	1327.59	2187.07	402504	183	192
Y-VF	Arginine kinase OS=Trypanosoma cruzi Dm28c GN=TCDM_03088 PE=3 SV=1	V5BUA6_TRYCR	45179.1	0.997	1	0	0	11	0.0003	0.244	LGFLTFCPTNLGTTIR	R	A	0.713	2.95	0	1	0	0	1	0	0	2	1810.95	5884.21	927619	306	321
Y-VF	Arginine kinase OS=Trypanosoma cruzi Dm28c GN=TCDM_03088 PE=3 SV=1	V5BUA6_TRYCR	45179.1	0.997	1	0	0	11	0.0003	0.244	LVTAVGVIEEK	R	V	0.468	2.9	0	1	0	0	1	0	0	2	1157.68	4061.33	6875590	287	297
Y-VF	Arginine kinase OS=Trypanosoma cruzi Dm28c GN=TCDM_03088 PE=3 SV=1	V5BUA6_TRYCR	45179.1	0.997	1	0	0	11	0.0003	0.244	QLIDDHFLFK	K	E	0.428	2.29	0	1	0	0	1	1	0	2	1275.67	4876	5713570	221	230
Y-VF	Arginine kinase OS=Trypanosoma cruzi Dm28c GN=TCDM_03088 PE=3 SV=1	V5BUA6_TRYCR	45179.1	0.997	1	0	0	11	0.0003	0.244	SLEGYPFNPCLK	R	K	0.601	2.47	0	1	0	0	1	0	0	2	1424.69	4570.64	2636050	171	182
Y-VF	Trans-sialidase, putative OS=Trypanosoma cruzi (strain CL Brener) GN=Tc00.1047053506129.50 PE=4 SV=1	Q4DFT5_TRYCC	159309	0.997	1	1	1	11	0.0003	0.0642	EYPVANTAAAGHIFR	R	N	0.535	2.05	0	1	0	0	0	1	0	2	1616.82	3959.65	4295740	87	101	Q4E0H9_TRYCC
Y-VF	Trans-sialidase, putative OS=Trypanosoma cruzi (strain CL Brener) GN=Tc00.1047053506129.50 PE=4 SV=1	Q4DFT5_TRYCC	159309	0.997	1	1	1	11	0.0003	0.0642	IIMITSCEYGR	K	R	0.597	2.66	0	1	0	0	1	0	0	2	1342.65	4094.89	3082840	309	319	Q4DGT1_TRYCC,Q4D1A6_TRYCC,Q8T301_TRYCR,Q4D7N7_TRYCC
Y-VF	Trans-sialidase, putative OS=Trypanosoma cruzi (strain CL Brener) GN=Tc00.1047053506129.50 PE=4 SV=1	Q4DFT5_TRYCC	159309	0.997	1	1	1	11	0.0003	0.0642	SAEPKPAEPK	K	S	0.624	2.69	0	1	0	0	1	0	0	2	1053.56	1134.43	8204630	697	706	Q4E0H9_TRYCC
Y-VF	Trans-sialidase, putative OS=Trypanosoma cruzi (strain CL Brener) GN=Tc00.1047053506129.50 PE=4 SV=1	Q4DFT5_TRYCC	159309	0.997	1	1	1	11	0.0003	0.0642	SAEPKPAEPKPAEPK	K	S	0.627	2.08	0	1	0	0	0	4	0	2	1575.84	1675.92	2570150	1262	1276	Q4E0H9_TRYCC
Y-VF	Trans-sialidase, putative OS=Trypanosoma cruzi (strain CL Brener) GN=Tc00.1047053506129.50 PE=4 SV=1	Q4DFT5_TRYCC	159309	0.997	1	1	1	11	0.0003	0.0642	SAEPKPAEPKPAEPKPAEPK	K	S	0.558	2.94	0	1	0	0	0	2	1	2	2098.12	2211.68	3949450	1082	1101	Q4E0H9_TRYCC
Y-VF	Trans-sialidase, putative OS=Trypanosoma cruzi (strain CL Brener) GN=Tc00.1047053506129.50 PE=4 SV=1	Q4DFT5_TRYCC	159309	0.99	1	1	1	11	0.0003	0.0642	SAEPKPAEPKPAEPKPAEPKPAEPK	K	S	0.48	2.77	0	1	0	0	0	0	0	2	2620.4	2342.72	1481370	1307	1331
Y-VF	2,3-bisphosphoglycerate-independent phosphoglycerate mutase, putative OS=Trypanosoma cruzi (strain CL Brener) GN=Tc00.1047053506247.330 PE=4 SV=1	Q4E122_TRYCC	60366.2	0.968	1	2	2	11	0.0003	0.291	AQVLGEAR	R	A	0.305	2.09	0	1	0	0	1	0	0	2	843.468	2269.2	4055890	223	230	V5BM55_TRYCR
Y-VF	2,3-bisphosphoglycerate-independent phosphoglycerate mutase, putative OS=Trypanosoma cruzi (strain CL Brener) GN=Tc00.1047053506247.330 PE=4 SV=1	Q4E122_TRYCC	60366.2	0.997	1	2	2	11	0.0003	0.291	INFPNGDMVGHTGDLAATVTAVEAVDASLQR	R	L	0.778	3.5	0	1	0	0	0	1	0	2	3185.55	5975.28	507033	419	449
Y-VF	2,3-bisphosphoglycerate-independent phosphoglycerate mutase, putative OS=Trypanosoma cruzi (strain CL Brener) GN=Tc00.1047053506247.330 PE=4 SV=1	Q4E122_TRYCC	60366.2	0.98	1	2	2	11	0.0003	0.291	KEDPNVSDQYYPPFIISDVDGK	R	A	0.628	3.85	0	1	0	0	0	1	0	2	2526.2	5161.37	1514070	244	265	V5BM55_TRYCR
Y-VF	2,3-bisphosphoglycerate-independent phosphoglycerate mutase, putative OS=Trypanosoma cruzi (strain CL Brener) GN=Tc00.1047053506247.330 PE=4 SV=1	Q4E122_TRYCC	60366.2	0.997	1	2	2	11	0.0003	0.291	SGKLDEEHETFFEIPSDR	R	V	0.686	4.75	0	1	0	0	0	1	1	2	2135.99	4339.58	5237310	370	387	V5BM55_TRYCR
Y-VF	2,3-bisphosphoglycerate-independent phosphoglycerate mutase, putative OS=Trypanosoma cruzi (strain CL Brener) GN=Tc00.1047053506247.330 PE=4 SV=1	Q4E122_TRYCC	60366.2	0.997	1	2	2	11	0.0003	0.291	TGEIFTSDGYR	K	Y	0.579	2.91	0	1	0	0	1	0	0	2	1245.57	3661.71	5467360	101	111	V5BM55_TRYCR
Y-VF	2,3-bisphosphoglycerate-independent phosphoglycerate mutase, putative OS=Trypanosoma cruzi (strain CL Brener) GN=Tc00.1047053506247.330 PE=4 SV=1	Q4E122_TRYCC	60366.2	0.997	1	2	2	11	0.0003	0.291	TLHLIGLLSDGGVHSR	R	D	0.715	4.65	0	1	0	0	0	1	1	2	1674.93	4647.89	3486530	123	138	V5BM55_TRYCR
Y-VF	2,3-bisphosphoglycerate-independent phosphoglycerate mutase, putative OS=Trypanosoma cruzi (strain CL Brener) GN=Tc00.1047053506247.330 PE=4 SV=1	Q4E122_TRYCC	60366.2	0.997	1	2	2	11	0.0003	0.291	VLPLTSHTLAPVPVFIGGAGLDAR	K	V	0.584	4.36	0	1	0	0	0	1	0	2	2401.36	5614.84	2624500	490	513	V5BM55_TRYCR
Y-VF	2,3-bisphosphoglycerate-independent phosphoglycerate mutase, putative OS=Trypanosoma cruzi (strain CL Brener) GN=Tc00.1047053506247.330 PE=4 SV=1	Q4E122_TRYCC	60366.2	0.997	1	2	2	11	0.0003	0.291	VVLQGASLVDDAIK	R	T	0.712	3.51	0	1	0	0	1	0	0	2	1427.81	4721.12	4435210	87	100
Y-VF	2,3-bisphosphoglycerate-independent phosphoglycerate mutase, putative OS=Trypanosoma cruzi (strain CL Brener) GN=Tc00.1047053506247.330 PE=4 SV=1	Q4E122_TRYCC	60366.2	0.997	1	2	2	11	0.0003	0.291	YDGDLGIPNNFLVPPPR	R	L	0.519	2.41	0	1	0	0	0	1	0	2	1883.97	5446.94	1603800	317	333	V5BM55_TRYCR
Y-VF	Uncharacterized protein OS=Trypanosoma cruzi Dm28c GN=TCDM_00415 PE=4 SV=1	V5DU56_TRYCR	54240.7	0.986	0.999	1	2	11	0.0003	0.2	EKDAYIAR	K	E	0.414	1.92	0	1	0	0	1	0	0	2	965.505	1720.96	1025530	331	338	Q4CR17_TRYCC,Q4CUZ0_TRYCC,Q4CXY5_TRYCC,Q4CUE8_TRYCC
Y-VF	Uncharacterized protein OS=Trypanosoma cruzi Dm28c GN=TCDM_00415 PE=4 SV=1	V5DU56_TRYCR	54240.7	0.997	0.999	1	2	11	0.0003	0.2	IYDVGPISAENEDVAASTLLYATVEAQPLKK	R	E	0.836	3.77	0	1	0	0	0	2	1	2	3305.72	5917.32	1492230	256	286
Y-VF	Uncharacterized protein OS=Trypanosoma cruzi Dm28c GN=TCDM_00415 PE=4 SV=1	V5DU56_TRYCR	54240.7	0.997	0.999	1	2	11	0.0003	0.2	LHLWLTDMQR	R	I	0.593	2.21	0	1	0	0	0	1	0	2	1312.68	4825.74	1768720	246	255	Q4DWW2_TRYCC,Q4CR17_TRYCC,Q4CUZ0_TRYCC,V5AI71_TRYCR,Q4DFP2_TRYCC,Q4DQV8_TRYCC,Q4E4H9_TRYCC,Q4CSG0_TRYCC,Q4DIN5_TRYCC,Q4CXY5_TRYCC,Q4CUE8_TRYCC
Y-VF	Uncharacterized protein OS=Trypanosoma cruzi Dm28c GN=TCDM_00415 PE=4 SV=1	V5DU56_TRYCR	54240.7	0.987	0.999	1	2	11	0.0003	0.2	MGQNVPYYFANYK	K	F	0.471	1.93	0	1	0	0	1	0	0	2	1610.73	4382.78	2248320	413	425	Q4CR17_TRYCC,Q4CSG0_TRYCC,Q4CXY5_TRYCC
Y-VF	Uncharacterized protein OS=Trypanosoma cruzi Dm28c GN=TCDM_00415 PE=4 SV=1	V5DU56_TRYCR	54240.7	0.997	0.999	1	2	11	0.0003	0.2	MNDAQGTLLFGLSYTHEK	R	K	0.619	3.88	0	1	0	0	0	1	0	2	2040.97	4855.02	1726430	452	469	Q4CR17_TRYCC,Q4CUE8_TRYCC
Y-VF	Uncharacterized protein OS=Trypanosoma cruzi Dm28c GN=TCDM_00415 PE=4 SV=1	V5DU56_TRYCR	54240.7	0.997	0.999	1	2	11	0.0003	0.2	TGHGVQGGFVSAMIDGQK	R	Y	0.693	4.34	0	1	0	0	2	2	0	2	1788.87	3873.71	40500000	209	226	Q4CR17_TRYCC,Q4CSG0_TRYCC,Q4CXY5_TRYCC
Y-VF	Trans-sialidase (Fragment) OS=Trypanosoma cruzi PE=4 SV=1	A0A0B4L7N1_TRYCR	73553.2	0.99	0.998	1	1	11	0.0003	0.0987	ASVYIDGK	K	S	0.499	2.1	0	1	0	0	3	0	0	2	852.446	2629.27	50900000	614	621	Q4CN26_TRYCC,Q4CQP5_TRYCC,V5BA90_TRYCR,Q4CKC3_TRYCC,Q4DBD3_TRYCC,V5BM06_TRYCR,Q4CSG5_TRYCC,Q4DCG7_TRYCC,Q4E0D0_TRYCC,Q4CZ95_TRYCC,Q4DCE1_TRYCC,V5A2J1_TRYCR,V5CYK7_TRYCR,V5AYK0_TRYCR
Y-VF	Trans-sialidase (Fragment) OS=Trypanosoma cruzi PE=4 SV=1	A0A0B4L7N1_TRYCR	73553.2	0.997	0.998	1	1	11	0.0003	0.0987	DSFVSPSLVSAGGVIAAFAEGHINAK	R	T	0.742	4.18	0	1	0	0	0	3	1	2	2544.31	6524.14	2110910	84	109	Q4CLV7_TRYCC,V5AYK0_TRYCR,Q4CPL3_TRYCC,Q4CQC9_TRYCC,Q4DQA1_TRYCC
Y-VF	Trans-sialidase (Fragment) OS=Trypanosoma cruzi PE=4 SV=1	A0A0B4L7N1_TRYCR	73553.2	0.997	0.998	1	1	11	0.0003	0.0987	EHQVALMLQGNK	K	A	0.538	2.9	0	1	0	0	0	1	0	2	1367.71	3385.15	4265350	602	613	Q4DKB6_TRYCC,Q4DCE1_TRYCC,Q4DKM4_TRYCC,V5AUB6_TRYCR,V5CYK7_TRYCR,A0PGC0_TRYCR,V5CJT8_TRYCR,Q4D825_TRYCC,Q2VYD0_TRYCR,Q4DCG7_TRYCC,Q4DQA1_TRYCC
Y-VF	Trans-sialidase (Fragment) OS=Trypanosoma cruzi PE=4 SV=1	A0A0B4L7N1_TRYCR	73553.2	0.997	0.998	1	1	11	0.0003	0.0987	GEFASTLLYSDGK	K	L	0.589	3.02	0	1	0	0	1	0	0	2	1387.67	4470.56	1882260	411	423
Y-VF	Trans-sialidase (Fragment) OS=Trypanosoma cruzi PE=4 SV=1	A0A0B4L7N1_TRYCR	73553.2	0.98	0.998	1	1	11	0.0003	0.0987	KVMLYTQR	R	G	0.463	1.54	0	1	0	0	2	0	0	2	1054.57	2511.76	5580490	368	375	Q4CSS2_TRYCC,Q4CXS5_TRYCC,Q8M369_TRYCR,Q4DKB6_TRYCC,Q4CN26_TRYCC,Q4CRQ9_TRYCC,Q4D2I1_TRYCC,V5BA90_TRYCR,Q4CPL3_TRYCC,V5BM06_TRYCR,K2N4J2_TRYCR,Q2VYD0_TRYCR,Q4E0D0_TRYCC,Q86DL7_TRYCR,V5A4D8_TRYCR,Q4D980_TRYCC,Q4DKM4_TRYCC,A0PGB9_TRYCR,V5AYK0_TRYCR,V5CJT8_TRYCR,Q4CQC9_TRYCC,Q4D825_TRYCC,V5B534_TRYCR,V5D5H5_TRYCR,Q4CQT4_TRYCC,Q4CT07_TRYCC,Q4DQW0_TRYCC,Q4CQV3_TRYCC,V5AYL7_TRYCR,Q4CQP5_TRYCC,Q4CWN6_TR…
Y-VF	Trans-sialidase, putative OS=Trypanosoma cruzi (strain CL Brener) GN=Tc00.1047053510279.230 PE=4 SV=1	Q4E377_TRYCC	103724	0.995	1	1	1	10	0.0003	0.0798	EGCPDQAVDR	K	S	0.621	1.7	0	1	0	0	2	0	0	2	1146.48	1665.53	3407530	159	168
Y-VF	Trans-sialidase, putative OS=Trypanosoma cruzi (strain CL Brener) GN=Tc00.1047053510279.230 PE=4 SV=1	Q4E377_TRYCC	103724	0.997	1	1	1	10	0.0003	0.0798	GMSADGCGDPSVVER	K	E	0.675	2.56	0	1	0	0	2	0	0	2	1552.64	2746.15	2957330	315	329
Y-VF	Trans-sialidase, putative OS=Trypanosoma cruzi (strain CL Brener) GN=Tc00.1047053510279.230 PE=4 SV=1	Q4E377_TRYCC	103724	0.997	1	1	1	10	0.0003	0.0798	LMELSYDSEK	K	K	0.67	2.89	0	1	0	0	2	0	0	2	1214.56	3498.56	5990000	624	633	Q4DTW9_TRYCC
Y-VF	Trans-sialidase, putative OS=Trypanosoma cruzi (strain CL Brener) GN=Tc00.1047053510279.230 PE=4 SV=1	Q4E377_TRYCC	103724	0.997	1	1	1	10	0.0003	0.0798	NGNQGSAYVDGER	R	V	0.757	2.8	0	1	0	0	1	0	0	2	1366.6	2321.12	441782	665	677
Y-VF	Trans-sialidase, putative OS=Trypanosoma cruzi (strain CL Brener) GN=Tc00.1047053510279.230 PE=4 SV=1	Q4E377_TRYCC	103724	0.997	1	1	1	10	0.0003	0.0798	TQHVVILLR	K	N	0.698	2.76	0	1	0	0	1	1	0	2	1078.67	3711.81	10800000	656	664	Q4DTW9_TRYCC
Y-VF	Trans-sialidase, putative OS=Trypanosoma cruzi (strain CL Brener) GN=Tc00.1047053510279.230 PE=4 SV=1	Q4E377_TRYCC	103724	0.997	1	1	1	10	0.0003	0.0798	VYESGDKGDSWTEALGTLSR	R	V	0.475	4.46	0	1	0	0	0	1	0	2	2171.03	4841.3	4171030	347	366	Q4DPD2_TRYCC,Q4DTW4_TRYCC,V5AUG0_TRYCR,Q4E2C9_TRYCC,V5B913_TRYCR,Q4DTC3_TRYCC,Q4E283_TRYCC,Q4E533_TRYCC,Q4DQA0_TRYCC,Q4E2C0_TRYCC,V5AMH3_TRYCR,Q4DEK8_TRYCC,Q4DUY4_TRYCC,V5B1X1_TRYCR,V5BF68_TRYCR,Q4DTW9_TRYCC,Q4DU07_TRYCC,Q4DQS2_TRYCC,Q4CTZ4_TRYCC,Q4E2A1_TRYCC,Q4DKJ6_TRYCC,V5AJP1_TRYCR,V5AQR2_TRYCR,Q4DE94_TRYCC,Q6WAZ7_TRYCR,V5B4E0_TRYCR,V5B0V2_TRYCR,Q4D781_TRYCC
Y-VF	Trans-sialidase, putative OS=Trypanosoma cruzi (strain CL Brener) GN=Tc00.1047053504101.50 PE=4 SV=1	Q4CX14_TRYCC	82566.9	0.997	1	5	5	10	0.0003	0.122	DVMLVTLPVYSNER	R	G	0.572	3.13	0	1	0	0	1	0	0	2	1635.84	5303.9	1815770	388	401
Y-VF	Trans-sialidase, putative OS=Trypanosoma cruzi (strain CL Brener) GN=Tc00.1047053504101.50 PE=4 SV=1	Q4CX14_TRYCC	82566.9	0.993	1	5	5	10	0.0003	0.122	EGETVSSLR	K	V	0.458	2.3	0	1	0	0	1	0	0	2	977.49	2577.91	5822120	89	97	V5D006_TRYCR,V5AMH3_TRYCR,V5CZX6_TRYCR
Y-VF	Trans-sialidase, putative OS=Trypanosoma cruzi (strain CL Brener) GN=Tc00.1047053504101.50 PE=4 SV=1	Q4CX14_TRYCC	82566.9	0.997	1	5	5	10	0.0003	0.122	GMSADGCSDPSVVER	K	K	0.813	2.92	0	1	0	0	2	0	0	2	1566.65	2697.35	2210110	311	325	Q4DU07_TRYCC,Q4DLR5_TRYCC,Q4DCY7_TRYCC
Y-VF	Trans-sialidase, putative OS=Trypanosoma cruzi (strain CL Brener) GN=Tc00.1047053504101.50 PE=4 SV=1	Q4CX14_TRYCC	82566.9	0.997	1	5	5	10	0.0003	0.122	GSDCGFDGVASK	R	L	0.678	1.89	0	1	0	0	1	0	0	2	1199.5	2819.81	1606080	119	130
Y-VF	Trans-sialidase, putative OS=Trypanosoma cruzi (strain CL Brener) GN=Tc00.1047053504101.50 PE=4 SV=1	Q4CX14_TRYCC	82566.9	0.997	1	5	5	10	0.0003	0.122	GTSTGTACSTVR	K	L	0.621	2.26	0	1	0	0	1	0	0	2	1197.55	1278.16	1029460	500	511
Y-VF	Trans-sialidase, putative OS=Trypanosoma cruzi (strain CL Brener) GN=Tc00.1047053504101.50 PE=4 SV=1	Q4CX14_TRYCC	82566.9	0.981	1	5	5	10	0.0003	0.122	GVGSGLIAAR	K	I	0.372	2.07	0	1	0	0	1	0	0	2	900.526	3298.71	7065050	374	383
Y-VF	Trans-sialidase, putative OS=Trypanosoma cruzi (strain CL Brener) GN=Tc00.1047053504101.50 PE=4 SV=1	Q4CX14_TRYCC	82566.9	0.997	1	5	5	10	0.0003	0.122	LHVGGPTTVVR	K	G	0.611	1.9	0	1	0	0	1	0	0	2	1135.66	2970.76	2195130	179	189
Y-VF	Trans-sialidase, putative OS=Trypanosoma cruzi (strain CL Brener) GN=Tc00.1047053504101.50 PE=4 SV=1	Q4CX14_TRYCC	82566.9	0.997	1	5	5	10	0.0003	0.122	LTDGLVGFLSGK	R	F	0.633	3.34	0	1	0	0	2	0	0	2	1206.67	5415.61	4752200	512	523	Q4DTC3_TRYCC
Y-VF	Calpain-like cysteine peptidase, putative OS=Trypanosoma cruzi (strain CL Brener) GN=Tc00.1047053508675.29 PE=4 SV=1	Q4D066_TRYCC	12806.7	0.997	1	1	1	10	0.0003	0.772	CEAQIPPLATVLFVEGEPNGYK	K	L	0.766	4.8	0	1	0	0	0	1	0	2	2432.22	6188	1391550	83	104
Y-VF	Calpain-like cysteine peptidase, putative OS=Trypanosoma cruzi (strain CL Brener) GN=Tc00.1047053508675.29 PE=4 SV=1	Q4D066_TRYCC	12806.7	0.99	1	1	1	10	0.0003	0.772	DEATGEFK	K	C	0.519	1.68	0	1	0	0	1	0	0	2	896.4	2306.71	2763210	75	82
Y-VF	Calpain-like cysteine peptidase, putative OS=Trypanosoma cruzi (strain CL Brener) GN=Tc00.1047053508675.29 PE=4 SV=1	Q4D066_TRYCC	12806.7	0.997	1	1	1	10	0.0003	0.772	DNGNGLLFR	K	I	0.624	2.18	0	1	0	0	1	0	0	2	1005.51	4121.82	6436880	24	32
Y-VF	Calpain-like cysteine peptidase, putative OS=Trypanosoma cruzi (strain CL Brener) GN=Tc00.1047053508675.29 PE=4 SV=1	Q4D066_TRYCC	12806.7	0.996	1	1	1	10	0.0003	0.772	DSKVEPLGSTK	K	M	0.518	2.2	0	1	0	0	1	0	0	2	1160.62	2179.13	1992160	61	71
Y-VF	Calpain-like cysteine peptidase, putative OS=Trypanosoma cruzi (strain CL Brener) GN=Tc00.1047053508675.29 PE=4 SV=1	Q4D066_TRYCC	12806.7	0.983	1	1	1	10	0.0003	0.772	KQWAFYNDTK	K	E	0.364	2.13	0	1	0	0	0	1	0	2	1300.63	3584.56	2396940	39	48
Y-VF	Calpain-like cysteine peptidase, putative OS=Trypanosoma cruzi (strain CL Brener) GN=Tc00.1047053508675.29 PE=4 SV=1	Q4D066_TRYCC	12806.7	0.997	1	1	1	10	0.0003	0.772	LNFEANPVAK	K	-	0.591	2.47	0	1	0	0	1	0	0	2	1102.59	3664.38	8889310	105	114
Y-VF	Calpain-like cysteine peptidase, putative OS=Trypanosoma cruzi (strain CL Brener) GN=Tc00.1047053508675.29 PE=4 SV=1	Q4D066_TRYCC	12806.7	0.989	1	1	1	10	0.0003	0.772	MEKDEATGEFK	K	C	0.442	1.74	0	1	0	0	1	2	0	2	1300.57	2027.83	3139300	72	82
Y-VF	Calpain-like cysteine peptidase, putative OS=Trypanosoma cruzi (strain CL Brener) GN=Tc00.1047053508675.29 PE=4 SV=1	Q4D066_TRYCC	12806.7	0.987	1	1	1	10	0.0003	0.772	YENGQPTFEGPTVVK	K	C	0.392	2.34	0	1	0	0	1	0	0	2	1665.81	3745.41	1773550	6	20
Y-VF	Mucin-associated surface protein (MASP), putative OS=Trypanosoma cruzi (strain CL Brener) GN=Tc00.1047053506763.260 PE=4 SV=1	Q4DZB7_TRYCC	48676	0.995	1	5	5	10	0.0003	0.187	AAAEAAATAAEAK	K	A	0.296	4.2	0	1	0	0	1	0	0	2	1145.58	2285.92	4633000	106	118
Y-VF	Mucin-associated surface protein (MASP), putative OS=Trypanosoma cruzi (strain CL Brener) GN=Tc00.1047053506763.260 PE=4 SV=1	Q4DZB7_TRYCC	48676	0.997	1	5	5	10	0.0003	0.187	AAAEAAESAATK	K	A	0.689	3.48	0	1	0	0	2	0	0	2	1090.54	1614.38	4077660	136	147
Y-VF	Mucin-associated surface protein (MASP), putative OS=Trypanosoma cruzi (strain CL Brener) GN=Tc00.1047053506763.260 PE=4 SV=1	Q4DZB7_TRYCC	48676	0.969	1	5	5	10	0.0003	0.187	AAAEEAAK	K	A	0.378	1.97	0	1	0	0	1	0	0	2	760.384	1086.72	5917840	242	249
Y-VF	Mucin-associated surface protein (MASP), putative OS=Trypanosoma cruzi (strain CL Brener) GN=Tc00.1047053506763.260 PE=4 SV=1	Q4DZB7_TRYCC	48676	0.996	1	5	5	10	0.0003	0.187	AAATATAAAEAETAK	K	A	0.475	3.3	0	1	0	0	0	1	0	2	1347.68	2701.65	3670660	279	293
Y-VF	Mucin-associated surface protein (MASP), putative OS=Trypanosoma cruzi (strain CL Brener) GN=Tc00.1047053506763.260 PE=4 SV=1	Q4DZB7_TRYCC	48676	0.997	1	5	5	10	0.0003	0.187	AAEEAAKDEATAK	K	A	0.648	3.06	0	1	0	0	1	0	0	2	1304.63	1153.83	2203770	229	241
Y-VF	Mucin-associated surface protein (MASP), putative OS=Trypanosoma cruzi (strain CL Brener) GN=Tc00.1047053506763.260 PE=4 SV=1	Q4DZB7_TRYCC	48676	0.996	1	5	5	10	0.0003	0.187	ATTATEAAER	K	A	0.538	2.05	0	1	0	0	2	0	0	2	1020.5	1176.96	8688390	148	157	V5APW9_TRYCR
Y-VF	Mucin-associated surface protein (MASP), putative OS=Trypanosoma cruzi (strain CL Brener) GN=Tc00.1047053506763.260 PE=4 SV=1	Q4DZB7_TRYCC	48676	0.997	1	5	5	10	0.0003	0.187	TAEAAAEALR	K	G	0.462	2.9	0	1	0	0	1	0	0	2	1002.52	2898.09	10900000	379	388	Q4E3V5_TRYCC
Y-VF	Mucin-associated surface protein (MASP), putative OS=Trypanosoma cruzi (strain CL Brener) GN=Tc00.1047053506763.260 PE=4 SV=1	Q4DZB7_TRYCC	48676	0.969	1	5	5	10	0.0003	0.187	TATANAATAAAK	K	A	0.459	2.04	0	1	0	0	1	0	0	2	1061.56	1255.42	9777110	204	215
Y-VF	Mucin-associated surface protein (MASP), putative OS=Trypanosoma cruzi (strain CL Brener) GN=Tc00.1047053506269.40 PE=4 SV=1	Q4D4B2_TRYCC	42966.4	0.984	1	3	3	10	0.0003	0.169	AAAAAESLR	K	V	0.398	2.15	0	1	0	0	1	0	0	2	859.463	2061.31	3944370	320	328
Y-VF	Mucin-associated surface protein (MASP), putative OS=Trypanosoma cruzi (strain CL Brener) GN=Tc00.1047053506269.40 PE=4 SV=1	Q4D4B2_TRYCC	42966.4	0.997	1	3	3	10	0.0003	0.169	AAAEAAAEAAAK	K	A	0.398	3.99	0	1	0	0	1	0	0	2	1044.53	2345.84	1953330	103	114
Y-VF	Mucin-associated surface protein (MASP), putative OS=Trypanosoma cruzi (strain CL Brener) GN=Tc00.1047053506269.40 PE=4 SV=1	Q4D4B2_TRYCC	42966.4	0.997	1	3	3	10	0.0003	0.169	AAAEAAETAVAK	K	A	0.593	3.45	0	1	0	0	2	0	0	2	1102.57	2353.69	5158330	65	76	Q4DU48_TRYCC,Q4E1Z8_TRYCC
Y-VF	Mucin-associated surface protein (MASP), putative OS=Trypanosoma cruzi (strain CL Brener) GN=Tc00.1047053506269.40 PE=4 SV=1	Q4D4B2_TRYCC	42966.4	0.997	1	3	3	10	0.0003	0.169	AAATQATATAEAATK	K	A	0.499	3.14	0	1	0	0	1	2	0	2	1376.7	2662.33	10300000	148	162	Q4DU48_TRYCC
Y-VF	Mucin-associated surface protein (MASP), putative OS=Trypanosoma cruzi (strain CL Brener) GN=Tc00.1047053506269.40 PE=4 SV=1	Q4D4B2_TRYCC	42966.4	0.997	1	3	3	10	0.0003	0.169	AAETAAAEAEAAEAEAK	K	A	0.731	4.93	0	1	0	0	1	0	0	2	1603.74	3542.46	4893360	284	300	Q4DU48_TRYCC
Y-VF	Mucin-associated surface protein (MASP), putative OS=Trypanosoma cruzi (strain CL Brener) GN=Tc00.1047053506269.40 PE=4 SV=1	Q4D4B2_TRYCC	42966.4	0.996	1	3	3	10	0.0003	0.169	VTTVGEEAK	R	T	0.482	2.25	0	1	0	0	2	0	0	2	933.489	1440.69	3349610	329	337
Y-VF	Trans-sialidase, putative OS=Trypanosoma cruzi marinkellei GN=MOQ_006825 PE=4 SV=1	K2M315_TRYCR	34374.1	0.997	1	2	3	10	0.0003	0.0825	LMMMTACDDGR	K	R	0.826	2.33	0	1	0	0	6	0	0	2	1332.51	2560.34	13300000	19	29	Q4D2L1_TRYCC,Q4DQA2_TRYCC,Q4DCY7_TRYCC,V5A2Q8_TRYCR,V5B250_TRYCR,V5APD4_TRYCR,V5BAW5_TRYCR,V5B913_TRYCR,Q4DTC3_TRYCC,V5AIX4_TRYCR,V5B386_TRYCR,V5D006_TRYCR,Q4DQA0_TRYCC,Q4E2C0_TRYCC,K2M3W7_TRYCR,V5AMH3_TRYCR,V5CZX6_TRYCR,Q4DEK8_TRYCC,V5B6W7_TRYCR,V5AUX7_TRYCR,K2MVK9_TRYCR,Q4D2F9_TRYCC,V5ATV7_TRYCR,V5D2N9_TRYCR,V5B7T7_TRYCR,V5CJ76_TRYCR,V5CZ33_TRYCR,Q4CTZ4_TRYCC,Q4CZA0_TRYCC,V5BEC1_TRYCR,V5AJL9_TR…
Y-VF	Trans-sialidase, putative OS=Trypanosoma cruzi marinkellei GN=MOQ_006825 PE=4 SV=1	K2M315_TRYCR	34374.1	0.996	1	2	3	10	0.0003	0.0825	LMMMTACDDGRR	K	R	0.495	2.79	0	1	0	0	0	1	0	2	1456.62	3285.95	3693070	19	30	Q4D2L1_TRYCC,Q4DQA2_TRYCC,Q4DCY7_TRYCC,V5A2Q8_TRYCR,V5B250_TRYCR,V5APD4_TRYCR,V5BAW5_TRYCR,V5B913_TRYCR,Q4DTC3_TRYCC,V5AIX4_TRYCR,V5B386_TRYCR,V5D006_TRYCR,Q4DQA0_TRYCC,Q4E2C0_TRYCC,K2M3W7_TRYCR,V5AMH3_TRYCR,V5CZX6_TRYCR,Q4DEK8_TRYCC,V5B6W7_TRYCR,V5AUX7_TRYCR,K2MVK9_TRYCR,Q4D2F9_TRYCC,V5ATV7_TRYCR,V5D2N9_TRYCR,V5B7T7_TRYCR,V5CJ76_TRYCR,V5CZ33_TRYCR,Q4CTZ4_TRYCC,Q4CZA0_TRYCC,V5BEC1_TRYCR,V5AJL9_TR…
Y-VF	Trans-sialidase, putative OS=Trypanosoma cruzi marinkellei GN=MOQ_006825 PE=4 SV=1	K2M315_TRYCR	34374.1	0.996	1	2	3	10	0.0003	0.0825	SGFITATLDGVGK	R	K	0.525	2.32	0	1	0	0	1	0	0	2	1265.67	4287.52	3809880	66	78
Y-VF	Trans-sialidase, putative OS=Trypanosoma cruzi marinkellei GN=MOQ_006825 PE=4 SV=1	K2M315_TRYCR	34374.1	0.997	1	2	3	10	0.0003	0.0825	SGFITATLDGVGKK	R	R	0.56	2.81	0	1	0	0	1	1	0	2	1393.77	3833.06	6841270	66	79
Y-VF	Flagellar calcium-binding protein, putative OS=Trypanosoma cruzi (strain CL Brener) GN=Tc00.1047053507891.47 PE=4 SV=1	Q4CTX0_TRYCC,Q4CTX1_TRYCC	23814.8	0.997	0.999	1	1	10	0.0003	0.37	GSEDFVEFLEFR	K	L	0.701	3.34	0	1	0	0	2	1	0	2	1474.68	6073.52	3314300	109	120	Q4CS05_TRYCC,V5D941_TRYCR,Q8MXD4_TRYCR
Y-VF	Flagellar calcium-binding protein, putative OS=Trypanosoma cruzi (strain CL Brener) GN=Tc00.1047053507891.47 PE=4 SV=1	Q4CTX0_TRYCC,Q4CTX1_TRYCC	23814.8	0.976	0.999	1	1	10	0.0003	0.37	KFDKNETGK	K	L	0.328	2.17	0	1	0	0	1	0	0	2	1066.55	1084.22	8049740	56	64	Q4CS05_TRYCC,V5D941_TRYCR,Q8MXD4_TRYCR
Y-VF	Flagellar calcium-binding protein, putative OS=Trypanosoma cruzi (strain CL Brener) GN=Tc00.1047053507891.47 PE=4 SV=1	Q4CTX0_TRYCC,Q4CTX1_TRYCC	23814.8	0.968	0.999	1	1	10	0.0003	0.37	LCYDEVHSGCLEVLK	K	L	0.459	2.83	0	1	0	0	0	1	0	2	1821.85	4186.67	4567320	65	79	Q4CS05_TRYCC,Q8MXD4_TRYCR
Y-VF	Flagellar calcium-binding protein, putative OS=Trypanosoma cruzi (strain CL Brener) GN=Tc00.1047053507891.47 PE=4 SV=1	Q4CTX0_TRYCC,Q4CTX1_TRYCC	23814.8	0.997	0.999	1	1	10	0.0003	0.37	LDADGDPDNVPESA	K	-	0.753	1.61	0	1	0	0	1	0	0	2	1414.6	3247.33	6750080	198	211
Y-VF	Flagellar calcium-binding protein, putative OS=Trypanosoma cruzi (strain CL Brener) GN=Tc00.1047053507891.47 PE=4 SV=1	Q4CTX0_TRYCC,Q4CTX1_TRYCC	23814.8	0.997	0.999	1	1	10	0.0003	0.37	NGTGSVTFDEFAAWASAVK	K	L	0.59	2.2	0	1	0	0	1	1	0	2	1957.93	6081.46	655612	179	197	Q4CS05_TRYCC,Q8MXD4_TRYCR
Y-VF	Flagellar calcium-binding protein, putative OS=Trypanosoma cruzi (strain CL Brener) GN=Tc00.1047053507891.47 PE=4 SV=1	Q4CTX0_TRYCC,Q4CTX1_TRYCC	23814.8	0.997	0.999	1	1	10	0.0003	0.37	VEDPAALFK	K	E	0.681	2.62	0	1	0	0	2	0	0	2	989.53	4380.51	62000000	166	174	Q4CS05_TRYCC,V5D941_TRYCR,Q8MXD4_TRYCR
Y-VF	Trans-sialidase, putative OS=Trypanosoma cruzi marinkellei GN=MOQ_006457 PE=4 SV=1	K2MVK9_TRYCR	55333.6	0.997	0.998	1	2	10	0.0003	0.0713	LMMMTACDDGR	K	R	0.826	2.33	0	1	0	0	6	0	0	2	1332.51	2560.34	13300000	320	330	Q4D2L1_TRYCC,Q4DQA2_TRYCC,Q4DCY7_TRYCC,V5A2Q8_TRYCR,V5B250_TRYCR,V5APD4_TRYCR,V5BAW5_TRYCR,V5B913_TRYCR,Q4DTC3_TRYCC,V5AIX4_TRYCR,V5B386_TRYCR,V5D006_TRYCR,Q4DQA0_TRYCC,Q4E2C0_TRYCC,K2M3W7_TRYCR,V5AMH3_TRYCR,V5CZX6_TRYCR,Q4DEK8_TRYCC,V5B6W7_TRYCR,V5AUX7_TRYCR,Q4D2F9_TRYCC,V5ATV7_TRYCR,V5D2N9_TRYCR,V5B7T7_TRYCR,K2M315_TRYCR,V5CJ76_TRYCR,V5CZ33_TRYCR,Q4CTZ4_TRYCC,Q4CZA0_TRYCC,V5BEC1_TRYCR,V5AJL9_TR…
Y-VF	Trans-sialidase, putative OS=Trypanosoma cruzi marinkellei GN=MOQ_006457 PE=4 SV=1	K2MVK9_TRYCR	55333.6	0.996	0.998	1	2	10	0.0003	0.0713	LMMMTACDDGRR	K	R	0.495	2.79	0	1	0	0	0	1	0	2	1456.62	3285.95	3693070	320	331	Q4D2L1_TRYCC,Q4DQA2_TRYCC,Q4DCY7_TRYCC,V5A2Q8_TRYCR,V5B250_TRYCR,V5APD4_TRYCR,V5BAW5_TRYCR,V5B913_TRYCR,Q4DTC3_TRYCC,V5AIX4_TRYCR,V5B386_TRYCR,V5D006_TRYCR,Q4DQA0_TRYCC,Q4E2C0_TRYCC,K2M3W7_TRYCR,V5AMH3_TRYCR,V5CZX6_TRYCR,Q4DEK8_TRYCC,V5B6W7_TRYCR,V5AUX7_TRYCR,Q4D2F9_TRYCC,V5ATV7_TRYCR,V5D2N9_TRYCR,V5B7T7_TRYCR,K2M315_TRYCR,V5CJ76_TRYCR,V5CZ33_TRYCR,Q4CTZ4_TRYCC,Q4CZA0_TRYCC,V5BEC1_TRYCR,V5AJL9_TR…
Y-VF	Trans-sialidase, putative OS=Trypanosoma cruzi marinkellei GN=MOQ_006457 PE=4 SV=1	K2MVK9_TRYCR	55333.6	0.997	0.998	1	2	10	0.0003	0.0713	NVMLVTLPVYTK	R	K	0.413	3.16	0	1	0	0	2	0	0	2	1393.78	4985.06	6679800	383	394
Y-VF	Trans-sialidase, putative OS=Trypanosoma cruzi marinkellei GN=MOQ_006457 PE=4 SV=1	K2MVK9_TRYCR	55333.6	0.997	0.998	1	2	10	0.0003	0.0713	VHVSRPTTVVNR	K	S	0.547	2.79	0	1	0	0	0	1	0	2	1364.78	2341.83	2292420	179	190	Q4CZA0_TRYCC
Y-VF	Trans-sialidase, putative OS=Trypanosoma cruzi (strain CL Brener) GN=Tc00.1047053506961.150 PE=4 SV=1	Q4DVI7_TRYCC	114160	0.995	0.998	1	1	10	0.0003	0.0878	DGTLVFPMQAK	R	G	0.484	2.57	0	1	0	0	1	0	0	2	1206.62	4429.19	4378770	255	265	K2N4M8_TRYCR,Q4CPA0_TRYCC,Q4D0T2_TRYCC,V5CZL2_TRYCR,Q4DMZ9_TRYCC,Q4DWV4_TRYCC,Q4CRD4_TRYCC,Q4CTU4_TRYCC,Q4DGV8_TRYCC
Y-VF	Trans-sialidase, putative OS=Trypanosoma cruzi (strain CL Brener) GN=Tc00.1047053506961.150 PE=4 SV=1	Q4DVI7_TRYCC	114160	0.997	0.998	1	1	10	0.0003	0.0878	EVMLITAPVYPK	K	D	0.618	2.71	0	1	0	0	1	0	0	2	1376.75	4447.04	2257940	371	382	V5B050_TRYCR,V5ALZ9_TRYCR,Q4DWV4_TRYCC,V5B0D1_TRYCR,V5CNE6_TRYCR,V5B7R8_TRYCR,Q4DGV8_TRYCC
Y-VF	Trans-sialidase, putative OS=Trypanosoma cruzi (strain CL Brener) GN=Tc00.1047053506961.150 PE=4 SV=1	Q4DVI7_TRYCC	114160	0.997	0.998	1	1	10	0.0003	0.0878	GYGVQSGSTTAIIEEK	K	E	0.68	3.02	0	1	0	0	1	0	0	2	1639.82	3711.67	1499690	355	370	Q4CTU4_TRYCC,Q4D1A3_TRYCC
Y-VF	Trans-sialidase, putative OS=Trypanosoma cruzi (strain CL Brener) GN=Tc00.1047053506961.150 PE=4 SV=1	Q4DVI7_TRYCC	114160	0.997	0.998	1	1	10	0.0003	0.0878	ISHFYIGGDSK	R	D	0.549	2.24	0	1	0	0	2	1	0	2	1223.61	3287.69	12200000	681	691	Q4CP99_TRYCC,V5BSU0_TRYCR,Q4CPA0_TRYCC,V5B050_TRYCR,V5CZL2_TRYCR,V5B0D1_TRYCR,V5B7R8_TRYCR,Q4D1A3_TRYCC,Q4CW78_TRYCC,V5A580_TRYCR,Q4DSI1_TRYCC,Q4DAA5_TRYCC,Q4CRD4_TRYCC,V5BB57_TRYCR,V5AIJ7_TRYCR,V5AWW5_TRYCR,Q4CTU4_TRYCC,V5D172_TRYCR,Q4DGV8_TRYCC,V5B7Y8_TRYCR,Q4DEB7_TRYCC,K2N4M8_TRYCR,Q4D0T2_TRYCC,Q4DMZ9_TRYCC,V5ALZ9_TRYCR,Q4CYW2_TRYCC
Y-VF	Trans-sialidase, putative OS=Trypanosoma cruzi (strain CL Brener) GN=Tc00.1047053506961.150 PE=4 SV=1	Q4DVI7_TRYCC	114160	0.995	0.998	1	1	10	0.0003	0.0878	KGYGVQSGSTTAIIEEK	R	E	0.462	3.08	0	1	0	0	0	1	0	2	1767.91	3367.12	5647750	354	370	Q4CTU4_TRYCC,Q4D1A3_TRYCC
Y-VF	Trans-sialidase, putative OS=Trypanosoma cruzi (strain CL Brener) GN=Tc00.1047053506961.150 PE=4 SV=1	Q4DVI7_TRYCC	114160	0.997	0.998	1	1	10	0.0003	0.0878	SLTEFLGGGGSGAVLR	R	D	0.571	2.78	0	1	0	0	1	0	0	2	1520.81	5038.6	3009990	239	254
Y-VF	Trans-sialidase, putative OS=Trypanosoma cruzi (strain CL Brener) GN=Tc00.1047053506961.150 PE=4 SV=1	Q4DVI7_TRYCC	114160	0.997	0.998	1	1	10	0.0003	0.0878	VGDDVFAVAEAQCGER	K	N	0.71	3.48	0	1	0	0	1	0	0	2	1722.78	4365.12	1831110	107	122	Q4DSI1_TRYCC,Q4DMZ9_TRYCC,Q4CTU4_TRYCC
Y-VF	Trans-sialidase, putative OS=Trypanosoma cruzi (strain CL Brener) GN=Tc00.1047053506961.150 PE=4 SV=1	Q4DVI7_TRYCC	114160	0.975	0.998	1	1	10	0.0003	0.0878	VTIPSLGVEK	K	Q	0.327	2.23	0	1	0	0	1	0	0	2	1042.61	4173.77	5412430	724	733	V5BSU0_TRYCR,Q4D0T2_TRYCC,V5D172_TRYCR,V5AWW5_TRYCR
Y-VF	Trans-sialidase, putative OS=Trypanosoma cruzi (strain CL Brener) GN=Tc00.1047053509931.20 PE=4 SV=1	Q4CTU4_TRYCC	113565	0.995	0.997	0	0	10	0.0003	0.0728	DGTLVFPMQAK	R	N	0.484	2.57	0	1	0	0	1	0	0	2	1206.62	4429.19	4378770	254	264	K2N4M8_TRYCR,Q4CPA0_TRYCC,Q4D0T2_TRYCC,V5CZL2_TRYCR,Q4DMZ9_TRYCC,Q4DVI7_TRYCC,Q4DWV4_TRYCC,Q4CRD4_TRYCC,Q4DGV8_TRYCC
Y-VF	Trans-sialidase, putative OS=Trypanosoma cruzi (strain CL Brener) GN=Tc00.1047053509931.20 PE=4 SV=1	Q4CTU4_TRYCC	113565	0.997	0.997	0	0	10	0.0003	0.0728	EVMLITAPVYAK	K	D	0.698	3.6	0	1	0	0	2	0	0	2	1334.74	4507.15	5969100	370	381	V5A580_TRYCR,Q4CPA0_TRYCC,Q4D0T2_TRYCC,Q4DAA5_TRYCC,Q4CYW2_TRYCC,V5AIJ7_TRYCR
Y-VF	Trans-sialidase, putative OS=Trypanosoma cruzi (strain CL Brener) GN=Tc00.1047053509931.20 PE=4 SV=1	Q4CTU4_TRYCC	113565	0.997	0.997	0	0	10	0.0003	0.0728	GYGVQSGSTTAIIEEK	K	E	0.68	3.02	0	1	0	0	1	0	0	2	1639.82	3711.67	1499690	354	369	Q4DVI7_TRYCC,Q4D1A3_TRYCC
Y-VF	Trans-sialidase, putative OS=Trypanosoma cruzi (strain CL Brener) GN=Tc00.1047053509931.20 PE=4 SV=1	Q4CTU4_TRYCC	113565	0.997	0.997	0	0	10	0.0003	0.0728	ISHFYIGGDSK	R	N	0.549	2.24	0	1	0	0	2	1	0	2	1223.61	3287.69	12200000	665	675	Q4CP99_TRYCC,V5BSU0_TRYCR,Q4CPA0_TRYCC,V5B050_TRYCR,V5CZL2_TRYCR,V5B0D1_TRYCR,V5B7R8_TRYCR,Q4D1A3_TRYCC,Q4CW78_TRYCC,V5A580_TRYCR,Q4DSI1_TRYCC,Q4DAA5_TRYCC,Q4CRD4_TRYCC,V5BB57_TRYCR,V5AIJ7_TRYCR,V5AWW5_TRYCR,Q4DVI7_TRYCC,V5D172_TRYCR,Q4DGV8_TRYCC,V5B7Y8_TRYCR,Q4DEB7_TRYCC,K2N4M8_TRYCR,Q4D0T2_TRYCC,Q4DMZ9_TRYCC,V5ALZ9_TRYCR,Q4CYW2_TRYCC
Y-VF	Trans-sialidase, putative OS=Trypanosoma cruzi (strain CL Brener) GN=Tc00.1047053509931.20 PE=4 SV=1	Q4CTU4_TRYCC	113565	0.995	0.997	0	0	10	0.0003	0.0728	KGYGVQSGSTTAIIEEK	R	E	0.462	3.08	0	1	0	0	0	1	0	2	1767.91	3367.12	5647750	353	369	Q4DVI7_TRYCC,Q4D1A3_TRYCC
Y-VF	Trans-sialidase, putative OS=Trypanosoma cruzi (strain CL Brener) GN=Tc00.1047053509931.20 PE=4 SV=1	Q4CTU4_TRYCC	113565	0.997	0.997	0	0	10	0.0003	0.0728	VGDDVFAVAEAQCGER	K	N	0.71	3.48	0	1	0	0	1	0	0	2	1722.78	4365.12	1831110	107	122	Q4DSI1_TRYCC,Q4DMZ9_TRYCC,Q4DVI7_TRYCC
Y-VF	Trans-sialidase, putative OS=Trypanosoma cruzi (strain CL Brener) GN=Tc00.1047053509931.20 PE=4 SV=1	Q4CTU4_TRYCC	113565	0.997	0.997	0	0	10	0.0003	0.0728	VHDVGPVSR	R	E	0.561	2.41	0	1	0	0	1	0	0	2	965.516	1670.56	1328630	401	409	V5A580_TRYCR,K2N4M8_TRYCR,V5AZ79_TRYCR,V5CZL2_TRYCR,V5D8X6_TRYCR,V5ALZ9_TRYCR,V5B0D1_TRYCR
Y-VF	Trans-sialidase, putative OS=Trypanosoma cruzi (strain CL Brener) GN=Tc00.1047053510033.30 PE=4 SV=1	Q4CTQ6_TRYCC	82183.1	0.989	0.991	1	1	10	0.0003	0.115	DGTIVFPVEGTK	K	K	0.335	2.97	0	1	0	0	3	0	0	2	1262.66	4333.2	9655660	271	282	Q4DU07_TRYCC,Q4DWF0_TRYCC,V5BEC1_TRYCR,V5AJL9_TRYCR,Q4DV25_TRYCC,Q4E2C9_TRYCC,V5B004_TRYCR,V5CZX6_TRYCR,V5B3S7_TRYCR,Q4D781_TRYCC,Q4E2A1_TRYCC
Y-VF	Trans-sialidase, putative OS=Trypanosoma cruzi (strain CL Brener) GN=Tc00.1047053510033.30 PE=4 SV=1	Q4CTQ6_TRYCC	82183.1	0.997	0.991	1	1	10	0.0003	0.115	EDVPVTATNVLLYNRPLDDNEIR	K	V	0.682	3.99	0	1	0	0	0	1	1	2	2656.36	5030.8	15600000	695	717	Q4CXW0_TRYCC,Q4DU07_TRYCC,Q4DQS2_TRYCC,V5B7T7_TRYCR,Q4DUY4_TRYCC
Y-VF	Trans-sialidase, putative OS=Trypanosoma cruzi (strain CL Brener) GN=Tc00.1047053510033.30 PE=4 SV=1	Q4CTQ6_TRYCC	82183.1	0.997	0.991	1	1	10	0.0003	0.115	GGSWTEALGTLSR	K	V	0.612	2.91	0	1	0	0	1	0	0	2	1334.67	4879.86	3152550	343	355	Q4CXW0_TRYCC
Y-VF	Trans-sialidase, putative OS=Trypanosoma cruzi (strain CL Brener) GN=Tc00.1047053510033.30 PE=4 SV=1	Q4CTQ6_TRYCC	82183.1	0.949	0.991	1	1	10	0.0003	0.115	GISHFYIGGDGGSTGR	K	K	0.421	2.23	0	1	0	0	1	0	0	2	1580.75	3576.89	2412620	678	693
Y-VF	Trans-sialidase, putative OS=Trypanosoma cruzi (strain CL Brener) GN=Tc00.1047053510033.30 PE=4 SV=1	Q4CTQ6_TRYCC	82183.1	0.997	0.991	1	1	10	0.0003	0.115	GVGSGFSTATIDNR	K	D	0.694	3.79	0	1	0	0	1	1	0	2	1381.67	3590.51	13300000	367	380	Q4CXW0_TRYCC
Y-VF	Trans-sialidase, putative OS=Trypanosoma cruzi (strain CL Brener) GN=Tc00.1047053510033.30 PE=4 SV=1	Q4CTQ6_TRYCC	82183.1	0.997	0.991	1	1	10	0.0003	0.115	ITDGLVGFLSK	K	N	0.708	2.78	0	1	0	0	1	0	0	2	1149.65	5152.95	1890740	508	518	Q4E2C9_TRYCC
Y-VF	Uncharacterized protein OS=Trypanosoma cruzi Dm28c GN=TCDM_02643 PE=4 SV=1	V5BQQ6_TRYCR	101888	0.993	0.99	0	0	10	0.0003	0.132	CLAVEYTPVSK	K	Q	0.545	2.34	0	1	0	0	1	0	0	2	1266.64	3640.41	3598270	608	618	K2NEG6_TRYCR,Q4E246_TRYCC
Y-VF	Uncharacterized protein OS=Trypanosoma cruzi Dm28c GN=TCDM_02643 PE=4 SV=1	V5BQQ6_TRYCR	101888	0.997	0.99	0	0	10	0.0003	0.132	EVPGTENFEVVETGVR	R	N	0.464	3.57	0	1	0	0	1	0	0	2	1761.87	4425.64	1544680	773	788	K2NEG6_TRYCR,Q4E246_TRYCC
Y-VF	Uncharacterized protein OS=Trypanosoma cruzi Dm28c GN=TCDM_02643 PE=4 SV=1	V5BQQ6_TRYCR	101888	0.99	0.99	0	0	10	0.0003	0.132	GTDIFFSR	R	Y	0.591	2.08	0	1	0	0	1	0	0	2	942.468	4267.2	3540020	277	284	K2NEG6_TRYCR,Q4E246_TRYCC
Y-VF	Uncharacterized protein OS=Trypanosoma cruzi Dm28c GN=TCDM_02643 PE=4 SV=1	V5BQQ6_TRYCR	101888	0.984	0.99	0	0	10	0.0003	0.132	LTCCMQDIR	R	T	0.599	1.71	0	1	0	0	1	0	0	2	1196.52	3220.94	2237180	263	271	K2NEG6_TRYCR,Q4E246_TRYCC
Y-VF	Uncharacterized protein OS=Trypanosoma cruzi Dm28c GN=TCDM_02643 PE=4 SV=1	V5BQQ6_TRYCR	101888	0.996	0.99	0	0	10	0.0003	0.132	LTSNDIDCR	K	I	0.522	2.23	0	1	0	0	1	0	0	2	1093.49	2458.78	2604910	504	512	K2NEG6_TRYCR,Q4E246_TRYCC
Y-VF	Uncharacterized protein OS=Trypanosoma cruzi Dm28c GN=TCDM_02643 PE=4 SV=1	V5BQQ6_TRYCR	101888	0.997	0.99	0	0	10	0.0003	0.132	NVLTEGIPVR	R	L	0.615	2.51	0	1	0	0	1	0	0	2	1097.63	4151.02	4124640	253	262	K2NEG6_TRYCR,Q4E246_TRYCC
Y-VF	Uncharacterized protein OS=Trypanosoma cruzi Dm28c GN=TCDM_02643 PE=4 SV=1	V5BQQ6_TRYCR	101888	0.994	0.99	0	0	10	0.0003	0.132	SVVTAPVVAGAPECESIK	K	I	0.686	3.01	0	1	0	0	1	0	0	2	1813.94	3943.66	1652230	531	548	K2NEG6_TRYCR,Q4E246_TRYCC
Y-VF	Uncharacterized protein OS=Trypanosoma cruzi Dm28c GN=TCDM_02643 PE=4 SV=1	V5BQQ6_TRYCR	101888	0.995	0.99	0	0	10	0.0003	0.132	TEDEKDTVLHIR	R	W	0.467	2.33	0	1	0	0	0	0	1	2	1455.74	3064.57	3900790	375	386	K2NEG6_TRYCR,Q4E246_TRYCC
Y-VF	Uncharacterized protein OS=Trypanosoma cruzi Dm28c GN=TCDM_02643 PE=4 SV=1	V5BQQ6_TRYCR	101888	0.997	0.99	0	0	10	0.0003	0.132	YIVDGVEIDPEANGVLSK	R	Y	0.753	4.28	0	1	0	0	1	0	0	2	1917.98	5005.64	1917760	341	358	K2NEG6_TRYCR,Q4E246_TRYCC
Y-VF	Uncharacterized protein OS=Trypanosoma cruzi Dm28c GN=TCDM_02643 PE=4 SV=1	V5BQQ6_TRYCR	101888	0.996	0.99	0	0	10	0.0003	0.132	YVPTLEDVGK	R	C	0.491	2.24	0	1	0	0	1	0	0	2	1120.59	3928.47	5467450	598	607	Q4E246_TRYCC
Y-VF	Trans-sialidase, putative OS=Trypanosoma cruzi (strain CL Brener) GN=Tc00.1047053507255.20 PE=4 SV=1	Q4D2I1_TRYCC	85350.9	0.99	1	2	2	9	0.0003	0.0852	EVPAAPGR	R	T	0.533	1.61	0	1	0	0	3	0	0	2	796.431	1898.83	14100000	719	726	V5AMT0_TRYCR,Q4CPD1_TRYCC,Q4DCE1_TRYCC,Q4CN26_TRYCC,Q4CR95_TRYCC,Q4CT07_TRYCC,Q4DQA1_TRYCC
Y-VF	Trans-sialidase, putative OS=Trypanosoma cruzi (strain CL Brener) GN=Tc00.1047053507255.20 PE=4 SV=1	Q4D2I1_TRYCC	85350.9	0.98	1	2	2	9	0.0003	0.0852	KVMLYTQR	R	G	0.463	1.54	0	1	0	0	2	0	0	2	1054.57	2511.76	5580490	382	389	Q4CSS2_TRYCC,Q4CXS5_TRYCC,Q8M369_TRYCR,Q4DKB6_TRYCC,Q4CN26_TRYCC,Q4CRQ9_TRYCC,V5BA90_TRYCR,A0A0B4L7N1_TRYCR,Q4CPL3_TRYCC,V5BM06_TRYCR,K2N4J2_TRYCR,Q2VYD0_TRYCR,Q4E0D0_TRYCC,Q86DL7_TRYCR,V5A4D8_TRYCR,Q4D980_TRYCC,Q4DKM4_TRYCC,A0PGB9_TRYCR,V5AYK0_TRYCR,V5CJT8_TRYCR,Q4CQC9_TRYCC,Q4D825_TRYCC,V5B534_TRYCR,V5D5H5_TRYCR,Q4CQT4_TRYCC,Q4CT07_TRYCC,Q4DQW0_TRYCC,Q4CQV3_TRYCC,V5AYL7_TRYCR,Q4CQP5_TRYCC,Q4CWN…
Y-VF	Trans-sialidase, putative OS=Trypanosoma cruzi (strain CL Brener) GN=Tc00.1047053507255.20 PE=4 SV=1	Q4D2I1_TRYCC	85350.9	0.997	1	2	2	9	0.0003	0.0852	LTDELSTIK	R	S	0.501	2.48	0	1	0	0	2	0	0	2	1019.56	3564.61	14500000	458	466	Q4CQV3_TRYCC,Q4CRQ9_TRYCC
Y-VF	Trans-sialidase, putative OS=Trypanosoma cruzi (strain CL Brener) GN=Tc00.1047053507255.20 PE=4 SV=1	Q4D2I1_TRYCC	85350.9	0.997	1	2	2	9	0.0003	0.0852	LVVGDVTNPTSSELTER	K	I	0.657	4.14	0	1	0	0	1	0	0	2	1816.93	4127.89	1947010	217	233
Y-VF	Trans-sialidase, putative OS=Trypanosoma cruzi (strain CL Brener) GN=Tc00.1047053507255.20 PE=4 SV=1	Q4D2I1_TRYCC	85350.9	0.997	1	2	2	9	0.0003	0.0852	RAPEPQVGGVPQTIAPAGPAVPGPR	K	E	0.781	5.34	0	1	0	0	0	1	0	2	2419.32	3943.4	2154610	694	718
Y-VF	Calpain cysteine peptidase, putative (Fragment) OS=Trypanosoma cruzi (strain CL Brener) GN=Tc00.1047053511441.10 PE=3 SV=1	Q4CS87_TRYCC	145234	0.99	1	1	2	9	0.0003	0.0439	AFLDQKPEGVPLR	R	E	0.437	2.17	0	1	0	0	0	1	0	2	1469.81	3916.68	10300000	37	49
Y-VF	Calpain cysteine peptidase, putative (Fragment) OS=Trypanosoma cruzi (strain CL Brener) GN=Tc00.1047053511441.10 PE=3 SV=1	Q4CS87_TRYCC	145234	0.997	1	1	2	9	0.0003	0.0439	AFLDQKPEGVSLR	R	E	0.534	2.87	0	1	0	0	1	1	0	2	1459.79	3878.65	7379040	241	253
Y-VF	Calpain cysteine peptidase, putative (Fragment) OS=Trypanosoma cruzi (strain CL Brener) GN=Tc00.1047053511441.10 PE=3 SV=1	Q4CS87_TRYCC	145234	0.997	1	1	2	9	0.0003	0.0439	EIAALEESMNAR	K	A	0.556	2.76	0	1	0	0	3	1	0	2	1333.64	4018.67	18800000	12	23
Y-VF	Calpain cysteine peptidase, putative (Fragment) OS=Trypanosoma cruzi (strain CL Brener) GN=Tc00.1047053511441.10 PE=3 SV=1	Q4CS87_TRYCC	145234	0.994	1	1	2	9	0.0003	0.0439	ELPLDDDSDFVAMEQER	R	R	0.805	4.12	0	1	0	0	1	0	0	2	2008.88	4980.09	2220430	50	66
Y-VF	Calpain cysteine peptidase, putative (Fragment) OS=Trypanosoma cruzi (strain CL Brener) GN=Tc00.1047053511441.10 PE=3 SV=1	Q4CS87_TRYCC	145234	0.996	1	1	2	9	0.0003	0.0439	ELPLDDDSDFVAMEQERR	R	Q	0.588	3.64	0	1	0	0	0	1	0	2	2164.98	4658.48	3314310	50	67
Y-VF	Cytoskeleton-associated protein CAP5.5 OS=Trypanosoma cruzi Dm28c GN=TCDM_05540 PE=3 SV=1	V5DES7_TRYCR	88294.8	0.978	1	0	0	9	0.0003	0.11	AAEPVEVMLTLTQLDK	R	R	0.439	1.48	0	1	0	0	0	1	0	2	1757.94	6241.32	103085	550	565	Q4D609_TRYCC,Q4CP00_TRYCC
Y-VF	Cytoskeleton-associated protein CAP5.5 OS=Trypanosoma cruzi Dm28c GN=TCDM_05540 PE=3 SV=1	V5DES7_TRYCR	88294.8	0.997	1	0	0	9	0.0003	0.11	AAEPVEVMLTLTQLDKR	R	G	0.691	4.48	0	1	0	0	0	1	0	2	1914.04	5845.55	3418520	550	566	Q4D609_TRYCC,Q4CP00_TRYCC
Y-VF	Cytoskeleton-associated protein CAP5.5 OS=Trypanosoma cruzi Dm28c GN=TCDM_05540 PE=3 SV=1	V5DES7_TRYCR	88294.8	0.984	1	0	0	9	0.0003	0.11	DFTGAPSYR	R	F	0.522	1.74	0	1	0	0	1	0	0	2	1013.47	3184.4	6312620	380	388	Q4D609_TRYCC,Q4CP00_TRYCC
Y-VF	Cytoskeleton-associated protein CAP5.5 OS=Trypanosoma cruzi Dm28c GN=TCDM_05540 PE=3 SV=1	V5DES7_TRYCR	88294.8	0.997	1	0	0	9	0.0003	0.11	LSATNPALHNR	K	V	0.528	3.68	0	1	0	0	1	1	0	2	1193.64	2360.83	5279410	670	680	Q4D609_TRYCC,Q4CP00_TRYCC
Y-VF	Cytoskeleton-associated protein CAP5.5 OS=Trypanosoma cruzi Dm28c GN=TCDM_05540 PE=3 SV=1	V5DES7_TRYCR	88294.8	0.995	1	0	0	9	0.0003	0.11	NSSGDPESPSDAFTFVVAR	K	E	0.786	3.46	0	1	0	0	1	0	0	2	1982.91	5013.38	1720680	597	615
Y-VF	Cytoskeleton-associated protein CAP5.5 OS=Trypanosoma cruzi Dm28c GN=TCDM_05540 PE=3 SV=1	V5DES7_TRYCR	88294.8	0.997	1	0	0	9	0.0003	0.11	QGLQVLTQAATEELQR	R	V	0.66	4.49	0	1	0	0	1	1	0	2	1784.95	5103.19	4639720	178	193	Q4D609_TRYCC,Q4CP00_TRYCC
Y-VF	Cytoskeleton-associated protein CAP5.5 OS=Trypanosoma cruzi Dm28c GN=TCDM_05540 PE=3 SV=1	V5DES7_TRYCR	88294.8	0.995	1	0	0	9	0.0003	0.11	VLDDPSELWVSLLQK	R	A	0.641	1.78	0	1	0	0	1	0	0	2	1741.94	6385.58	215180	343	357	Q4D609_TRYCC,Q4CP00_TRYCC
Y-VF	Surface protease GP63, putative OS=Trypanosoma cruzi (strain CL Brener) GN=Tc00.1047053508365.100 PE=4 SV=1	Q4DWF5_TRYCC	83596.2	0.983	1	1	1	9	0.0003	0.124	ESIGENSIK	K	I	0.394	2.01	0	1	0	0	1	0	0	2	976.495	2639.22	6711730	318	326
Y-VF	Surface protease GP63, putative OS=Trypanosoma cruzi (strain CL Brener) GN=Tc00.1047053508365.100 PE=4 SV=1	Q4DWF5_TRYCC	83596.2	0.983	1	1	1	9	0.0003	0.124	GVCAQVLCEEGTVK	K	V	0.72	3	0	1	0	0	1	0	0	2	1549.74	3726.29	1596760	544	557	Q4D958_TRYCC,Q4DGK5_TRYCC,V5BAN1_TRYCR,Q4DMQ1_TRYCC
Y-VF	Surface protease GP63, putative OS=Trypanosoma cruzi (strain CL Brener) GN=Tc00.1047053508365.100 PE=4 SV=1	Q4DWF5_TRYCC	83596.2	0.994	1	1	1	9	0.0003	0.124	HVGTCTASIVEDK	R	K	0.634	3.29	0	1	0	0	1	0	0	2	1416.68	2696.91	1035480	466	478
Y-VF	Surface protease GP63, putative OS=Trypanosoma cruzi (strain CL Brener) GN=Tc00.1047053508365.100 PE=4 SV=1	Q4DWF5_TRYCC	83596.2	0.997	1	1	1	9	0.0003	0.124	LLVKPTGGTITVPR	R	A	0.537	2.51	0	1	0	0	0	1	0	2	1451.89	3798.94	2129530	216	229
Y-VF	Surface protease GP63, putative OS=Trypanosoma cruzi (strain CL Brener) GN=Tc00.1047053508365.100 PE=4 SV=1	Q4DWF5_TRYCC	83596.2	0.962	1	1	1	9	0.0003	0.124	MFCDDSDKETLR	R	C	0.525	1.44	0	1	0	0	0	1	0	2	1532.64	2711.56	1689390	448	459	Q4D958_TRYCC,Q4DMQ1_TRYCC
Y-VF	Surface protease GP63, putative OS=Trypanosoma cruzi (strain CL Brener) GN=Tc00.1047053508365.100 PE=4 SV=1	Q4DWF5_TRYCC	83596.2	0.997	1	1	1	9	0.0003	0.124	REESVAAPALSPGAEALTK	K	A	0.634	5.12	0	1	0	0	0	1	0	2	1897	3766.18	4522550	624	642	Q4D958_TRYCC
Y-VF	Surface protease GP63, putative OS=Trypanosoma cruzi (strain CL Brener) GN=Tc00.1047053508365.100 PE=4 SV=1	Q4DWF5_TRYCC	83596.2	0.997	1	1	1	9	0.0003	0.124	VAAHEIAHALGFSK	R	E	0.655	4.57	0	1	0	0	1	1	1	2	1450.78	4058.78	12700000	304	317	Q4E479_TRYCC,V5A488_TRYCR,V5BAN1_TRYCR,Q4DMQ1_TRYCC
Y-VF	Isocitrate dehydrogenase [NADP] OS=Trypanosoma cruzi (strain CL Brener) GN=Tc00.1047053506925.319 PE=3 SV=1	Q4E4L7_TRYCC	46859.3	0.997	1	5	8	9	0.0003	0.153	CATITPDEAR	K	V	0.619	2.94	0	1	0	0	1	0	0	2	1133.53	2497.21	3110320	73	82	Q4DG65_TRYCC,V5B9G3_TRYCR
Y-VF	Isocitrate dehydrogenase [NADP] OS=Trypanosoma cruzi (strain CL Brener) GN=Tc00.1047053506925.319 PE=3 SV=1	Q4E4L7_TRYCC	46859.3	0.953	1	5	8	9	0.0003	0.153	DKTDDQVTVDAAHAIK	R	K	0.395	1.92	0	1	0	0	0	0	1	2	1726.86	3157.35	6714350	50	65
Y-VF	Isocitrate dehydrogenase [NADP] OS=Trypanosoma cruzi (strain CL Brener) GN=Tc00.1047053506925.319 PE=3 SV=1	Q4E4L7_TRYCC	46859.3	0.996	1	5	8	9	0.0003	0.153	DKTDDQVTVDAAHAIKK	R	H	0.554	2.93	0	1	0	0	0	1	1	2	1854.96	2890.49	5237140	50	66
Y-VF	Isocitrate dehydrogenase [NADP] OS=Trypanosoma cruzi (strain CL Brener) GN=Tc00.1047053506925.319 PE=3 SV=1	Q4E4L7_TRYCC	46859.3	0.95	1	5	8	9	0.0003	0.153	GKLDQNEK	R	L	0.393	1.53	0	1	0	0	1	0	0	2	931.485	1093.85	4123180	343	350
Y-VF	Isocitrate dehydrogenase [NADP] OS=Trypanosoma cruzi (strain CL Brener) GN=Tc00.1047053506925.319 PE=3 SV=1	Q4E4L7_TRYCC	46859.3	0.997	1	5	8	9	0.0003	0.153	TVEAEAAHGTVTR	R	H	0.606	3.08	0	1	0	0	1	1	0	2	1341.68	2215.51	5737410	301	313
Y-VF	Isocitrate dehydrogenase [NADP] OS=Trypanosoma cruzi (strain CL Brener) GN=Tc00.1047053506925.319 PE=3 SV=1	Q4E4L7_TRYCC	46859.3	0.997	1	5	8	9	0.0003	0.153	VAGTVVELDGDEMTR	K	V	0.618	2.78	0	1	0	0	2	0	0	2	1607.76	3794.73	4827760	6	20
Y-VF	Trans-sialidase, putative (Fragment) OS=Trypanosoma cruzi (strain CL Brener) GN=Tc00.1047053508903.110 PE=4 SV=1	Q4DAA5_TRYCC	111582	0.997	1	1	1	9	0.0003	0.0658	CSDVSFTGIASK	K	Y	0.622	2.15	0	1	0	0	1	0	0	2	1271.59	3709.25	1898760	111	122
Y-VF	Trans-sialidase, putative (Fragment) OS=Trypanosoma cruzi (strain CL Brener) GN=Tc00.1047053508903.110 PE=4 SV=1	Q4DAA5_TRYCC	111582	0.995	1	1	1	9	0.0003	0.0658	ELISLYENK	K	K	0.498	2.19	0	1	0	0	1	0	0	2	1108.59	4123.23	3931880	416	424	Q4CP99_TRYCC,V5CZL2_TRYCR,V5D172_TRYCR,Q4DGV8_TRYCC,V5B7Y8_TRYCR,Q4CW78_TRYCC,V5A580_TRYCR,Q4DEB7_TRYCC,Q4DSI1_TRYCC,Q4CRD4_TRYCC,V5BB57_TRYCR,V5AIJ7_TRYCR,V5AWW5_TRYCR
Y-VF	Trans-sialidase, putative (Fragment) OS=Trypanosoma cruzi (strain CL Brener) GN=Tc00.1047053508903.110 PE=4 SV=1	Q4DAA5_TRYCC	111582	0.997	1	1	1	9	0.0003	0.0658	EVMLITAPVYAK	K	E	0.698	3.6	0	1	0	0	2	0	0	2	1334.74	4507.15	5969100	361	372	V5A580_TRYCR,Q4CPA0_TRYCC,Q4D0T2_TRYCC,Q4CYW2_TRYCC,Q4CTU4_TRYCC,V5AIJ7_TRYCR
Y-VF	Trans-sialidase, putative (Fragment) OS=Trypanosoma cruzi (strain CL Brener) GN=Tc00.1047053508903.110 PE=4 SV=1	Q4DAA5_TRYCC	111582	0.997	1	1	1	9	0.0003	0.0658	ISHFYIGGDSK	R	H	0.549	2.24	0	1	0	0	2	1	0	2	1223.61	3287.69	12200000	653	663	Q4CP99_TRYCC,V5BSU0_TRYCR,Q4CPA0_TRYCC,V5B050_TRYCR,V5CZL2_TRYCR,V5B0D1_TRYCR,V5B7R8_TRYCR,Q4D1A3_TRYCC,Q4CW78_TRYCC,V5A580_TRYCR,Q4DSI1_TRYCC,Q4CRD4_TRYCC,V5BB57_TRYCR,V5AIJ7_TRYCR,V5AWW5_TRYCR,Q4DVI7_TRYCC,Q4CTU4_TRYCC,V5D172_TRYCR,Q4DGV8_TRYCC,V5B7Y8_TRYCR,Q4DEB7_TRYCC,K2N4M8_TRYCR,Q4D0T2_TRYCC,Q4DMZ9_TRYCC,V5ALZ9_TRYCR,Q4CYW2_TRYCC
Y-VF	Trans-sialidase, putative (Fragment) OS=Trypanosoma cruzi (strain CL Brener) GN=Tc00.1047053508903.110 PE=4 SV=1	Q4DAA5_TRYCC	111582	0.974	1	1	1	9	0.0003	0.0658	LFGDDKLDELHASK	K	V	0.49	2.62	0	1	0	0	0	0	1	2	1587.8	3833.37	2923230	684	697
Y-VF	Trans-sialidase, putative (Fragment) OS=Trypanosoma cruzi (strain CL Brener) GN=Tc00.1047053508903.110 PE=4 SV=1	Q4DAA5_TRYCC	111582	0.971	1	1	1	9	0.0003	0.0658	VNIPSLGAEK	K	Q	0.369	1.91	0	1	0	0	1	0	0	2	1027.58	3779	3725840	698	707	Q4CP99_TRYCC
Y-VF	2,3-bisphosphoglycerate-independent phosphoglycerate mutase OS=Trypanosoma cruzi Dm28c GN=TCDM_05955 PE=4 SV=1	V5BM55_TRYCR	60281.2	0.968	0.999	0	0	9	0.0003	0.209	AQVLGEAR	R	A	0.305	2.09	0	1	0	0	1	0	0	2	843.468	2269.2	4055890	223	230	Q4E122_TRYCC
Y-VF	2,3-bisphosphoglycerate-independent phosphoglycerate mutase OS=Trypanosoma cruzi Dm28c GN=TCDM_05955 PE=4 SV=1	V5BM55_TRYCR	60281.2	0.98	0.999	0	0	9	0.0003	0.209	KEDPNVSDQYYPPFIISDVDGK	R	A	0.628	3.85	0	1	0	0	0	1	0	2	2526.2	5161.37	1514070	244	265	Q4E122_TRYCC
Y-VF	2,3-bisphosphoglycerate-independent phosphoglycerate mutase OS=Trypanosoma cruzi Dm28c GN=TCDM_05955 PE=4 SV=1	V5BM55_TRYCR	60281.2	0.997	0.999	0	0	9	0.0003	0.209	SGKLDEEHETFFEIPSDR	R	V	0.686	4.75	0	1	0	0	0	1	1	2	2135.99	4339.58	5237310	370	387	Q4E122_TRYCC
Y-VF	2,3-bisphosphoglycerate-independent phosphoglycerate mutase OS=Trypanosoma cruzi Dm28c GN=TCDM_05955 PE=4 SV=1	V5BM55_TRYCR	60281.2	0.997	0.999	0	0	9	0.0003	0.209	TGEIFTSDGYR	K	Y	0.579	2.91	0	1	0	0	1	0	0	2	1245.57	3661.71	5467360	101	111	Q4E122_TRYCC
Y-VF	2,3-bisphosphoglycerate-independent phosphoglycerate mutase OS=Trypanosoma cruzi Dm28c GN=TCDM_05955 PE=4 SV=1	V5BM55_TRYCR	60281.2	0.997	0.999	0	0	9	0.0003	0.209	TLHLIGLLSDGGVHSR	R	D	0.715	4.65	0	1	0	0	0	1	1	2	1674.93	4647.89	3486530	123	138	Q4E122_TRYCC
Y-VF	2,3-bisphosphoglycerate-independent phosphoglycerate mutase OS=Trypanosoma cruzi Dm28c GN=TCDM_05955 PE=4 SV=1	V5BM55_TRYCR	60281.2	0.997	0.999	0	0	9	0.0003	0.209	VLPLTSHTLAPVPVFIGGAGLDAR	K	V	0.584	4.36	0	1	0	0	0	1	0	2	2401.36	5614.84	2624500	490	513	Q4E122_TRYCC
Y-VF	2,3-bisphosphoglycerate-independent phosphoglycerate mutase OS=Trypanosoma cruzi Dm28c GN=TCDM_05955 PE=4 SV=1	V5BM55_TRYCR	60281.2	0.997	0.999	0	0	9	0.0003	0.209	YDGDLGIPNNFLVPPPR	R	L	0.519	2.41	0	1	0	0	0	1	0	2	1883.97	5446.94	1603800	317	333	Q4E122_TRYCC
Y-VF	Glutamate dehydrogenase OS=Trypanosoma cruzi (strain CL Brener) GN=Tc00.1047053507875.20 PE=3 SV=1	Q4DWV8_TRYCC	45221.7	0.997	0.993	0	0	9	0.0003	0.243	FHPSVNLSILK	R	F	0.599	3.19	0	1	0	0	0	1	0	2	1254.72	4509.64	1779340	66	76	O61083_TRYCR
Y-VF	Glutamate dehydrogenase OS=Trypanosoma cruzi (strain CL Brener) GN=Tc00.1047053507875.20 PE=3 SV=1	Q4DWV8_TRYCC	45221.7	0.991	0.993	0	0	9	0.0003	0.243	HGTVEEYAK	K	G	0.486	2.06	0	1	0	0	1	0	0	2	1033.49	1695.36	1671900	259	267	O61083_TRYCR
Y-VF	Glutamate dehydrogenase OS=Trypanosoma cruzi (strain CL Brener) GN=Tc00.1047053507875.20 PE=3 SV=1	Q4DWV8_TRYCC	45221.7	0.997	0.993	0	0	9	0.0003	0.243	HIGPDTDVPAGDIGVGGR	R	E	0.662	3.75	0	1	0	0	1	1	0	2	1732.86	3652.1	12600000	126	143	O61083_TRYCR
Y-VF	Glutamate dehydrogenase OS=Trypanosoma cruzi (strain CL Brener) GN=Tc00.1047053507875.20 PE=3 SV=1	Q4DWV8_TRYCC	45221.7	0.997	0.993	0	0	9	0.0003	0.243	HPEYCQDSLLER	K	Q	0.577	3.18	0	1	0	0	1	0	0	2	1546.7	3378.92	1284780	11	22	O61083_TRYCR
Y-VF	Glutamate dehydrogenase OS=Trypanosoma cruzi (strain CL Brener) GN=Tc00.1047053507875.20 PE=3 SV=1	Q4DWV8_TRYCC	45221.7	0.983	0.993	0	0	9	0.0003	0.243	NSLTTLPMGGGK	K	G	0.541	2.07	0	1	0	0	1	0	0	2	1191.6	3097.45	3387710	86	97	O61083_TRYCR
Y-VF	Glutamate dehydrogenase OS=Trypanosoma cruzi (strain CL Brener) GN=Tc00.1047053507875.20 PE=3 SV=1	Q4DWV8_TRYCC	45221.7	0.997	0.993	0	0	9	0.0003	0.243	TNYVNGANIAGFVK	K	V	0.699	3.51	0	1	0	0	1	0	0	2	1467.76	4482.53	2356620	392	405	O61083_TRYCR
Y-VF	Glutamate dehydrogenase OS=Trypanosoma cruzi (strain CL Brener) GN=Tc00.1047053507875.20 PE=3 SV=1	Q4DWV8_TRYCC	45221.7	0.997	0.993	0	0	9	0.0003	0.243	TVVVSGSGNVAQYAVQK	K	C	0.595	2.97	0	1	0	0	1	0	0	2	1706.91	3648.16	2154200	203	219
Y-VF	Glutamate dehydrogenase OS=Trypanosoma cruzi (strain CL Brener) GN=Tc00.1047053507875.20 PE=3 SV=1	Q4DWV8_TRYCC	45221.7	0.99	0.993	0	0	9	0.0003	0.243	VLSVSDSR	K	G	0.494	1.75	0	1	0	0	1	0	0	2	862.463	2419.12	4529610	227	234	O61083_TRYCR
[truncated: 20,453 more rows]
